# Supplementary material for: Genome-Wide CRISPR Screen Identifies Host Factors Required by Toxoplasma gondii Infection
Source: Front Cell Infect Microbiol. 2020 Jan 22;9:460. doi: 10.3389/fcimb.2019.00460 (PMC6987080; doi:10.3389/fcimb.2019.00460)
Supplement: Table S2 — Information on the 36,898, 36,901, and 39,133 most abundant sgRNAs sequenced from three independent biological replicates of lentivirus treated HFF cells infected by T. gondii for 10 days. [file Table_2.XLSX]

## Sheet: The first screen
GeneChemID	Total_mapped	Symbol
GeneChemHKO49729	26069	RREB1
GeneChemHKO108383	23900	CCNY
GeneChemHKO65951	21583	SCARB2
GeneChemHKO26357	18999	KPNA4
GeneChemHKO77823	18862	EVI2A
GeneChemHKO7605	18787	SDCBP
GeneChemHKO20033	18255	IL36G
GeneChemHKO1487	18138	SCGN
GeneChemHKO24757	18054	COL3A1
GeneChemHKO45006	17766	SMG7
GeneChemHKO66977	17413	FXYD2
GeneChemHKO121518	17185	TRIB3
GeneChemHKO115610	17175	FAM26F
GeneChemHKO59524	17111	hsa-mir-502
GeneChemHKO44822	16867	FBP1
GeneChemHKO22805	16609	HIST1H4C
GeneChemHKO11052	16408	TCEB1
GeneChemHKO37457	16344	PIK3C3
GeneChemHKO74280	16344	ZFAND2B
GeneChemHKO16311	16264	PSPC1
GeneChemHKO16013	16222	LMTK3
GeneChemHKO98534	16173	SCD
GeneChemHKO114256	15992	ZG16B
GeneChemHKO88497	15831	TBC1D22B
GeneChemHKO48742	15654	CACNG4
GeneChemHKO109321	15585	PRUNE2
GeneChemHKO35618	15334	ZDHHC23
GeneChemHKO34930	15296	CCL8
GeneChemHKO2392	15227	TACC2
GeneChemHKO49118	15179	EHD4
GeneChemHKO97238	15156	TMLHE
GeneChemHKO65362	15078	EFS
GeneChemHKO26928	14960	MMP9
GeneChemHKO66683	14951	TARDBP
GeneChemHKO6852	14933	hsa-mir-7849
GeneChemHKO2156	14796	C6orf47
GeneChemHKO41430	14763	NXNL2
GeneChemHKO109283	14693	ARID4A
GeneChemHKO43663	14693	DDIT3
GeneChemHKO94144	14668	DSPP
GeneChemHKO30016	14634	FAM92B
GeneChemHKO113030	14421	DDI2
GeneChemHKO74538	14404	INTS1
GeneChemHKO2701	14329	ARHGAP33
GeneChemHKO16169	14037	GAB1
GeneChemHKO96228	13873	C7orf71
GeneChemHKO61970	13748	FAM19A5
GeneChemHKO13185	13502	TNFAIP8L3
GeneChemHKO2793	13381	ZNF804B
GeneChemHKO52332	13272	TRAM1
GeneChemHKO100958	13257	ZNF133
GeneChemHKO93961	13232	HAS1
GeneChemHKO75059	13169	DPP3
GeneChemHKO48072	12990	TRIM44
GeneChemHKO14939	12969	RPL37
GeneChemHKO92256	12957	VSIG10
GeneChemHKO40626	12789	ANKRD53
GeneChemHKO64944	12775	TMED3
GeneChemHKO103160	12723	TMEM54
GeneChemHKO96317	12671	PDE6H
GeneChemHKO94886	12529	ACN9
GeneChemHKO37939	12387	SYT8
GeneChemHKO66174	12382	C2orf48
GeneChemHKO75191	12323	LCP2
GeneChemHKO111598	12272	AMDHD1
GeneChemHKO97595	12162	OSBPL6
GeneChemHKO51384	11948	BTC
GeneChemHKO68254	11841	HOXC13
GeneChemHKO7002	11583	IL24
GeneChemHKO103585	11497	AKAP13
GeneChemHKO49888	11121	MCC
GeneChemHKO17054	11088	SH3BGRL2
GeneChemHKO96190	10794	PHF13
GeneChemHKO75372	10654	H2AFJ
GeneChemHKO46640	10568	FTHL17
GeneChemHKO6041	10557	CFL1
GeneChemHKO120831	10555	KLRG1
GeneChemHKO114081	10410	INHA
GeneChemHKO20625	10406	KRT77
GeneChemHKO21561	10380	SPAM1
GeneChemHKO113615	10223	OR14A16
GeneChemHKO111074	10169	SPINT2
GeneChemHKO9040	10127	IL23R
GeneChemHKO110631	10100	TRIM49D1
GeneChemHKO2957	10060	USP14
GeneChemHKO33475	10016	LIPK
GeneChemHKO25061	10000	OR4N2
GeneChemHKO99067	9994	SLC7A11
GeneChemHKO68531	9927	NDN
GeneChemHKO29569	9916	IL12B
GeneChemHKO33293	9875	OR4P4
GeneChemHKO108562	9853	FGFR1OP
GeneChemHKO25433	9812	SDK2
GeneChemHKO26002	9805	hsa-mir-6828
GeneChemHKO65979	9749	SLC22A23
GeneChemHKO110636	9712	RASAL1
GeneChemHKO26742	9708	MRPL9
GeneChemHKO30033	9674	GPR52
GeneChemHKO47446	9647	CYP19A1
GeneChemHKO53744	9619	ASB7
GeneChemHKO7240	9618	GLOD4
GeneChemHKO115813	9613	hsa-mir-3064
GeneChemHKO95513	9545	PKNOX1
GeneChemHKO95051	9539	MUC17
GeneChemHKO10008	9505	EFHC1
GeneChemHKO30270	9483	GALNT5
GeneChemHKO8916	9468	OR8G2
GeneChemHKO42273	9445	C12orf65
GeneChemHKO28711	9430	PEX11A
GeneChemHKO13777	9426	CHRNA5
GeneChemHKO97075	9426	HSPA13
GeneChemHKO38779	9420	LCE2D
GeneChemHKO106416	9404	SH3RF1
GeneChemHKO99911	9404	SLC19A2
GeneChemHKO37456	9401	PRMT10
GeneChemHKO110444	9396	ATP13A4
GeneChemHKO1984	9384	C10orf107
GeneChemHKO30060	9373	TTC23L
GeneChemHKO107770	9348	SHCBP1L
GeneChemHKO60373	9345	SHISA8
GeneChemHKO96968	9330	hsa-mir-942
GeneChemHKO27962	9326	CDKN2C
GeneChemHKO56751	9319	ABHD17C
GeneChemHKO62561	9309	SRSF2
GeneChemHKO8571	9307	ZNF256
GeneChemHKO24008	9296	TRIM55
GeneChemHKO90401	9294	GPR3
GeneChemHKO53685	9290	hsa-mir-4450
GeneChemHKO77870	9288	hsa-mir-877
GeneChemHKO33022	9269	RBX1
GeneChemHKO12850	9261	NPL
GeneChemHKO12799	9257	POTEG
GeneChemHKO18426	9250	RNF185
GeneChemHKO57903	9231	PNOC
GeneChemHKO35061	9228	RGS6
GeneChemHKO57693	9220	C2orf76
GeneChemHKO13125	9220	KRTAP21-1
GeneChemHKO108039	9215	MICU3
GeneChemHKO54859	9215	RAB7L1
GeneChemHKO54691	9200	CLDN20
GeneChemHKO107874	9199	LOC100132146
GeneChemHKO28873	9199	RCE1
GeneChemHKO109120	9197	UBTF
GeneChemHKO108099	9194	C12orf23
GeneChemHKO89243	9193	XPO5
GeneChemHKO26436	9191	C2orf71
GeneChemHKO14552	9190	MAP3K3
GeneChemHKO53300	9140	RNF149
GeneChemHKO37982	9139	EPHA6
GeneChemHKO26683	9139	HCAR1
GeneChemHKO71504	9135	CCDC80
GeneChemHKO33024	9135	UBFD1
GeneChemHKO63768	9126	GJB1
GeneChemHKO36319	9120	PRAMEF4
GeneChemHKO51914	9115	EFCAB4A
GeneChemHKO113173	9106	ATP5L
GeneChemHKO116857	9089	DENND1B
GeneChemHKO89400	9086	hsa-mir-449b
GeneChemHKO2891	9081	CCDC28B
GeneChemHKO84068	9078	SYNGR3
GeneChemHKO71832	9070	C12orf79
GeneChemHKO99966	9069	BPIFB2
GeneChemHKO113973	9062	OR6Q1
GeneChemHKO120706	9059	TRH
GeneChemHKO76482	9047	DYNC1H1
GeneChemHKO49580	9047	KIR3DL3
GeneChemHKO93779	9046	OR51B5
GeneChemHKO79733	9044	hsa-mir-890
GeneChemHKO117679	9044	LONP2
GeneChemHKO114186	9041	IL2RG
GeneChemHKO54138	9038	SLC25A30
GeneChemHKO13932	9032	VDR
GeneChemHKO123136	9027	C12orf40
GeneChemHKO30792	9026	PRKRIR
GeneChemHKO36248	9021	C1orf61
GeneChemHKO24862	9018	ITM2A
GeneChemHKO81138	9014	MATN1
GeneChemHKO114411	9014	STK33
GeneChemHKO23566	9012	DBP
GeneChemHKO5966	9011	RBKS
GeneChemHKO3662	9011	ZNF195
GeneChemHKO13017	9009	RNF17
GeneChemHKO89693	8997	CYP4F12
GeneChemHKO35776	8994	PURA
GeneChemHKO49052	8993	NOXRED1
GeneChemHKO112372	8991	ITGA7
GeneChemHKO5545	8990	SMC5
GeneChemHKO34603	8990	STT3A
GeneChemHKO123084	8984	FAM114A2
GeneChemHKO116650	8982	TAS2R43
GeneChemHKO75650	8977	MXD4
GeneChemHKO31200	8974	PRRG3
GeneChemHKO118518	8971	CCDC50
GeneChemHKO5763	8966	C20orf85
GeneChemHKO109948	8965	GNB2
GeneChemHKO89475	8965	PDGFRL
GeneChemHKO55333	8955	SLC35C1
GeneChemHKO21191	8953	TAS2R19
GeneChemHKO57413	8950	hsa-mir-4753
GeneChemHKO31439	8937	ROBO1
GeneChemHKO123330	8931	LIPI
GeneChemHKO48910	8928	KDM6B
GeneChemHKO59352	8919	ALDH7A1
GeneChemHKO121543	8917	hsa-mir-184
GeneChemHKO109743	8910	PCDHB12
GeneChemHKO116981	8910	SFT2D1
GeneChemHKO113026	8909	ZNF155
GeneChemHKO39247	8906	CAD
GeneChemHKO79431	8904	ACADVL
GeneChemHKO99236	8880	SERPINB12
GeneChemHKO27344	8880	SLC9B2
GeneChemHKO66208	8878	IWS1
GeneChemHKO94194	8877	CYLC2
GeneChemHKO96976	8876	GNA12
GeneChemHKO60922	8872	CCDC73
GeneChemHKO80136	8868	EFHC2
GeneChemHKO58101	8868	HTRA2
GeneChemHKO92877	8864	hsa-mir-134
GeneChemHKO115448	8863	hsa-mir-4764
GeneChemHKO60955	8861	MIPEP
GeneChemHKO70319	8852	THSD1
GeneChemHKO114663	8846	MAGEA10
GeneChemHKO109658	8832	HK3
GeneChemHKO35923	8832	MYH4
GeneChemHKO1043	8832	SEC23IP
GeneChemHKO89855	8830	C3orf67
GeneChemHKO114133	8825	DRAP1
GeneChemHKO115340	8819	OR4D6
GeneChemHKO11748	8818	SLC35F3
GeneChemHKO33624	8810	SMC6
GeneChemHKO36331	8806	GSDMA
GeneChemHKO52475	8799	hsa-mir-4751
GeneChemHKO36546	8794	FAM83A
GeneChemHKO6234	8791	CYHR1
GeneChemHKO66881	8786	S100A8
GeneChemHKO70195	8781	PIGS
GeneChemHKO37520	8777	CABIN1
GeneChemHKO59116	8777	LCE1B
GeneChemHKO109398	8770	UMOD
GeneChemHKO29059	8765	SNAP25
GeneChemHKO77769	8762	TTLL12
GeneChemHKO53457	8757	PLEKHA5
GeneChemHKO121174	8750	AEN
GeneChemHKO71942	8748	CLEC18C
GeneChemHKO89027	8746	COPE
GeneChemHKO29268	8745	SLC25A27
GeneChemHKO46438	8742	AKAP6
GeneChemHKO88444	8742	IP6K3
GeneChemHKO98917	8741	THUMPD1
GeneChemHKO7711	8738	LPPR5
GeneChemHKO5476	8733	TECR
GeneChemHKO29070	8730	hsa-mir-4778
GeneChemHKO114675	8729	IL22
GeneChemHKO88605	8729	LRRC3B
GeneChemHKO27678	8726	TTC12
GeneChemHKO95839	8715	DNAAF1
GeneChemHKO30981	8713	SMAD2
GeneChemHKO69522	8712	OR6C3
GeneChemHKO85661	8710	FBXO22
GeneChemHKO79295	8704	BARX1
GeneChemHKO20687	8704	PDE3B
GeneChemHKO7974	8703	FLOT1
GeneChemHKO66741	8701	ASB18
GeneChemHKO10117	8696	C17orf102
GeneChemHKO93099	8695	PRDM12
GeneChemHKO111338	8694	AQP8
GeneChemHKO21493	8693	CYP3A43
GeneChemHKO100938	8693	SRGAP2D
GeneChemHKO100050	8688	hsa-mir-210
GeneChemHKO25629	8687	TCF24
GeneChemHKO16076	8686	GNA13
GeneChemHKO57118	8685	CRISPLD1
GeneChemHKO94609	8684	METTL2B
GeneChemHKO87257	8682	CLIP3
GeneChemHKO15571	8682	MPHOSPH10
GeneChemHKO50322	8678	PFN2
GeneChemHKO73600	8676	PTRH2
GeneChemHKO33418	8671	LYSMD1
GeneChemHKO7468	8671	RAD51AP1
GeneChemHKO82687	8669	BTN3A1
GeneChemHKO64187	8669	CSNK2A1
GeneChemHKO108436	8667	LMBR1
GeneChemHKO121997	8666	EIF3F
GeneChemHKO57282	8659	ALAD
GeneChemHKO29902	8658	HMGCS1
GeneChemHKO8008	8657	CTNND1
GeneChemHKO53206	8652	C4BPB
GeneChemHKO28550	8652	KRT71
GeneChemHKO83421	8645	LINGO3
GeneChemHKO86967	8641	HEPACAM
GeneChemHKO7740	8640	OR10AD1
GeneChemHKO113865	8639	POMT2
GeneChemHKO35832	8636	RMDN1
GeneChemHKO91742	8634	ZBTB7C
GeneChemHKO109933	8633	RIT1
GeneChemHKO116973	8631	CDC14B
GeneChemHKO61979	8631	PLS1
GeneChemHKO58546	8630	PRR5
GeneChemHKO87135	8629	AIFM3
GeneChemHKO110967	8629	hsa-mir-3128
GeneChemHKO39681	8629	LOC100505679
GeneChemHKO40414	8623	LRRC42
GeneChemHKO5090	8617	TRAPPC13
GeneChemHKO23476	8616	WFDC3
GeneChemHKO8213	8612	SLC15A3
GeneChemHKO59837	8605	KLHL11
GeneChemHKO56447	8602	SYT16
GeneChemHKO115178	8599	C9orf84
GeneChemHKO30845	8596	LHPP
GeneChemHKO113862	8595	CREB3L1
GeneChemHKO93355	8582	IFNG
GeneChemHKO54099	8582	MAGEA12
GeneChemHKO20411	8579	RERE
GeneChemHKO122835	8579	SCN8A
GeneChemHKO62613	8577	hsa-mir-802
GeneChemHKO80696	8576	GPX2
GeneChemHKO84362	8570	SMYD1
GeneChemHKO15987	8567	LOC440563
GeneChemHKO40522	8566	ZNF430
GeneChemHKO9244	8564	HSBP1
GeneChemHKO53628	8562	CCDC174
GeneChemHKO109719	8561	ACOT13
GeneChemHKO32003	8559	EPN1
GeneChemHKO22709	8556	RALBP1
GeneChemHKO8929	8556	ZNF536
GeneChemHKO32412	8554	GSG1L
GeneChemHKO33521	8553	hsa-mir-6513
GeneChemHKO113417	8553	MED10
GeneChemHKO13756	8542	SEC62
GeneChemHKO19452	8538	DSN1
GeneChemHKO40971	8536	AARS2
GeneChemHKO78851	8524	DENND2A
GeneChemHKO29589	8522	CCDC154
GeneChemHKO117689	8519	DGKB
GeneChemHKO19417	8519	hsa-mir-6776
GeneChemHKO84181	8517	KIAA1467
GeneChemHKO4810	8517	RGS17
GeneChemHKO53346	8516	PDCD6IP
GeneChemHKO4530	8516	TNFRSF25
GeneChemHKO79360	8514	ARL10
GeneChemHKO110224	8510	NIPAL4
GeneChemHKO20533	8505	GAL3ST1
GeneChemHKO82749	8504	LCE1D
GeneChemHKO32409	8501	ZNF133
GeneChemHKO60011	8498	ENOX1
GeneChemHKO109182	8498	WDFY4
GeneChemHKO37688	8497	GBP5
GeneChemHKO115232	8497	NPAS4
GeneChemHKO13000	8491	PDK4
GeneChemHKO123128	8487	OR11H6
GeneChemHKO75653	8487	STX1B
GeneChemHKO77993	8480	S100A4
GeneChemHKO105796	8479	CST11
GeneChemHKO31252	8479	LGALS2
GeneChemHKO60064	8478	TEAD4
GeneChemHKO26727	8476	ALKBH3
GeneChemHKO88331	8473	EFCAB13
GeneChemHKO22680	8472	SIPA1L2
GeneChemHKO32798	8472	SUSD3
GeneChemHKO62322	8470	LINGO2
GeneChemHKO95741	8468	AGBL3
GeneChemHKO32859	8462	hsa-mir-6780a
GeneChemHKO59109	8459	KRT1
GeneChemHKO67844	8459	TP53TG5
GeneChemHKO61051	8456	VRK3
GeneChemHKO95604	8455	MRPS36
GeneChemHKO22207	8454	OR8H1
GeneChemHKO53214	8453	TBC1D10A
GeneChemHKO51751	8451	RASGRP3
GeneChemHKO75912	8448	ASPHD1
GeneChemHKO16947	8446	hsa-mir-619
GeneChemHKO25860	8446	PDGFC
GeneChemHKO57278	8444	SREK1
GeneChemHKO95305	8443	DNAH7
GeneChemHKO50307	8442	CLEC3B
GeneChemHKO33394	8441	AP5Z1
GeneChemHKO84067	8440	GALNS
GeneChemHKO46715	8440	SIRPB1
GeneChemHKO25670	8437	DHDDS
GeneChemHKO22706	8436	ENOPH1
GeneChemHKO29030	8435	CORO7-PAM16
GeneChemHKO61654	8434	ECI1
GeneChemHKO65933	8431	PPP1R14C
GeneChemHKO19287	8427	ADRA1B
GeneChemHKO117739	8426	LCN6
GeneChemHKO89732	8417	PFN1
GeneChemHKO63776	8417	SCN11A
GeneChemHKO14352	8415	ANKRD61
GeneChemHKO39657	8413	ROBO4
GeneChemHKO98914	8408	DDX26B
GeneChemHKO97465	8405	GPR62
GeneChemHKO21179	8403	HIST1H3I
GeneChemHKO11039	8401	MAGEB3
GeneChemHKO115621	8400	SMIM1
GeneChemHKO102182	8397	SPARC
GeneChemHKO87597	8396	TIMD4
GeneChemHKO30411	8395	AP2S1
GeneChemHKO105806	8392	MAST1
GeneChemHKO79643	8392	SERINC1
GeneChemHKO112009	8389	CNR1
GeneChemHKO19201	8389	HTR3D
GeneChemHKO15736	8388	IQSEC2
GeneChemHKO19074	8386	ZP1
GeneChemHKO6546	8383	NUDT2
GeneChemHKO107959	8382	PTPMT1
GeneChemHKO30348	8380	CNTN1
GeneChemHKO111851	8376	INSIG2
GeneChemHKO52492	8376	SLC41A3
GeneChemHKO105031	8374	MYO1G
GeneChemHKO7546	8374	PHLPP1
GeneChemHKO12215	8374	PPP2R2B
GeneChemHKO36650	8366	FAM229A
GeneChemHKO7814	8364	MMP10
GeneChemHKO79891	8363	ZNF891
GeneChemHKO21460	8361	RPS13
GeneChemHKO115892	8360	hsa-mir-574
GeneChemHKO45945	8359	DNPH1
GeneChemHKO1205	8353	DOCK2
GeneChemHKO51025	8353	MIF4GD
GeneChemHKO1714	8350	FAM228B
GeneChemHKO27268	8349	LRRC16B
GeneChemHKO117677	8339	DOCK9
GeneChemHKO49226	8338	RAB8B
GeneChemHKO119615	8336	MGME1
GeneChemHKO42604	8334	LAMA5
GeneChemHKO57602	8330	OR4C6
GeneChemHKO100897	8329	ADAL
GeneChemHKO75077	8327	OMG
GeneChemHKO100513	8326	FLI1
GeneChemHKO5146	8326	RPL36AL
GeneChemHKO5533	8325	CCDC85A
GeneChemHKO3408	8325	MLKL
GeneChemHKO78402	8324	GOLGA7B
GeneChemHKO62717	8324	PLEKHD1
GeneChemHKO31705	8318	ELANE
GeneChemHKO86869	8318	TSNARE1
GeneChemHKO109673	8315	DNTTIP2
GeneChemHKO44325	8314	CRYBA4
GeneChemHKO63618	8311	TMEM257
GeneChemHKO8944	8310	C12orf44
GeneChemHKO114444	8309	SLC25A38
GeneChemHKO60281	8307	PRMT2
GeneChemHKO97442	8307	QRICH2
GeneChemHKO120705	8306	KCNJ13
GeneChemHKO116847	8305	HOPX
GeneChemHKO78949	8300	C1orf227
GeneChemHKO48920	8300	HOXA1
GeneChemHKO33574	8296	FAM122B
GeneChemHKO3002	8296	ZNF630
GeneChemHKO31181	8295	SMAD7
GeneChemHKO19996	8294	FAM211A
GeneChemHKO78021	8292	ERBB4
GeneChemHKO32394	8290	C16orf89
GeneChemHKO23458	8289	CCT8L2
GeneChemHKO47660	8286	CTSS
GeneChemHKO109828	8286	LRCH2
GeneChemHKO97903	8286	TNNT1
GeneChemHKO5323	8283	TRMT10C
GeneChemHKO105625	8280	ARL6
GeneChemHKO121026	8278	RARRES1
GeneChemHKO94534	8275	hsa-mir-331
GeneChemHKO40817	8268	FZD5
GeneChemHKO99526	8267	PPAP2A
GeneChemHKO110130	8266	hsa-mir-548h-3
GeneChemHKO62070	8262	SLC28A3
GeneChemHKO48715	8261	TMEM199
GeneChemHKO36676	8259	PDE9A
GeneChemHKO88627	8258	NCLN
GeneChemHKO39785	8256	ZNF132
GeneChemHKO92758	8254	ACTG2
GeneChemHKO33407	8253	hsa-mir-4796
GeneChemHKO120447	8248	DACH1
GeneChemHKO109720	8247	GNL3
GeneChemHKO106178	8247	IPP
GeneChemHKO13525	8245	IL13RA2
GeneChemHKO22216	8243	PAGE2
GeneChemHKO58565	8243	TMEM127
GeneChemHKO28432	8242	EVL
GeneChemHKO48730	8241	BZW1
GeneChemHKO64849	8239	HLA-DRB1
GeneChemHKO91745	8238	LGALS14
GeneChemHKO70196	8228	hsa-mir-4507
GeneChemHKO69611	8226	SRRD
GeneChemHKO32359	8225	DUSP18
GeneChemHKO117394	8222	C11orf30
GeneChemHKO59912	8221	CSNK1G1
GeneChemHKO77576	8220	MAD1L1
GeneChemHKO30781	8216	hsa-mir-325
GeneChemHKO117483	8215	MBTD1
GeneChemHKO18925	8215	SGCD
GeneChemHKO56362	8214	HLA-B
GeneChemHKO27657	8213	ASAH2B
GeneChemHKO101311	8212	SHCBP1L
GeneChemHKO10411	8209	SMAD3
GeneChemHKO115556	8208	ARL11
GeneChemHKO78718	8206	CRYM
GeneChemHKO114845	8206	FAM89B
GeneChemHKO117442	8203	C11orf65
GeneChemHKO116154	8203	HACL1
GeneChemHKO34903	8203	ZER1
GeneChemHKO457	8202	ATG14
GeneChemHKO93689	8200	CCDC23
GeneChemHKO24703	8200	hsa-mir-4436a
GeneChemHKO20583	8200	UNC119
GeneChemHKO19151	8199	POLN
GeneChemHKO121494	8198	CHIC2
GeneChemHKO25964	8193	GPR3
GeneChemHKO12381	8192	SPATA18
GeneChemHKO116653	8191	ATP5O
GeneChemHKO90201	8189	CBY1
GeneChemHKO8936	8189	SYCP3
GeneChemHKO29931	8189	VSIG2
GeneChemHKO96953	8187	KRTAP19-7
GeneChemHKO85072	8184	SPINK13
GeneChemHKO15805	8179	PER2
GeneChemHKO39291	8178	SEC23A
GeneChemHKO34870	8178	TLX3
GeneChemHKO86124	8173	CDH16
GeneChemHKO32233	8173	DHRS9
GeneChemHKO105979	8173	GPA33
GeneChemHKO40899	8169	CRYL1
GeneChemHKO111602	8168	CORO1B
GeneChemHKO58055	8166	SLCO5A1
GeneChemHKO62736	8165	MCAM
GeneChemHKO32315	8163	TUBD1
GeneChemHKO120543	8161	LMO7
GeneChemHKO41667	8161	TARDBP
GeneChemHKO108027	8160	PLS3
GeneChemHKO112840	8160	RNF13
GeneChemHKO31085	8159	FAM167A
GeneChemHKO112334	8159	HAMP
GeneChemHKO54834	8158	CPNE1
GeneChemHKO16098	8157	SHPK
GeneChemHKO111197	8155	WBP4
GeneChemHKO110539	8154	PIAS3
GeneChemHKO51604	8153	FBXL12
GeneChemHKO19980	8153	TNFRSF10A
GeneChemHKO114249	8150	CYP21A2
GeneChemHKO32171	8149	FAM135B
GeneChemHKO41143	8149	SMIM13
GeneChemHKO17868	8148	CTIF
GeneChemHKO89548	8146	FAM151B
GeneChemHKO26469	8146	PYCRL
GeneChemHKO59906	8144	UBQLN4
GeneChemHKO78802	8143	LHX9
GeneChemHKO105730	8142	BCKDHA
GeneChemHKO70513	8142	MECOM
GeneChemHKO57010	8140	FKBP10
GeneChemHKO52096	8140	GTF2A1L
GeneChemHKO8197	8140	HBB
GeneChemHKO4683	8136	MTMR9
GeneChemHKO31203	8130	ACRBP
GeneChemHKO88774	8128	RAD51D
GeneChemHKO25801	8127	LRRC41
GeneChemHKO37162	8126	SLC5A6
GeneChemHKO51315	8126	VWCE
GeneChemHKO94714	8123	ETNK1
GeneChemHKO2872	8123	SLC34A2
GeneChemHKO114228	8121	CSGALNACT1
GeneChemHKO75616	8121	TMEM225
GeneChemHKO105334	8117	CPPED1
GeneChemHKO93043	8117	LRRC3B
GeneChemHKO29128	8117	ZNF692
GeneChemHKO51488	8116	OAF
GeneChemHKO1446	8111	AGPS
GeneChemHKO57423	8109	CLEC19A
GeneChemHKO115698	8107	IFT52
GeneChemHKO90400	8106	CCDC81
GeneChemHKO39160	8105	SCUBE1
GeneChemHKO60110	8103	FKBP15
GeneChemHKO109536	8103	FOXL1
GeneChemHKO4692	8100	DUSP6
GeneChemHKO38571	8100	KCMF1
GeneChemHKO121633	8093	LIN54
GeneChemHKO5556	8091	ADAM7
GeneChemHKO96226	8091	IZUMO2
GeneChemHKO13697	8090	C12orf60
GeneChemHKO54766	8089	ZNF25
GeneChemHKO101222	8086	PIGA
GeneChemHKO32259	8085	EVPLL
GeneChemHKO112654	8079	RNF222
GeneChemHKO61222	8078	KLK15
GeneChemHKO24414	8077	HTATSF1
GeneChemHKO50105	8076	AMDHD2
GeneChemHKO1447	8076	UTP20
GeneChemHKO10338	8075	TAF1C
GeneChemHKO26219	8075	UGT3A1
GeneChemHKO74473	8074	C11orf16
GeneChemHKO98829	8071	NDUFA6
GeneChemHKO59316	8070	FAM65C
GeneChemHKO92237	8069	FAT4
GeneChemHKO123184	8069	HAND2
GeneChemHKO114514	8069	STAB1
GeneChemHKO111276	8068	CREBL2
GeneChemHKO19184	8068	SON
GeneChemHKO95835	8067	RBMXL2
GeneChemHKO5560	8063	hsa-mir-5588
GeneChemHKO121667	8062	NSMCE2
GeneChemHKO70765	8061	DESI2
GeneChemHKO67368	8061	TMEFF2
GeneChemHKO91045	8057	B3GALNT1
GeneChemHKO16201	8053	PGLYRP4
GeneChemHKO68040	8051	hsa-mir-4648
GeneChemHKO18599	8051	PFN4
GeneChemHKO36990	8049	MAK
GeneChemHKO92889	8048	GMPPA
GeneChemHKO121681	8046	ARL10
GeneChemHKO101374	8046	HIST1H1T
GeneChemHKO87261	8045	CTAG2
GeneChemHKO13272	8043	CWC25
GeneChemHKO86842	8039	CTAGE15
GeneChemHKO623	8038	FAM126B
GeneChemHKO40224	8038	ZDBF2
GeneChemHKO92964	8035	GNE
GeneChemHKO105434	8035	ISG20
GeneChemHKO61296	8034	STK32A
GeneChemHKO64160	8034	STON2
GeneChemHKO38766	8032	COX7C
GeneChemHKO115353	8032	OPN1SW
GeneChemHKO62050	8029	HSF2BP
GeneChemHKO80080	8024	C6
GeneChemHKO115577	8022	SLC2A2
GeneChemHKO115812	8020	KRTAP21-3
GeneChemHKO45160	8018	FAM45A
GeneChemHKO92236	8016	NUDT9
GeneChemHKO42097	8016	PREP
GeneChemHKO96688	8014	METRN
GeneChemHKO56069	8014	ZNF680
GeneChemHKO54483	8012	CLEC4C
GeneChemHKO42192	8007	APBB2
GeneChemHKO74582	8007	TAF8
GeneChemHKO112260	8002	NFKBIA
GeneChemHKO30063	8000	FKBP4
GeneChemHKO1677	8000	NPC1L1
GeneChemHKO42839	7999	ARHGAP8
GeneChemHKO75186	7998	CAMKMT
GeneChemHKO109247	7995	PPM1N
GeneChemHKO30656	7995	SLC16A6
GeneChemHKO106562	7992	C6orf62
GeneChemHKO21132	7992	hsa-mir-887
GeneChemHKO120959	7990	DMRTA1
GeneChemHKO51477	7990	ZNF672
GeneChemHKO114614	7987	CDCA2
GeneChemHKO107997	7986	KDM8
GeneChemHKO72427	7985	OLFML3
GeneChemHKO99223	7983	MST4
GeneChemHKO42787	7981	HTR6
GeneChemHKO56281	7978	VWA2
GeneChemHKO7763	7977	NCOA7
GeneChemHKO108844	7975	SIRT7
GeneChemHKO115304	7974	APP
GeneChemHKO72074	7973	TACSTD2
GeneChemHKO101265	7971	hsa-mir-375
GeneChemHKO16902	7970	VSIG4
GeneChemHKO118346	7969	ZNF124
GeneChemHKO23105	7968	FAM196B
GeneChemHKO121589	7967	HSPA6
GeneChemHKO100504	7966	PPIB
GeneChemHKO41559	7960	LRP5L
GeneChemHKO59603	7956	ADAM11
GeneChemHKO106551	7956	SIGLEC5
GeneChemHKO114449	7956	TSPAN31
GeneChemHKO65035	7955	HMGB2
GeneChemHKO77443	7955	SLC13A5
GeneChemHKO25312	7952	OR10AD1
GeneChemHKO50063	7951	NTHL1
GeneChemHKO47317	7949	hsa-mir-4256
GeneChemHKO115811	7947	PKD1L1
GeneChemHKO58716	7944	ERBB2
GeneChemHKO106831	7944	ZFHX4
GeneChemHKO104497	7939	ZNF12
GeneChemHKO37486	7938	OR51A7
GeneChemHKO1940	7938	UGT2B7
GeneChemHKO115801	7937	ADH1B
GeneChemHKO115471	7934	ERAP1
GeneChemHKO1103	7934	SULT4A1
GeneChemHKO62855	7932	RPS3
GeneChemHKO43530	7931	CYP4V2
GeneChemHKO16232	7931	GBF1
GeneChemHKO24466	7928	RAD51B
GeneChemHKO24219	7924	RTN4RL2
GeneChemHKO35970	7923	DUSP7
GeneChemHKO114912	7921	SLC30A1
GeneChemHKO55807	7921	TCN2
GeneChemHKO109105	7914	CCL16
GeneChemHKO121150	7913	PKP1
GeneChemHKO101457	7913	RNASE9
GeneChemHKO25727	7910	VGF
GeneChemHKO115245	7898	FAM184B
GeneChemHKO25982	7897	S100A10
GeneChemHKO2401	7896	VRK3
GeneChemHKO53546	7895	PQLC1
GeneChemHKO31149	7895	WRAP73
GeneChemHKO123094	7894	AADACL2
GeneChemHKO114383	7893	SHANK1
GeneChemHKO51866	7891	RPL7A
GeneChemHKO44413	7889	ZBTB48
GeneChemHKO25063	7888	IL17F
GeneChemHKO70994	7884	hsa-mir-377
GeneChemHKO70470	7883	LRRC6
GeneChemHKO15691	7883	SLC6A7
GeneChemHKO89460	7879	PTRF
GeneChemHKO25385	7877	CNOT4
GeneChemHKO73778	7876	PARD6A
GeneChemHKO80838	7875	PXT1
GeneChemHKO99955	7873	MKL1
GeneChemHKO10427	7868	SLC12A3
GeneChemHKO113768	7867	PRSS50
GeneChemHKO91436	7866	GRM5
GeneChemHKO56492	7865	S100A8
GeneChemHKO114629	7862	MEN1
GeneChemHKO57675	7858	RGS2
GeneChemHKO80068	7852	PRH2
GeneChemHKO84411	7850	hsa-mir-4632
GeneChemHKO34293	7849	C11orf86
GeneChemHKO29256	7849	C5orf48
GeneChemHKO48856	7848	ADC
GeneChemHKO49305	7847	HSD11B1L
GeneChemHKO114579	7846	CA6
GeneChemHKO107729	7846	hsa-mir-188
GeneChemHKO45460	7845	IGDCC3
GeneChemHKO95733	7845	SPO11
GeneChemHKO38960	7841	CNTN2
GeneChemHKO113922	7839	GSTT1
GeneChemHKO54094	7839	NOTCH2
GeneChemHKO49798	7837	MAN2A2
GeneChemHKO7730	7833	LRP12
GeneChemHKO98933	7832	ARNTL2
GeneChemHKO77597	7832	CLU
GeneChemHKO109403	7832	RXRG
GeneChemHKO18648	7832	SEC63
GeneChemHKO15194	7831	RAB23
GeneChemHKO84922	7830	TAP1
GeneChemHKO63319	7828	PITRM1
GeneChemHKO95169	7826	KPNA5
GeneChemHKO110001	7826	ZSWIM7
GeneChemHKO116827	7824	IL5
GeneChemHKO9549	7823	FGF2
GeneChemHKO109320	7822	RPS5
GeneChemHKO2397	7820	C19orf57
GeneChemHKO60017	7819	EP300
GeneChemHKO66391	7819	NUP62
GeneChemHKO67161	7818	C20orf78
GeneChemHKO52741	7813	KCNH3
GeneChemHKO21648	7808	CHRNA5
GeneChemHKO48167	7808	SLC25A2
GeneChemHKO20370	7807	LY96
GeneChemHKO87400	7807	NAA60
GeneChemHKO98971	7805	OR5M8
GeneChemHKO62159	7804	SOX4
GeneChemHKO52690	7803	MBOAT2
GeneChemHKO87949	7802	VPS41
GeneChemHKO14505	7801	UBE2U
GeneChemHKO101703	7800	CD200
GeneChemHKO60538	7799	ADAM17
GeneChemHKO45756	7799	KRT86
GeneChemHKO63139	7797	SLC17A6
GeneChemHKO757	7795	DHX58
GeneChemHKO95892	7791	BTAF1
GeneChemHKO63511	7791	hsa-mir-3978
GeneChemHKO114210	7788	PPAP2B
GeneChemHKO19262	7788	SKA3
GeneChemHKO95250	7786	DHFRL1
GeneChemHKO10504	7786	TGS1
GeneChemHKO57415	7785	SPCS3
GeneChemHKO107708	7785	TMEM144
GeneChemHKO105294	7782	SPTA1
GeneChemHKO27730	7780	C12orf50
GeneChemHKO27439	7778	CYTH4
GeneChemHKO17974	7777	CEP57
GeneChemHKO106941	7776	OSBPL10
GeneChemHKO117027	7775	WWP1
GeneChemHKO61146	7774	BICD1
GeneChemHKO112446	7774	hsa-mir-943
GeneChemHKO91040	7774	LRMP
GeneChemHKO6725	7773	COPB2
GeneChemHKO32368	7773	hsa-mir-7855
GeneChemHKO5131	7770	PSMG1
GeneChemHKO82160	7768	C7orf72
GeneChemHKO30519	7765	EML2
GeneChemHKO119360	7765	MUC6
GeneChemHKO93827	7761	ATL1
GeneChemHKO38457	7760	VTN
GeneChemHKO74696	7759	hsa-mir-3127
GeneChemHKO119616	7759	PARP1
GeneChemHKO16627	7758	ANGEL2
GeneChemHKO105633	7756	PPP3R1
GeneChemHKO61168	7755	SYNE3
GeneChemHKO74837	7755	TEX2
GeneChemHKO29411	7753	PSMA8
GeneChemHKO64495	7753	SERTAD2
GeneChemHKO12742	7753	ZNF592
GeneChemHKO80421	7752	ZWINT
GeneChemHKO72898	7750	RND3
GeneChemHKO26330	7744	NRGN
GeneChemHKO21322	7743	ZSWIM8
GeneChemHKO59348	7742	OVOL1
GeneChemHKO47228	7742	POLR3B
GeneChemHKO20305	7740	CCRL1
GeneChemHKO24621	7739	EMP3
GeneChemHKO100924	7738	hsa-mir-3657
GeneChemHKO51127	7737	hsa-mir-5739
GeneChemHKO113701	7736	hsa-mir-6090
GeneChemHKO8937	7734	TMEM56
GeneChemHKO34175	7733	RHOBTB3
GeneChemHKO7914	7733	SDC1
GeneChemHKO72337	7733	SHH
GeneChemHKO67202	7731	FAM98A
GeneChemHKO23877	7727	HOXA13
GeneChemHKO54112	7727	TP53I3
GeneChemHKO32379	7726	GLUD1
GeneChemHKO8939	7725	C17orf99
GeneChemHKO29254	7725	C6orf89
GeneChemHKO97854	7724	SERINC3
GeneChemHKO112108	7724	ZNF541
GeneChemHKO15865	7720	DMGDH
GeneChemHKO55182	7720	VAMP4
GeneChemHKO65333	7718	LIPN
GeneChemHKO114271	7716	ARFGAP2
GeneChemHKO106891	7716	FFAR2
GeneChemHKO45356	7714	RANBP6
GeneChemHKO12907	7713	SS18L2
GeneChemHKO27795	7711	SIGLEC10
GeneChemHKO39956	7710	LRRC18
GeneChemHKO121273	7708	PDE3A
GeneChemHKO24810	7707	VAMP3
GeneChemHKO78266	7706	FBXO21
GeneChemHKO118257	7705	ZNF195
GeneChemHKO27421	7704	GRHL1
GeneChemHKO117650	7702	ARL5A
GeneChemHKO95592	7702	CSNK2A2
GeneChemHKO96537	7701	CCL7
GeneChemHKO109369	7701	PTMA
GeneChemHKO83517	7701	SMARCC2
GeneChemHKO99794	7699	NT5C1B-RDH14
GeneChemHKO65536	7698	CRABP1
GeneChemHKO60078	7698	hsa-mir-101-2
GeneChemHKO102101	7696	SLAMF8
GeneChemHKO59956	7694	ZNF573
GeneChemHKO86389	7691	CATSPER4
GeneChemHKO89677	7690	NUMBL
GeneChemHKO76509	7690	TTBK1
GeneChemHKO117244	7689	TMEM231
GeneChemHKO99890	7688	MICAL3
GeneChemHKO31407	7679	ARHGEF2
GeneChemHKO16084	7679	C10orf54
GeneChemHKO106493	7678	PI4KA
GeneChemHKO39023	7678	TIAM2
GeneChemHKO1950	7675	FOXR1
GeneChemHKO110745	7674	CXorf21
GeneChemHKO95744	7674	VLDLR
GeneChemHKO81793	7673	ERICH1
GeneChemHKO113993	7672	C9orf78
GeneChemHKO31803	7668	HIST1H1T
GeneChemHKO9922	7668	NBPF1
GeneChemHKO89742	7667	MTIF2
GeneChemHKO12948	7667	RSAD1
GeneChemHKO50636	7664	GPR119
GeneChemHKO38703	7663	ZNF391
GeneChemHKO105258	7662	MYPN
GeneChemHKO105093	7661	MTRR
GeneChemHKO97534	7660	FBXO38
GeneChemHKO48507	7657	CA4
GeneChemHKO63477	7657	MYL1
GeneChemHKO114855	7653	NUP93
GeneChemHKO7181	7652	TAAR1
GeneChemHKO100087	7651	ANKRD36
GeneChemHKO13811	7651	TEX10
GeneChemHKO91212	7650	GNAT3
GeneChemHKO78187	7649	GPX6
GeneChemHKO40997	7649	HADHA
GeneChemHKO92467	7648	SUSD1
GeneChemHKO37634	7647	C12orf23
GeneChemHKO41118	7647	CDK11B
GeneChemHKO69630	7645	PCDH10
GeneChemHKO32175	7644	NAALADL1
GeneChemHKO90807	7642	NGRN
GeneChemHKO104922	7641	CDCA5
GeneChemHKO2538	7640	AFF2
GeneChemHKO55198	7639	PAGE5
GeneChemHKO81633	7637	TMEM191C
GeneChemHKO8443	7632	B9D1
GeneChemHKO40301	7631	NDUFS7
GeneChemHKO67500	7630	ALDH5A1
GeneChemHKO27952	7630	GREM1
GeneChemHKO114844	7629	DZANK1
GeneChemHKO17580	7629	PANK4
GeneChemHKO7135	7629	TNFRSF10A
GeneChemHKO80120	7628	SFTPB
GeneChemHKO52989	7627	VWA5A
GeneChemHKO13259	7626	ABCA8
GeneChemHKO113581	7626	FAM196B
GeneChemHKO111717	7625	CHST5
GeneChemHKO110852	7625	ZCCHC16
GeneChemHKO7753	7624	HUS1B
GeneChemHKO84326	7623	CRABP1
GeneChemHKO88575	7620	CST5
GeneChemHKO6343	7620	PSMC1
GeneChemHKO74371	7620	STAT2
GeneChemHKO111758	7619	IVL
GeneChemHKO71034	7618	KIAA0247
GeneChemHKO60071	7617	PSMD2
GeneChemHKO33503	7617	SMARCAL1
GeneChemHKO111361	7616	EEPD1
GeneChemHKO87484	7615	COX18
GeneChemHKO111	7614	CCT3
GeneChemHKO33162	7612	PTGFRN
GeneChemHKO82500	7611	SIGLEC7
GeneChemHKO74123	7611	ZNF496
GeneChemHKO77121	7610	SMOX
GeneChemHKO112211	7609	KRTAP5-6
GeneChemHKO100366	7608	CHTF8
GeneChemHKO46214	7608	OR51I2
GeneChemHKO36603	7607	ZNF69
GeneChemHKO45900	7606	GLRX
GeneChemHKO87105	7604	FBXW2
GeneChemHKO28913	7602	KCNJ2
GeneChemHKO61742	7600	CYBB
GeneChemHKO77604	7600	hsa-mir-4481
GeneChemHKO56178	7600	PTK7
GeneChemHKO5039	7598	FREM3
GeneChemHKO111200	7596	FCRL6
GeneChemHKO33273	7593	UBE2U
GeneChemHKO91889	7592	ABCC5
GeneChemHKO55863	7592	PHF3
GeneChemHKO11628	7591	LRRC70
GeneChemHKO5496	7590	FBN1
GeneChemHKO115781	7588	CHST11
GeneChemHKO28095	7587	SEMG1
GeneChemHKO108281	7587	ZNF334
GeneChemHKO37932	7584	CLEC12B
GeneChemHKO110959	7584	KSR1
GeneChemHKO60542	7583	COPS5
GeneChemHKO64093	7582	HUS1B
GeneChemHKO54773	7582	LBH
GeneChemHKO40665	7578	FOXB1
GeneChemHKO15789	7575	PON1
GeneChemHKO36218	7573	CCDC94
GeneChemHKO33158	7573	PGAM5
GeneChemHKO30486	7571	OR9K2
GeneChemHKO57493	7567	AARS2
GeneChemHKO96958	7566	ZNF81
GeneChemHKO75831	7565	MSH6
GeneChemHKO9835	7564	KCND3
GeneChemHKO10314	7563	LOC149373
GeneChemHKO66067	7563	SP140L
GeneChemHKO8679	7562	SLC25A14
GeneChemHKO55785	7560	PPAPDC3
GeneChemHKO79803	7560	SNURF
GeneChemHKO53762	7558	SLC15A4
GeneChemHKO5714	7556	HTRA2
GeneChemHKO88597	7556	NEDD1
GeneChemHKO4411	7555	DTNA
GeneChemHKO59952	7554	ZNF534
GeneChemHKO119031	7552	CIITA
GeneChemHKO65843	7552	GRHL2
GeneChemHKO56615	7551	C9orf89
GeneChemHKO40825	7550	IGFBP2
GeneChemHKO40012	7548	SYNE2
GeneChemHKO81450	7547	TM6SF1
GeneChemHKO83471	7546	IKBKB
GeneChemHKO53487	7544	KLK1
GeneChemHKO65092	7544	PRM3
GeneChemHKO2858	7544	TARP
GeneChemHKO114240	7543	C9orf163
GeneChemHKO64193	7543	LY75
GeneChemHKO111357	7541	APOA5
GeneChemHKO96861	7538	TERF2IP
GeneChemHKO25814	7537	EIF4E3
GeneChemHKO17484	7536	hsa-mir-1269a
GeneChemHKO9128	7533	TMEM131
GeneChemHKO100764	7531	STK36
GeneChemHKO40995	7530	hsa-mir-5197
GeneChemHKO31654	7529	TAF11
GeneChemHKO56775	7527	SHH
GeneChemHKO29724	7525	DMRT3
GeneChemHKO28653	7521	KRT28
GeneChemHKO11548	7519	MLX
GeneChemHKO31253	7519	RNF17
GeneChemHKO58265	7515	HOXA11
GeneChemHKO98992	7515	KCNU1
GeneChemHKO90054	7515	PCGF3
GeneChemHKO67258	7515	RBM46
GeneChemHKO43560	7514	SOWAHD
GeneChemHKO75731	7513	ESCO1
GeneChemHKO7094	7512	MTMR10
GeneChemHKO21252	7511	CYBRD1
GeneChemHKO23229	7510	MTHFD2L
GeneChemHKO116907	7510	PPP1R8
GeneChemHKO32517	7509	HGS
GeneChemHKO48962	7508	ADRA2B
GeneChemHKO120441	7508	PCGF5
GeneChemHKO1004	7503	FAM186A
GeneChemHKO1481	7503	OBFC1
GeneChemHKO38792	7503	SEC31A
GeneChemHKO73745	7502	hsa-mir-6869
GeneChemHKO29352	7498	KCNQ4
GeneChemHKO62610	7497	DTX3
GeneChemHKO87201	7497	NACC1
GeneChemHKO118047	7496	S1PR1
GeneChemHKO68618	7494	hsa-mir-4763
GeneChemHKO109437	7494	IGSF22
GeneChemHKO84900	7492	LENG1
GeneChemHKO21674	7492	MINA
GeneChemHKO108992	7490	GPR151
GeneChemHKO31610	7487	EIF3L
GeneChemHKO89144	7485	OR1B1
GeneChemHKO107784	7484	KIAA0101
GeneChemHKO80698	7481	ELSPBP1
GeneChemHKO15615	7480	BMP7
GeneChemHKO33677	7480	C16orf96
GeneChemHKO7986	7478	KRTAP5-8
GeneChemHKO56514	7473	ZNF728
GeneChemHKO49555	7469	NTN4
GeneChemHKO1694	7469	SERAC1
GeneChemHKO109735	7468	PDZD2
GeneChemHKO10031	7466	FAM45A
GeneChemHKO33107	7465	HEY1
GeneChemHKO118736	7465	SEC11C
GeneChemHKO53857	7463	PIKFYVE
GeneChemHKO81898	7461	VPS39
GeneChemHKO104782	7459	KCND1
GeneChemHKO86949	7459	TMUB1
GeneChemHKO61427	7458	FNDC4
GeneChemHKO53246	7458	TMEM199
GeneChemHKO72592	7457	DDX27
GeneChemHKO109092	7456	NEXN
GeneChemHKO107786	7456	SLC7A4
GeneChemHKO36075	7453	PCSK7
GeneChemHKO3779	7451	TGFBI
GeneChemHKO105813	7447	OLA1
GeneChemHKO53533	7447	TTLL7
GeneChemHKO82845	7446	PRG2
GeneChemHKO67290	7446	VIT
GeneChemHKO64588	7444	RHOB
GeneChemHKO97616	7442	BRAF
GeneChemHKO117459	7442	RAB10
GeneChemHKO23044	7441	BIRC2
GeneChemHKO110880	7440	ACTL6A
GeneChemHKO121446	7439	LGALS4
GeneChemHKO86902	7439	NCOA1
GeneChemHKO28836	7438	CDK9
GeneChemHKO112989	7438	MTTP
GeneChemHKO44539	7437	CLEC3B
GeneChemHKO111157	7437	LRRC47
GeneChemHKO120869	7436	OR6V1
GeneChemHKO71242	7435	OMG
GeneChemHKO33949	7434	BAMBI
GeneChemHKO38495	7434	FAM86B1
GeneChemHKO114957	7431	PFDN4
GeneChemHKO64312	7431	SRSF11
GeneChemHKO19087	7430	NEK4
GeneChemHKO26362	7430	NR5A2
GeneChemHKO14571	7430	PTHLH
GeneChemHKO102431	7428	MTX1
GeneChemHKO49202	7427	CCDC74A
GeneChemHKO19067	7426	hsa-mir-6845
GeneChemHKO115867	7426	LONRF3
GeneChemHKO28331	7425	FIG4
GeneChemHKO29777	7424	TRIM13
GeneChemHKO40627	7423	FOXI2
GeneChemHKO35261	7421	C1orf192
GeneChemHKO38709	7421	FUZ
GeneChemHKO9450	7420	MANBAL
GeneChemHKO87789	7418	NDUFA9
GeneChemHKO43294	7418	RAB30
GeneChemHKO69239	7417	TRMT2A
GeneChemHKO90255	7415	DPYSL2
GeneChemHKO110861	7414	SMC2
GeneChemHKO37142	7414	TMEM204
GeneChemHKO52973	7413	DDAH1
GeneChemHKO55628	7410	ARHGEF1
GeneChemHKO39854	7410	CCDC116
GeneChemHKO99206	7410	STK35
GeneChemHKO56547	7404	DPP9
GeneChemHKO119607	7401	MIPEP
GeneChemHKO80221	7400	ATF7
GeneChemHKO46991	7400	TAS2R4
GeneChemHKO70250	7395	DENND2D
GeneChemHKO55118	7394	CEP170B
GeneChemHKO90654	7394	EEF1A2
GeneChemHKO52090	7392	C17orf59
GeneChemHKO108547	7392	CSPP1
GeneChemHKO119654	7392	hsa-mir-4705
GeneChemHKO107238	7391	GRIA1
GeneChemHKO42109	7391	IL36A
GeneChemHKO78502	7391	LGR5
GeneChemHKO121702	7391	UBE3C
GeneChemHKO64589	7390	NOV
GeneChemHKO2261	7389	EVA1C
GeneChemHKO95208	7389	OR2L13
GeneChemHKO55588	7387	CYP4F11
GeneChemHKO82212	7385	IL17A
GeneChemHKO17624	7384	EMILIN3
GeneChemHKO109383	7384	FBLIM1
GeneChemHKO72137	7383	SIGLEC14
GeneChemHKO13765	7382	CRMP1
GeneChemHKO27266	7378	UGT3A2
GeneChemHKO10495	7378	ZMYM3
GeneChemHKO25130	7376	HTT
GeneChemHKO69742	7372	AKIP1
GeneChemHKO25023	7370	PPP1R18
GeneChemHKO32474	7369	HCAR1
GeneChemHKO70284	7369	SLC9A1
GeneChemHKO8150	7369	ZBTB18
GeneChemHKO65341	7368	GTF2H5
GeneChemHKO46489	7368	REM1
GeneChemHKO71376	7367	RAB23
GeneChemHKO54000	7366	ZDHHC3
GeneChemHKO40551	7365	ZNF354B
GeneChemHKO3496	7364	OR8B2
GeneChemHKO106756	7363	ANKRD13B
GeneChemHKO115231	7362	TGM1
GeneChemHKO30659	7361	TBX3
GeneChemHKO21336	7361	USP13
GeneChemHKO13814	7357	TRAF3IP2
GeneChemHKO50469	7355	NDN
GeneChemHKO93812	7353	CYTIP
GeneChemHKO57591	7352	C2orf82
GeneChemHKO26759	7350	BMP4
GeneChemHKO117008	7349	ANXA10
GeneChemHKO25851	7346	DPH3
GeneChemHKO104991	7345	FAM134C
GeneChemHKO42490	7344	E2F4
GeneChemHKO92950	7344	SLC46A3
GeneChemHKO17313	7342	TSPY2
GeneChemHKO16529	7341	KCNE1
GeneChemHKO75874	7341	PLXND1
GeneChemHKO73784	7340	ARHGAP6
GeneChemHKO41886	7340	HMGN4
GeneChemHKO82830	7340	NR4A2
GeneChemHKO111916	7340	STK4
GeneChemHKO50865	7339	GDF2
GeneChemHKO49404	7337	ACTR8
GeneChemHKO161	7333	BCORL1
GeneChemHKO111469	7333	HSPB2
GeneChemHKO17637	7332	TMEM9B
GeneChemHKO98812	7330	IGBP1
GeneChemHKO6298	7329	hsa-mir-8066
GeneChemHKO37233	7326	FANCF
GeneChemHKO57132	7325	SIRT3
GeneChemHKO105007	7324	TBC1D17
GeneChemHKO84839	7321	hsa-mir-5191
GeneChemHKO106251	7319	VIPR2
GeneChemHKO44439	7318	ARHGEF39
GeneChemHKO118795	7318	COPZ1
GeneChemHKO1733	7317	GNAL
GeneChemHKO26361	7316	FAM21B
GeneChemHKO76273	7315	PEPD
GeneChemHKO95550	7315	SERBP1
GeneChemHKO79289	7313	ING4
GeneChemHKO67581	7312	GRHL1
GeneChemHKO4608	7312	ZNF765
GeneChemHKO28867	7311	PXDC1
GeneChemHKO82268	7309	TMEM184A
GeneChemHKO25000	7307	CTDSP1
GeneChemHKO52865	7306	PIGQ
GeneChemHKO105561	7304	BRD4
GeneChemHKO117368	7304	C11orf88
GeneChemHKO65002	7304	KIAA1377
GeneChemHKO109498	7304	RYBP
GeneChemHKO5224	7300	POC1B
GeneChemHKO117780	7299	LRRTM3
GeneChemHKO81074	7298	CD164L2
GeneChemHKO61049	7298	GALNT9
GeneChemHKO20127	7298	RAB7A
GeneChemHKO24666	7296	OR2M5
GeneChemHKO11829	7296	WDR74
GeneChemHKO54776	7295	MFNG
GeneChemHKO54152	7294	VENTX
GeneChemHKO49317	7292	ELK3
GeneChemHKO34612	7291	DRGX
GeneChemHKO37160	7291	DUS4L
GeneChemHKO119751	7290	JDP2
GeneChemHKO51137	7288	BGN
GeneChemHKO406	7288	CCDC169
GeneChemHKO12791	7288	CHURC1
GeneChemHKO118706	7287	SPATA31A4
GeneChemHKO32407	7286	PITPNM1
GeneChemHKO115144	7286	PRSS22
GeneChemHKO8061	7281	BAIAP3
GeneChemHKO58813	7279	ALKBH2
GeneChemHKO91684	7279	C9orf163
GeneChemHKO72819	7277	SRR
GeneChemHKO44660	7276	ARHGDIB
GeneChemHKO42856	7276	C5orf15
GeneChemHKO11107	7276	CCR7
GeneChemHKO112016	7276	CYYR1
GeneChemHKO73501	7275	KLHL1
GeneChemHKO67027	7274	OXT
GeneChemHKO27271	7273	CCDC7
GeneChemHKO81863	7272	hsa-mir-6799
GeneChemHKO49259	7272	ZNF227
GeneChemHKO72180	7271	CDV3
GeneChemHKO49041	7266	TNF
GeneChemHKO51785	7264	CPNE7
GeneChemHKO112556	7264	SLC38A11
GeneChemHKO110504	7263	hsa-mir-3664
GeneChemHKO90867	7263	RNF125
GeneChemHKO26603	7262	AQP1
GeneChemHKO63846	7262	BIRC5
GeneChemHKO113449	7262	CDK12
GeneChemHKO123381	7261	hsa-mir-548ab
GeneChemHKO11957	7259	CDK9
GeneChemHKO74684	7258	ASB6
GeneChemHKO30248	7258	DDX60L
GeneChemHKO115175	7256	EPB42
GeneChemHKO115842	7255	LDLRAD1
GeneChemHKO5418	7249	OR2T2
GeneChemHKO87591	7248	GPR31
GeneChemHKO1632	7244	KLRD1
GeneChemHKO121468	7244	SCRN3
GeneChemHKO90441	7244	SUGT1
GeneChemHKO69334	7243	KIAA1715
GeneChemHKO53320	7243	SFTPC
GeneChemHKO15818	7243	XYLT1
GeneChemHKO23646	7241	DAB2
GeneChemHKO46443	7239	RCC1
GeneChemHKO12964	7238	TMC7
GeneChemHKO73174	7237	SRF
GeneChemHKO106700	7234	CDC123
GeneChemHKO3552	7234	SMIM15
GeneChemHKO25295	7228	HEBP1
GeneChemHKO77296	7228	IFITM10
GeneChemHKO90213	7228	SPOCD1
GeneChemHKO110512	7227	MED24
GeneChemHKO120341	7226	FAM186B
GeneChemHKO104653	7226	SART1
GeneChemHKO32397	7224	FAM115A
GeneChemHKO36487	7220	hsa-mir-6757
GeneChemHKO38908	7220	S1PR2
GeneChemHKO93308	7219	hsa-mir-3666
GeneChemHKO113308	7219	SLC9B2
GeneChemHKO113469	7218	PXN
GeneChemHKO21506	7217	GRAP2
GeneChemHKO75834	7211	EBNA1BP2
GeneChemHKO59992	7210	ABCB7
GeneChemHKO12514	7209	NELFB
GeneChemHKO16758	7208	FAM210B
GeneChemHKO105195	7208	RPF1
GeneChemHKO32257	7205	CEACAM16
GeneChemHKO115866	7204	COL8A2
GeneChemHKO95235	7204	MYO1B
GeneChemHKO15309	7203	ASTL
GeneChemHKO31078	7203	STAB1
GeneChemHKO77369	7202	HOMER3
GeneChemHKO10176	7201	C9orf41
GeneChemHKO103323	7200	hsa-mir-30a
GeneChemHKO90450	7198	SOX5
GeneChemHKO93072	7195	NRSN1
GeneChemHKO30475	7193	ARMC6
GeneChemHKO121808	7193	CRLF3
GeneChemHKO106676	7192	PEBP4
GeneChemHKO38873	7190	AKIRIN2
GeneChemHKO96459	7189	BCAS4
GeneChemHKO27621	7189	FAM229B
GeneChemHKO23716	7187	FAM104B
GeneChemHKO79549	7186	ALG6
GeneChemHKO23639	7186	ZBTB41
GeneChemHKO16423	7183	MMP13
GeneChemHKO31768	7183	SNX1
GeneChemHKO17328	7182	MCUR1
GeneChemHKO80074	7181	C11orf35
GeneChemHKO99668	7180	PUS3
GeneChemHKO100957	7178	BCL7B
GeneChemHKO74770	7178	CWC25
GeneChemHKO106264	7177	ARFGEF1
GeneChemHKO121638	7177	PDZK1
GeneChemHKO117990	7176	CNOT3
GeneChemHKO71852	7175	ABCB9
GeneChemHKO11893	7174	IQCF6
GeneChemHKO29878	7172	LUC7L3
GeneChemHKO49524	7170	USP2
GeneChemHKO115779	7169	hsa-mir-4510
GeneChemHKO109967	7167	SEL1L2
GeneChemHKO27893	7164	CACNA2D1
GeneChemHKO81090	7163	KCNN3
GeneChemHKO25537	7162	FLOT2
GeneChemHKO57027	7162	RUNX3
GeneChemHKO83261	7161	C15orf39
GeneChemHKO46064	7160	GUCA1A
GeneChemHKO7395	7159	DPF1
GeneChemHKO88961	7158	SLC25A42
GeneChemHKO81222	7157	OR10G9
GeneChemHKO39053	7154	TEC
GeneChemHKO121969	7153	RPGRIP1L
GeneChemHKO6945	7152	GOT1L1
GeneChemHKO112503	7152	HIVEP1
GeneChemHKO9359	7150	RPL10A
GeneChemHKO54873	7149	DDI2
GeneChemHKO112748	7149	RALGAPA2
GeneChemHKO46293	7147	FAM78A
GeneChemHKO62117	7146	CYP2C18
GeneChemHKO74533	7146	OR5R1
GeneChemHKO15952	7146	TMEM45B
GeneChemHKO64098	7145	CCDC50
GeneChemHKO44087	7144	ANKRD65
GeneChemHKO75451	7144	TMEM115
GeneChemHKO107484	7143	BRD8
GeneChemHKO55722	7142	TAPBPL
GeneChemHKO13819	7142	TMED1
GeneChemHKO18553	7141	ZHX1
GeneChemHKO52346	7140	RBM15B
GeneChemHKO74732	7138	MS4A10
GeneChemHKO61669	7135	MYOD1
GeneChemHKO22184	7133	NPRL2
GeneChemHKO21261	7131	MAGEA10
GeneChemHKO44606	7131	SIGIRR
GeneChemHKO19346	7130	C10orf120
GeneChemHKO77103	7129	TGM3
GeneChemHKO103362	7127	NAA60
GeneChemHKO92798	7125	SURF2
GeneChemHKO109821	7124	AXIN2
GeneChemHKO17860	7122	GNPTG
GeneChemHKO39325	7121	PAM16
GeneChemHKO5581	7121	PCBP4
GeneChemHKO61448	7118	CDC42EP1
GeneChemHKO16338	7118	hsa-mir-3609
GeneChemHKO17644	7117	ANKRD32
GeneChemHKO13429	7115	HHLA2
GeneChemHKO2369	7115	NAV3
GeneChemHKO78217	7112	G3BP1
GeneChemHKO120769	7109	METTL4
GeneChemHKO81818	7107	RINT1
GeneChemHKO8634	7106	PDS5A
GeneChemHKO43241	7106	UBAP1L
GeneChemHKO27198	7105	ATP6V1G2
GeneChemHKO25515	7104	SYT6
GeneChemHKO69273	7103	INHBA
GeneChemHKO7302	7103	SLC16A6
GeneChemHKO14897	7102	GDPD3
GeneChemHKO57794	7101	PLK1S1
GeneChemHKO71480	7100	CBLL1
GeneChemHKO48160	7100	SERPINH1
GeneChemHKO29545	7099	PKMYT1
GeneChemHKO85121	7099	PTBP1
GeneChemHKO109654	7097	SECISBP2L
GeneChemHKO107044	7094	ZNF317
GeneChemHKO120991	7093	LRPPRC
GeneChemHKO114366	7093	RFXAP
GeneChemHKO2691	7092	CDC42BPA
GeneChemHKO106647	7090	MUC17
GeneChemHKO91768	7090	SDSL
GeneChemHKO11356	7089	THAP11
GeneChemHKO58986	7088	DBH
GeneChemHKO100638	7088	LRRC37A
GeneChemHKO94656	7088	TLK2
GeneChemHKO92842	7086	FRMD1
GeneChemHKO87909	7084	FUT6
GeneChemHKO19332	7084	OR51E2
GeneChemHKO38785	7083	CD151
GeneChemHKO104491	7083	DUSP8
GeneChemHKO75350	7082	C19orf66
GeneChemHKO109202	7080	NHEJ1
GeneChemHKO120873	7080	USP12
GeneChemHKO90537	7078	ATP13A5
GeneChemHKO59452	7077	ATP2C2
GeneChemHKO112045	7077	BHLHE22
GeneChemHKO32050	7077	SYNE4
GeneChemHKO95324	7075	OR6X1
GeneChemHKO12652	7074	C20orf201
GeneChemHKO117511	7072	ZNF326
GeneChemHKO6122	7071	KIF1B
GeneChemHKO46247	7070	SERTAD4
GeneChemHKO116661	7068	ZNF33B
GeneChemHKO50358	7065	LCMT2
GeneChemHKO91981	7063	HAGHL
GeneChemHKO112447	7063	IDH2
GeneChemHKO112399	7061	ALKBH3
GeneChemHKO113205	7060	TRABD
GeneChemHKO24062	7059	GPR63
GeneChemHKO15052	7059	LINGO1
GeneChemHKO101646	7057	MTG1
GeneChemHKO33596	7057	PAMR1
GeneChemHKO76850	7054	CDAN1
GeneChemHKO119116	7053	hsa-mir-4493
GeneChemHKO22914	7051	CTDSPL
GeneChemHKO494	7048	EI24
GeneChemHKO72394	7047	NHLH2
GeneChemHKO35597	7047	PHYHIPL
GeneChemHKO48205	7046	C20orf173
GeneChemHKO18344	7046	ZNF785
GeneChemHKO105060	7045	ALPK1
GeneChemHKO36486	7045	BUB1
GeneChemHKO24876	7044	GRPEL2
GeneChemHKO17931	7043	FGF5
GeneChemHKO121923	7042	CDKN1B
GeneChemHKO56423	7041	ALPK3
GeneChemHKO99897	7041	FAM110B
GeneChemHKO108078	7038	MAK
GeneChemHKO54397	7037	ANPEP
GeneChemHKO1731	7037	PGRMC2
GeneChemHKO27787	7037	TRIM59
GeneChemHKO120288	7036	N4BP2L1
GeneChemHKO21605	7035	SHROOM4
GeneChemHKO14310	7034	MARCH10
GeneChemHKO109711	7032	GBP5
GeneChemHKO43779	7032	ZNF688
GeneChemHKO40087	7031	SYNGR3
GeneChemHKO78418	7029	DIP2B
GeneChemHKO55376	7029	ZFYVE26
GeneChemHKO49964	7028	SS18L1
GeneChemHKO108276	7026	PLK1S1
GeneChemHKO123108	7023	NUGGC
GeneChemHKO77833	7023	PIGH
GeneChemHKO118525	7023	THYN1
GeneChemHKO87599	7022	DHRS12
GeneChemHKO2509	7019	EXO1
GeneChemHKO4406	7015	FSHR
GeneChemHKO112070	7014	LCN1
GeneChemHKO105735	7009	METTL18
GeneChemHKO59947	7008	GZMB
GeneChemHKO40824	7008	VRTN
GeneChemHKO19204	7002	ADAMTSL1
GeneChemHKO15152	7002	DGCR2
GeneChemHKO113708	7001	LCE3D
GeneChemHKO31123	7001	TNS4
GeneChemHKO42819	6998	PAK7
GeneChemHKO113221	6998	WNT16
GeneChemHKO98272	6996	ANGEL2
GeneChemHKO4489	6996	CYP2A6
GeneChemHKO108940	6996	MAP3K19
GeneChemHKO20234	6993	RGS21
GeneChemHKO59165	6992	STAT3
GeneChemHKO79746	6992	WASF1
GeneChemHKO25453	6990	GCNT2
GeneChemHKO12497	6990	ZNF554
GeneChemHKO49482	6989	ERG
GeneChemHKO90893	6988	EGF
GeneChemHKO92711	6988	EVA1A
GeneChemHKO104704	6987	NCALD
GeneChemHKO103611	6987	TEX13B
GeneChemHKO70531	6984	DRG2
GeneChemHKO44390	6983	AQP11
GeneChemHKO96034	6983	WDR47
GeneChemHKO16142	6982	SMAP1
GeneChemHKO111184	6981	CASKIN2
GeneChemHKO34224	6981	MYEOV2
GeneChemHKO74946	6980	SH3D21
GeneChemHKO28049	6977	AGER
GeneChemHKO73486	6977	VIPR2
GeneChemHKO22237	6976	LYRM9
GeneChemHKO11743	6976	N6AMT2
GeneChemHKO94157	6976	RFT1
GeneChemHKO84713	6972	TRIM29
GeneChemHKO113251	6971	FUNDC1
GeneChemHKO24803	6970	MOGAT1
GeneChemHKO7551	6968	MTMR3
GeneChemHKO97186	6968	TUBA1C
GeneChemHKO114209	6967	ATP6AP1
GeneChemHKO117711	6967	PRR14L
GeneChemHKO14777	6965	EXOC1
GeneChemHKO64572	6963	ADCYAP1
GeneChemHKO49230	6963	SIK2
GeneChemHKO116638	6961	CCM2
GeneChemHKO48867	6959	FAM78B
GeneChemHKO117715	6956	XRN2
GeneChemHKO122763	6955	NSMCE4A
GeneChemHKO84738	6954	SPTBN4
GeneChemHKO74816	6952	EIF4A1
GeneChemHKO101460	6952	HOXB3
GeneChemHKO1158	6951	SEPT3
GeneChemHKO103350	6948	TAF1C
GeneChemHKO58794	6944	UCN
GeneChemHKO95959	6943	AHSA1
GeneChemHKO65432	6943	GRIA3
GeneChemHKO35344	6941	CEP55
GeneChemHKO71787	6939	HIATL1
GeneChemHKO89163	6938	hsa-mir-98
GeneChemHKO41823	6937	CLU
GeneChemHKO105249	6935	PLA2G15
GeneChemHKO95957	6935	SIX3
GeneChemHKO66188	6929	MAPKAPK3
GeneChemHKO108785	6928	CARD8
GeneChemHKO31737	6928	RTP1
GeneChemHKO62540	6919	FADS2
GeneChemHKO52255	6919	SEPN1
GeneChemHKO100416	6918	KHK
GeneChemHKO61580	6917	KCNK15
GeneChemHKO88517	6915	ANKRD22
GeneChemHKO110896	6915	LMCD1
GeneChemHKO35501	6915	TULP3
GeneChemHKO28697	6914	HIPK1
GeneChemHKO42847	6914	VILL
GeneChemHKO20458	6913	MTRNR2L6
GeneChemHKO65529	6910	ZNF175
GeneChemHKO122668	6906	BRMS1
GeneChemHKO91132	6906	CARD18
GeneChemHKO53195	6906	LRFN3
GeneChemHKO93665	6906	SP8
GeneChemHKO76715	6904	SNAI2
GeneChemHKO113094	6903	CDK5RAP3
GeneChemHKO108999	6898	hsa-mir-569
GeneChemHKO33251	6897	ZBTB17
GeneChemHKO48376	6896	MPC1L
GeneChemHKO52302	6893	ENAM
GeneChemHKO59805	6892	AMELY
GeneChemHKO7384	6892	hsa-mir-4690
GeneChemHKO74176	6890	CRAMP1L
GeneChemHKO32840	6889	hsa-mir-1304
GeneChemHKO77586	6888	ZNF346
GeneChemHKO2313	6885	HNRNPH1
GeneChemHKO103300	6883	PHF12
GeneChemHKO42303	6882	MAGEB17
GeneChemHKO8973	6879	FN3K
GeneChemHKO102331	6877	hsa-mir-4494
GeneChemHKO122757	6877	SCAF8
GeneChemHKO67948	6876	ABCC4
GeneChemHKO117169	6876	ENPP1
GeneChemHKO92298	6876	PADI3
GeneChemHKO108191	6874	hsa-mir-17
GeneChemHKO83607	6871	AMER1
GeneChemHKO112905	6869	PIK3IP1
GeneChemHKO45596	6868	FRRS1
GeneChemHKO112850	6864	IRX4
GeneChemHKO43602	6858	PLGRKT
GeneChemHKO16113	6858	S1PR1
GeneChemHKO22762	6857	AOC2
GeneChemHKO49448	6856	FAM71E1
GeneChemHKO89868	6852	BAMBI
GeneChemHKO98025	6851	EIF1AY
GeneChemHKO46008	6849	IGFBP3
GeneChemHKO33793	6848	SBSN
GeneChemHKO58199	6847	CACUL1
GeneChemHKO98891	6846	DEFB114
GeneChemHKO87577	6845	WDR34
GeneChemHKO19891	6844	TAF9
GeneChemHKO65	6843	HNRNPAB
GeneChemHKO69814	6842	SOCS7
GeneChemHKO24369	6840	HNRNPH3
GeneChemHKO118972	6838	JAZF1
GeneChemHKO66686	6838	OR2K2
GeneChemHKO25728	6836	DEFB125
GeneChemHKO26442	6836	OR2B3
GeneChemHKO56916	6836	WIPF2
GeneChemHKO58833	6834	DIO1
GeneChemHKO37390	6833	hsa-mir-4287
GeneChemHKO1774	6832	ERP27
GeneChemHKO120159	6829	MACROD2
GeneChemHKO12779	6828	ANKRD23
GeneChemHKO22685	6827	RYK
GeneChemHKO122625	6826	hsa-mir-34c
GeneChemHKO108084	6826	STK17A
GeneChemHKO55384	6822	C19orf26
GeneChemHKO12626	6822	LGSN
GeneChemHKO7120	6822	RNF185
GeneChemHKO67974	6821	SIN3B
GeneChemHKO1836	6820	C7orf31
GeneChemHKO77090	6820	FAM46A
GeneChemHKO110570	6820	NDUFB6
GeneChemHKO90656	6820	RRAS
GeneChemHKO36764	6818	CNTN3
GeneChemHKO39687	6816	ZNF550
GeneChemHKO114396	6813	CECR1
GeneChemHKO98089	6811	CPSF3L
GeneChemHKO50927	6811	SLC17A5
GeneChemHKO10652	6809	USP9Y
GeneChemHKO109571	6808	NUCKS1
GeneChemHKO115328	6805	GPATCH8
GeneChemHKO120900	6805	LAMB1
GeneChemHKO109913	6805	OR10A2
GeneChemHKO28403	6805	PMS1
GeneChemHKO100567	6804	CYP27A1
GeneChemHKO14681	6802	CMSS1
GeneChemHKO44946	6795	BPIFB4
GeneChemHKO80179	6794	SETD6
GeneChemHKO122843	6792	GPR126
GeneChemHKO57248	6790	UXT
GeneChemHKO110289	6787	GCNT7
GeneChemHKO17431	6786	MAP6D1
GeneChemHKO29227	6785	MCF2
GeneChemHKO96768	6784	TMEM151B
GeneChemHKO23831	6782	FDX1
GeneChemHKO11460	6780	TET2
GeneChemHKO58687	6777	NAT14
GeneChemHKO16114	6776	RBMS3
GeneChemHKO49680	6774	hsa-mir-92b
GeneChemHKO26207	6774	USP44
GeneChemHKO60352	6773	BTLA
GeneChemHKO106886	6764	DGUOK
GeneChemHKO6755	6764	DNAJC8
GeneChemHKO78048	6761	ZNF175
GeneChemHKO41629	6759	GPR107
GeneChemHKO38862	6758	TUBG1
GeneChemHKO62108	6757	PRKG2
GeneChemHKO46371	6757	TNFSF8
GeneChemHKO11794	6755	TFEB
GeneChemHKO57028	6754	ERRFI1
GeneChemHKO74083	6753	IL15RA
GeneChemHKO46648	6752	EME1
GeneChemHKO110846	6752	SCEL
GeneChemHKO20608	6752	STX17
GeneChemHKO18288	6751	KPTN
GeneChemHKO105720	6751	SLC25A28
GeneChemHKO66588	6747	XPNPEP1
GeneChemHKO117872	6747	ZNF43
GeneChemHKO70894	6743	FAM171A1
GeneChemHKO56476	6741	SUN2
GeneChemHKO12589	6738	RAB40AL
GeneChemHKO35918	6734	PKN2
GeneChemHKO118555	6733	SCML2
GeneChemHKO58752	6732	CAPN9
GeneChemHKO101612	6732	TNFSF15
GeneChemHKO114786	6729	CELF1
GeneChemHKO8191	6728	KLRD1
GeneChemHKO39177	6727	C9orf139
GeneChemHKO108643	6724	VPS45
GeneChemHKO123024	6723	ABCA1
GeneChemHKO7197	6721	POMK
GeneChemHKO34184	6721	SPRN
GeneChemHKO67241	6717	OR10A7
GeneChemHKO2897	6716	CHRND
GeneChemHKO120118	6715	H1FX
GeneChemHKO27867	6715	MRPL9
GeneChemHKO82205	6712	CAPSL
GeneChemHKO100098	6709	OBP2A
GeneChemHKO106006	6708	CATSPER4
GeneChemHKO56848	6706	ALAD
GeneChemHKO48678	6705	NUPR1L
GeneChemHKO85949	6704	SH3BGRL
GeneChemHKO79197	6702	SOHLH1
GeneChemHKO103105	6696	WWC1
GeneChemHKO103533	6695	CD74
GeneChemHKO72127	6694	APBA1
GeneChemHKO101120	6694	hsa-mir-4765
GeneChemHKO33270	6694	OR10X1
GeneChemHKO72894	6692	CLEC1A
GeneChemHKO66416	6690	RAD51AP2
GeneChemHKO27415	6689	CETN2
GeneChemHKO95207	6689	PRR11
GeneChemHKO4396	6689	RNF138
GeneChemHKO12420	6688	PUF60
GeneChemHKO118625	6686	HLA-DQA1
GeneChemHKO41926	6684	OR1E1
GeneChemHKO2787	6684	PRR23B
GeneChemHKO101014	6683	HMGCS2
GeneChemHKO110007	6682	COL16A1
GeneChemHKO9495	6681	C3orf17
GeneChemHKO74606	6680	CYP11A1
GeneChemHKO49250	6678	NOL6
GeneChemHKO108192	6676	CABP5
GeneChemHKO13097	6671	hsa-mir-6878
GeneChemHKO105192	6670	hsa-mir-200c
GeneChemHKO123310	6670	XRCC4
GeneChemHKO24843	6669	FAM46A
GeneChemHKO114833	6668	SLC30A6
GeneChemHKO17482	6668	VMAC
GeneChemHKO117866	6667	NKRF
GeneChemHKO108242	6667	PDE9A
GeneChemHKO122675	6665	hsa-mir-4463
GeneChemHKO86026	6665	MAML1
GeneChemHKO109448	6664	TINAGL1
GeneChemHKO3947	6662	EVI2A
GeneChemHKO77913	6660	C1orf162
GeneChemHKO114710	6659	ZSWIM3
GeneChemHKO32211	6658	KRT73
GeneChemHKO112853	6657	CPB1
GeneChemHKO60187	6657	SMG1
GeneChemHKO25228	6656	HDAC4
GeneChemHKO49991	6656	NTAN1
GeneChemHKO104048	6654	HS3ST4
GeneChemHKO100338	6654	KIAA1211L
GeneChemHKO91091	6653	LCN9
GeneChemHKO63601	6653	PRPSAP1
GeneChemHKO32077	6652	MEOX1
GeneChemHKO40362	6649	MSTO1
GeneChemHKO110903	6648	CTSD
GeneChemHKO78469	6647	C14orf93
GeneChemHKO85821	6647	ST6GALNAC2
GeneChemHKO110901	6645	S100Z
GeneChemHKO110499	6644	HDHD3
GeneChemHKO78114	6643	OR51I1
GeneChemHKO108378	6642	KATNBL1
GeneChemHKO56030	6642	PSG4
GeneChemHKO71819	6642	SRFBP1
GeneChemHKO24692	6639	RTN4RL2
GeneChemHKO61665	6639	TFAP2E
GeneChemHKO25621	6637	ADH7
GeneChemHKO103119	6634	NELL1
GeneChemHKO25140	6634	RNASE12
GeneChemHKO94698	6633	NCEH1
GeneChemHKO19320	6632	PRKD2
GeneChemHKO18211	6632	UNC5B
GeneChemHKO60978	6628	GPR125
GeneChemHKO23693	6627	STK10
GeneChemHKO29840	6626	SLC33A1
GeneChemHKO121147	6624	RPE
GeneChemHKO105929	6623	NAA38
GeneChemHKO16432	6622	PSMB1
GeneChemHKO47780	6621	LDHAL6A
GeneChemHKO72475	6621	ZDHHC7
GeneChemHKO14549	6618	CYLD
GeneChemHKO33082	6618	TFDP2
GeneChemHKO49400	6615	PIK3C2B
GeneChemHKO100495	6614	DDX11
GeneChemHKO9416	6614	NOXA1
GeneChemHKO94971	6613	BCL6
GeneChemHKO119235	6613	USP2
GeneChemHKO34825	6608	CAP1
GeneChemHKO58987	6606	CH25H
GeneChemHKO69160	6606	EIF3CL
GeneChemHKO38896	6606	SASS6
GeneChemHKO90622	6604	ZNF747
GeneChemHKO95234	6602	ZNF347
GeneChemHKO46442	6601	PTGES
GeneChemHKO78516	6598	BRI3BP
GeneChemHKO26136	6597	SEPN1
GeneChemHKO49989	6596	SERINC2
GeneChemHKO32912	6595	SHISA7
GeneChemHKO57654	6593	STK33
GeneChemHKO289	6591	DNAJB9
GeneChemHKO46194	6590	CDADC1
GeneChemHKO69993	6589	RNPEP
GeneChemHKO49437	6589	SFXN1
GeneChemHKO78395	6588	PABPC3
GeneChemHKO104416	6587	VSNL1
GeneChemHKO31272	6583	RAD23A
GeneChemHKO122893	6583	SMURF2
GeneChemHKO78303	6580	EPB41L4B
GeneChemHKO55428	6580	LMTK2
GeneChemHKO25434	6578	SYCE2
GeneChemHKO77680	6576	DUSP3
GeneChemHKO103945	6575	hsa-mir-5585
GeneChemHKO121881	6575	PIAS3
GeneChemHKO42316	6571	MPP3
GeneChemHKO45811	6570	KISS1
GeneChemHKO57062	6569	DPH3
GeneChemHKO20028	6565	CLSTN1
GeneChemHKO93086	6565	EMG1
GeneChemHKO4840	6564	PHTF1
GeneChemHKO45156	6563	MPO
GeneChemHKO102372	6559	FCRL2
GeneChemHKO117143	6559	SRRM4
GeneChemHKO21784	6559	WASF3
GeneChemHKO109452	6558	H2BFM
GeneChemHKO13396	6553	PRCP
GeneChemHKO113340	6550	IGFBP2
GeneChemHKO6940	6549	ADO
GeneChemHKO33379	6548	hsa-mir-939
GeneChemHKO107902	6548	YPEL4
GeneChemHKO69691	6546	MICA
GeneChemHKO111942	6545	PCSK4
GeneChemHKO46001	6545	TIAM1
GeneChemHKO7227	6545	TMEM256
GeneChemHKO69753	6544	PRRG4
GeneChemHKO106429	6544	TCP11L2
GeneChemHKO7606	6541	CDHR5
GeneChemHKO70269	6540	C12orf5
GeneChemHKO110399	6540	FHL1
GeneChemHKO42995	6540	hsa-mir-675
GeneChemHKO84343	6540	hsa-mir-6762
GeneChemHKO97053	6540	RRAGB
GeneChemHKO41439	6539	OR8B4
GeneChemHKO119081	6537	PAXIP1
GeneChemHKO56469	6537	SECTM1
GeneChemHKO118236	6537	ZNF420
GeneChemHKO31141	6534	SIX5
GeneChemHKO70643	6532	ALDH4A1
GeneChemHKO34406	6530	GPR113
GeneChemHKO16333	6529	NFKB1
GeneChemHKO17956	6527	hsa-mir-513c
GeneChemHKO102211	6526	APLP1
GeneChemHKO32346	6524	C17orf47
GeneChemHKO18433	6524	PLEKHG5
GeneChemHKO62359	6521	hsa-mir-5004
GeneChemHKO79543	6521	MTOR
GeneChemHKO121828	6519	N4BP1
GeneChemHKO66462	6515	ISLR
GeneChemHKO37447	6514	SH3GL1
GeneChemHKO44287	6513	PITPNM1
GeneChemHKO105098	6507	CCDC171
GeneChemHKO103895	6505	IGF2BP3
GeneChemHKO69380	6505	TM9SF4
GeneChemHKO21232	6501	DAND5
GeneChemHKO107746	6501	RNF152
GeneChemHKO5280	6500	DPY19L4
GeneChemHKO18365	6499	USP6
GeneChemHKO100335	6499	ZNF282
GeneChemHKO102017	6499	ZNF284
GeneChemHKO97502	6498	AMICA1
GeneChemHKO99592	6496	ASIC5
GeneChemHKO79117	6493	KRTAP4-4
GeneChemHKO119965	6489	HDHD1
GeneChemHKO67216	6489	hsa-mir-4275
GeneChemHKO89790	6484	BEST2
GeneChemHKO82936	6483	OR1G1
GeneChemHKO57013	6478	SMIM4
GeneChemHKO116833	6477	SLC12A5
GeneChemHKO109181	6474	OBSL1
GeneChemHKO5716	6472	ANXA2
GeneChemHKO21614	6472	OPRM1
GeneChemHKO73978	6471	OTUD1
GeneChemHKO83535	6467	hsa-mir-1234
GeneChemHKO64703	6466	FTO
GeneChemHKO30122	6465	SRF
GeneChemHKO57230	6461	MAGEA2
GeneChemHKO29848	6461	SCAI
GeneChemHKO81463	6460	DDX46
GeneChemHKO99531	6460	LOC152586
GeneChemHKO7715	6458	ELF5
GeneChemHKO114183	6456	CLDN18
GeneChemHKO61086	6454	SLC35G6
GeneChemHKO119330	6453	ASCL4
GeneChemHKO21517	6452	hsa-mir-4500
GeneChemHKO10604	6451	VGLL3
GeneChemHKO90785	6451	ZNF845
GeneChemHKO117264	6447	LIN52
GeneChemHKO9888	6443	SULT1C2
GeneChemHKO9186	6443	VSTM5
GeneChemHKO64619	6439	KCNJ5
GeneChemHKO97678	6438	B3GALT1
GeneChemHKO7928	6438	CEP63
GeneChemHKO122875	6435	MOSPD1
GeneChemHKO87295	6434	PAQR4
GeneChemHKO116585	6433	SUCLG2
GeneChemHKO75026	6432	METTL17
GeneChemHKO106906	6426	LDLRAP1
GeneChemHKO13772	6425	DHFRL1
GeneChemHKO85714	6425	TRIM6-TRIM34
GeneChemHKO84757	6423	AVEN
GeneChemHKO4769	6423	ERVW-1
GeneChemHKO30197	6423	LRRC40
GeneChemHKO102218	6423	PPAPDC1B
GeneChemHKO26619	6418	hsa-mir-3944
GeneChemHKO68370	6418	NDEL1
GeneChemHKO103313	6417	AJAP1
GeneChemHKO81583	6417	TOMM7
GeneChemHKO49987	6416	OOEP
GeneChemHKO72379	6415	PAX8
GeneChemHKO83138	6413	ZMYM5
GeneChemHKO44941	6410	MAP2K3
GeneChemHKO98593	6408	FAM83F
GeneChemHKO104530	6408	FASTKD1
GeneChemHKO26566	6408	RAD51
GeneChemHKO119598	6408	SH3KBP1
GeneChemHKO109697	6407	LRRC46
GeneChemHKO2964	6401	PRDM8
GeneChemHKO75851	6401	TTC27
GeneChemHKO94680	6400	ENTPD6
GeneChemHKO93969	6399	ZNF343
GeneChemHKO52665	6394	DDX56
GeneChemHKO93517	6393	CTXN3
GeneChemHKO34043	6392	MARCO
GeneChemHKO27502	6390	CDKN1B
GeneChemHKO97176	6386	SMAD5
GeneChemHKO64978	6386	TADA2B
GeneChemHKO34861	6385	IL12RB1
GeneChemHKO103954	6383	MIOX
GeneChemHKO18182	6382	AMN1
GeneChemHKO103989	6381	CDK13
GeneChemHKO74258	6381	NR2E1
GeneChemHKO61733	6380	OR10A5
GeneChemHKO3409	6379	FAM83B
GeneChemHKO9246	6379	RNASE7
GeneChemHKO61796	6379	TNNT2
GeneChemHKO67620	6378	hsa-mir-138-1
GeneChemHKO19870	6374	AGPAT9
GeneChemHKO14369	6371	ZDHHC14
GeneChemHKO52420	6368	GPR150
GeneChemHKO93702	6367	IQCE
GeneChemHKO36828	6365	UPP1
GeneChemHKO15348	6364	EIF4H
GeneChemHKO110984	6364	MS4A1
GeneChemHKO91368	6364	SIAE
GeneChemHKO50713	6363	COX8C
GeneChemHKO11560	6360	ZBTB44
GeneChemHKO95217	6359	EXT2
GeneChemHKO2162	6357	RUSC2
GeneChemHKO57231	6355	MAGEA2B
GeneChemHKO68327	6354	ZBTB32
GeneChemHKO65106	6353	KCNK15
GeneChemHKO93533	6353	STAM2
GeneChemHKO62204	6352	GDE1
GeneChemHKO98408	6352	IFI16
GeneChemHKO118024	6351	RUNX2
GeneChemHKO3396	6346	PTHLH
GeneChemHKO122248	6345	SGCG
GeneChemHKO102760	6344	SPAG6
GeneChemHKO72199	6343	hsa-mir-4262
GeneChemHKO113403	6343	USP16
GeneChemHKO9696	6340	PGAM1
GeneChemHKO17521	6340	RPS6KL1
GeneChemHKO42417	6334	NRROS
GeneChemHKO68635	6333	MFI2
GeneChemHKO94176	6332	DSG1
GeneChemHKO5755	6329	GPR34
GeneChemHKO44674	6324	MAGEB2
GeneChemHKO60991	6322	PPA1
GeneChemHKO76146	6320	HTR3C
GeneChemHKO64965	6318	TMEM63B
GeneChemHKO28373	6316	MAFB
GeneChemHKO119105	6313	RIN2
GeneChemHKO122342	6311	ARNTL
GeneChemHKO46693	6311	CYP2A6
GeneChemHKO120147	6310	AMMECR1
GeneChemHKO28130	6310	IL23A
GeneChemHKO105984	6308	PTPRA
GeneChemHKO12624	6307	MFSD11
GeneChemHKO25566	6306	ATXN3L
GeneChemHKO115203	6306	CD8A
GeneChemHKO44610	6306	SCUBE1
GeneChemHKO61433	6304	WFDC8
GeneChemHKO119395	6301	TLR3
GeneChemHKO120687	6299	OR2G3
GeneChemHKO15462	6299	PCDH12
GeneChemHKO109087	6298	FAM13C
GeneChemHKO16885	6289	GPR112
GeneChemHKO6270	6289	VWA8
GeneChemHKO18762	6288	LENG1
GeneChemHKO103144	6288	UHRF1
GeneChemHKO81913	6285	OVCH1
GeneChemHKO41755	6282	STAP2
GeneChemHKO11173	6277	DPF1
GeneChemHKO29512	6277	GRIK5
GeneChemHKO12114	6274	HCAR3
GeneChemHKO48602	6273	PITPNM3
GeneChemHKO32589	6271	ADAMTS19
GeneChemHKO119206	6271	hsa-mir-6820
GeneChemHKO31518	6269	CCNE1
GeneChemHKO72067	6269	DPH7
GeneChemHKO107398	6269	GINS3
GeneChemHKO58254	6269	PNPLA5
GeneChemHKO102782	6268	AQP10
GeneChemHKO25395	6267	ATP5G3
GeneChemHKO46585	6265	NRXN1
GeneChemHKO85060	6265	POP7
GeneChemHKO57829	6262	SHROOM4
GeneChemHKO119313	6261	HEPHL1
GeneChemHKO55391	6261	PRAMEF20
GeneChemHKO45049	6260	ARGLU1
GeneChemHKO79555	6259	ARHGEF39
GeneChemHKO29383	6259	ARHGEF9
GeneChemHKO119497	6258	MFSD2A
GeneChemHKO45998	6257	hsa-mir-6803
GeneChemHKO119044	6257	ZNF12
GeneChemHKO35103	6255	TNNT2
GeneChemHKO86829	6254	ADPRH
GeneChemHKO105996	6254	JUN
GeneChemHKO97387	6254	OR2D2
GeneChemHKO115902	6248	SSTR2
GeneChemHKO75090	6247	TIMM8B
GeneChemHKO67851	6246	SOX21
GeneChemHKO122106	6243	TMEM156
GeneChemHKO46980	6239	PGAP1
GeneChemHKO53273	6239	PLA2G3
GeneChemHKO87685	6234	DGKB
GeneChemHKO121716	6233	EREG
GeneChemHKO122002	6229	TDRD3
GeneChemHKO94704	6227	HIST1H3A
GeneChemHKO70630	6226	IRGM
GeneChemHKO43134	6223	ENPP5
GeneChemHKO122396	6223	SMIM20
GeneChemHKO112017	6221	CLINT1
GeneChemHKO104663	6221	GABRB2
GeneChemHKO17854	6219	BPIFC
GeneChemHKO19641	6218	hsa-mir-4443
GeneChemHKO41516	6218	hsa-mir-711
GeneChemHKO12611	6217	ZNF707
GeneChemHKO91681	6216	SMYD4
GeneChemHKO34565	6216	TEK
GeneChemHKO50205	6213	TCIRG1
GeneChemHKO15121	6212	OTOP2
GeneChemHKO28145	6210	MSH6
GeneChemHKO27552	6206	FMO2
GeneChemHKO15658	6206	GPR146
GeneChemHKO104460	6205	LOC729059
GeneChemHKO14418	6205	PLA2G2D
GeneChemHKO88538	6205	PTRF
GeneChemHKO46151	6205	TMEM72
GeneChemHKO25604	6201	HSPA8
GeneChemHKO122370	6201	PSPH
GeneChemHKO92283	6201	TSC2
GeneChemHKO101914	6199	CYB561D2
GeneChemHKO35194	6198	RPS8
GeneChemHKO91774	6197	LAP3
GeneChemHKO1294	6190	hsa-mir-376a-2
GeneChemHKO121289	6185	ARF4
GeneChemHKO25020	6183	AQP6
GeneChemHKO118990	6183	DCHS2
GeneChemHKO63151	6182	CUL1
GeneChemHKO113234	6181	CDSN
GeneChemHKO17968	6179	ALDH1A3
GeneChemHKO19710	6179	MTMR12
GeneChemHKO60406	6176	KARS
GeneChemHKO26998	6172	RNASEL
GeneChemHKO33848	6168	MANSC4
GeneChemHKO1174	6162	SOCS6
GeneChemHKO30139	6158	FAM107A
GeneChemHKO109271	6156	CPAMD8
GeneChemHKO32274	6156	NAB1
GeneChemHKO70568	6153	SFN
GeneChemHKO75673	6148	OR4F5
GeneChemHKO52715	6146	WDR24
GeneChemHKO114276	6145	TM2D2
GeneChemHKO27236	6139	IL7R
GeneChemHKO55690	6139	ITGA2B
GeneChemHKO13094	6137	PLAC9
GeneChemHKO25483	6136	RXRB
GeneChemHKO7496	6133	FAM120AOS
[truncated: 34,899 more rows]

## Sheet: The second screen
GeneChemID	counts_total	Gene_Symbol
GeneChemHKO114110	33680	SRXN1
GeneChemHKO10687	32319	IL1RAPL2
GeneChemHKO60802	30434	hsa-mir-7853
GeneChemHKO60801	30434	hsa-mir-5683
GeneChemHKO42456	29169	ROBO3
GeneChemHKO92161	27959	SOGA1
GeneChemHKO102281	25160	hsa-mir-6735
GeneChemHKO113725	24675	DHCR7
GeneChemHKO72491	24549	RBAK-RBAKDN
GeneChemHKO72490	24549	RBAK-LOC389458
GeneChemHKO72489	24549	RBAK
GeneChemHKO1726	23789	IAH1
GeneChemHKO9519	23742	IKBIP
GeneChemHKO23976	23047	DCPS
GeneChemHKO94761	22995	OR1J1
GeneChemHKO39716	22495	IL1RN
GeneChemHKO111259	22289	KLHL40
GeneChemHKO39819	22072	CD5L
GeneChemHKO48791	21876	CRTAP
GeneChemHKO113829	21664	MPP3
GeneChemHKO115712	20643	RCSD1
GeneChemHKO24059	20611	MLL5
GeneChemHKO112844	20272	SEL1L3
GeneChemHKO25826	19982	SPANXD
GeneChemHKO25825	19982	SPANXC
GeneChemHKO25824	19982	SPANXA2
GeneChemHKO25823	19982	SPANXA1
GeneChemHKO17046	19949	FAM220A
GeneChemHKO43844	19781	OR5B21
GeneChemHKO34527	19593	RAB32
GeneChemHKO55907	19514	RHOU
GeneChemHKO37615	19284	CNDP2
GeneChemHKO101034	19204	REEP6
GeneChemHKO40052	18591	VAMP8
GeneChemHKO99856	18181	SPRY3_Y
GeneChemHKO99855	18181	SPRY3_X
GeneChemHKO121625	18007	ZNF791
GeneChemHKO65565	18005	PCDHAC2
GeneChemHKO65564	18005	PCDHAC1
GeneChemHKO65563	18005	PCDHA9
GeneChemHKO65562	18005	PCDHA8
GeneChemHKO65561	18005	PCDHA7
GeneChemHKO65560	18005	PCDHA6
GeneChemHKO65559	18005	PCDHA5
GeneChemHKO65558	18005	PCDHA4
GeneChemHKO65557	18005	PCDHA3
GeneChemHKO65556	18005	PCDHA2
GeneChemHKO65555	18005	PCDHA13
GeneChemHKO65554	18005	PCDHA12
GeneChemHKO65553	18005	PCDHA11
GeneChemHKO65552	18005	PCDHA10
GeneChemHKO65551	18005	PCDHA1
GeneChemHKO11983	17769	PRF1
GeneChemHKO25813	17639	CAAP1
GeneChemHKO47379	17615	GIPR
GeneChemHKO41588	17541	ZXDC
GeneChemHKO100055	16980	CLDN1
GeneChemHKO109219	16966	MMP1
GeneChemHKO5563	16775	FER1L6
GeneChemHKO26168	16681	OR5T3
GeneChemHKO10619	16674	SEPT6
GeneChemHKO5144	16587	SMCO3
GeneChemHKO100218	16404	C11orf82
GeneChemHKO64961	16317	PCSK1
GeneChemHKO30387	16292	RPS15
GeneChemHKO74993	16072	ADAM32
GeneChemHKO94679	16046	RAB14
GeneChemHKO119890	15877	VPS25
GeneChemHKO75205	15791	RNF41
GeneChemHKO872	15723	LOC388813
GeneChemHKO10840	15684	DPH7
GeneChemHKO48123	15421	GM2A
GeneChemHKO106254	15395	PHF11
GeneChemHKO6478	15320	hsa-mir-5571
GeneChemHKO74778	15261	ITFG3
GeneChemHKO23717	15025	NDUFS3
GeneChemHKO43438	14696	RALB
GeneChemHKO61930	14681	TMEM167B
GeneChemHKO49577	14519	PTPRE
GeneChemHKO40275	14461	TACR3
GeneChemHKO111865	14424	SLC15A1
GeneChemHKO30946	14391	OR4A15
GeneChemHKO72428	14386	CCDC8
GeneChemHKO108531	14351	ZNF83
GeneChemHKO102907	14342	KIAA1279
GeneChemHKO57211	14260	FGF10
GeneChemHKO59196	13971	MLEC
GeneChemHKO120093	13865	LARP6
GeneChemHKO17498	13825	SNX1
GeneChemHKO114665	13817	NOP16
GeneChemHKO99939	13813	RDH13
GeneChemHKO115319	13746	CEACAM1
GeneChemHKO89710	13716	ZNF836
GeneChemHKO41660	13698	SRGAP2D
GeneChemHKO82790	13653	EID3
GeneChemHKO78562	13513	FAM104B
GeneChemHKO23449	13439	AKR1A1
GeneChemHKO118662	13373	TRIM41
GeneChemHKO101434	13304	TRIM58
GeneChemHKO105269	13277	KLRF2
GeneChemHKO97990	13199	ZNHIT2
GeneChemHKO115425	13143	hsa-mir-4684
GeneChemHKO38182	13136	ZIM3
GeneChemHKO104834	13118	ANGEL1
GeneChemHKO43934	13101	TYW1B
GeneChemHKO98473	13074	HEATR5B
GeneChemHKO60312	12977	STARD3NL
GeneChemHKO104292	12963	PTPRD
GeneChemHKO118039	12864	SPAG17
GeneChemHKO35952	12824	SPIRE1
GeneChemHKO9694	12709	NDUFS3
GeneChemHKO102129	12599	ADCY2
GeneChemHKO4357	12574	TAF11
GeneChemHKO107496	12519	C6orf132
GeneChemHKO77412	12498	TRIM16
GeneChemHKO42116	12493	ARMC6
GeneChemHKO100584	12461	ZNF397
GeneChemHKO115868	12364	SPARC
GeneChemHKO8997	12278	SCUBE3
GeneChemHKO114992	12243	RABL5
GeneChemHKO1078	12229	KCNK16
GeneChemHKO99974	12166	MTX3
GeneChemHKO69794	12157	DNAJC14
GeneChemHKO55297	12151	MLXIP
GeneChemHKO60848	12115	FBXO43
GeneChemHKO110597	12114	KRTAP12-2
GeneChemHKO62978	12099	DBT
GeneChemHKO109580	12054	ARSH
GeneChemHKO35438	12039	ZKSCAN4
GeneChemHKO39832	12037	PROX2
GeneChemHKO3650	12002	COG6
GeneChemHKO54562	11965	PLXNA4
GeneChemHKO122194	11958	DYNC1I1
GeneChemHKO116381	11940	GIMAP1
GeneChemHKO7829	11930	FAM71A
GeneChemHKO58139	11887	DALRD3
GeneChemHKO99892	11850	NINJ2
GeneChemHKO16323	11816	NUP155
GeneChemHKO6461	11742	B3GALT4
GeneChemHKO95138	11719	DUSP19
GeneChemHKO56595	11633	ABI3
GeneChemHKO20292	11579	CT47A9
GeneChemHKO20291	11579	CT47A8
GeneChemHKO20290	11579	CT47A7
GeneChemHKO20289	11579	CT47A6
GeneChemHKO20288	11579	CT47A5
GeneChemHKO20287	11579	CT47A4
GeneChemHKO20286	11579	CT47A3
GeneChemHKO20285	11579	CT47A2
GeneChemHKO20284	11579	CT47A12
GeneChemHKO20283	11579	CT47A11
GeneChemHKO20282	11579	CT47A10
GeneChemHKO20281	11579	CT47A1
GeneChemHKO8955	11445	SCRN1
GeneChemHKO52558	11411	CAV3
GeneChemHKO121439	11400	AGAP9
GeneChemHKO121438	11400	AGAP8
GeneChemHKO121437	11400	AGAP7
GeneChemHKO121436	11400	AGAP5
GeneChemHKO121435	11400	AGAP4
GeneChemHKO3220	11386	SLC19A3
GeneChemHKO71784	11364	STARD13
GeneChemHKO86020	11351	GAGE7
GeneChemHKO86019	11351	GAGE6
GeneChemHKO86018	11351	GAGE5
GeneChemHKO86017	11351	GAGE2E
GeneChemHKO86016	11351	GAGE2D
GeneChemHKO86015	11351	GAGE2C
GeneChemHKO86014	11351	GAGE2B
GeneChemHKO86013	11351	GAGE2A
GeneChemHKO86012	11351	GAGE13
GeneChemHKO86011	11351	GAGE12J
GeneChemHKO86010	11351	GAGE12I
GeneChemHKO86009	11351	GAGE12H
GeneChemHKO86008	11351	GAGE12G
GeneChemHKO86007	11351	GAGE12F
GeneChemHKO86006	11351	GAGE12E
GeneChemHKO86005	11351	GAGE12D
GeneChemHKO86004	11351	GAGE12C
GeneChemHKO86003	11351	GAGE12B
GeneChemHKO86002	11351	GAGE1
GeneChemHKO103376	11290	INPPL1
GeneChemHKO106364	11262	TXNDC9
GeneChemHKO5845	11243	PDILT
GeneChemHKO13087	11228	CNRIP1
GeneChemHKO4988	11195	MB21D1
GeneChemHKO111555	11195	H2AFB3
GeneChemHKO111554	11195	H2AFB2
GeneChemHKO111553	11195	H2AFB1
GeneChemHKO108442	11190	HDDC3
GeneChemHKO71858	11179	LACTB
GeneChemHKO61689	11092	TMEM249
GeneChemHKO32400	11002	UBL7
GeneChemHKO106514	10994	hsa-mir-4315-2
GeneChemHKO106513	10994	hsa-mir-4315-1
GeneChemHKO51532	10915	IL18RAP
GeneChemHKO24798	10904	SMIM6
GeneChemHKO105142	10884	MAPKAPK5
GeneChemHKO117251	10859	RRM2B
GeneChemHKO39250	10790	TPRG1L
GeneChemHKO110865	10789	TMEM67
GeneChemHKO50792	10777	STIP1
GeneChemHKO39244	10777	LEFTY1
GeneChemHKO102339	10771	KLRC4-KLRK1
GeneChemHKO102338	10771	KLRC4
GeneChemHKO12623	10733	SPATC1
GeneChemHKO97085	10667	NCAPD2
GeneChemHKO69394	10661	PIH1D2
GeneChemHKO41300	10646	C2orf62
GeneChemHKO93609	10642	OR56A3
GeneChemHKO33501	10583	SGPL1
GeneChemHKO44651	10561	F3
GeneChemHKO38069	10561	C10orf107
GeneChemHKO39774	10550	TNIP2
GeneChemHKO50903	10534	PRM3
GeneChemHKO123054	10532	COBLL1
GeneChemHKO58486	10508	NARFL
GeneChemHKO60169	10489	C19orf80
GeneChemHKO61815	10456	HES2
GeneChemHKO111657	10453	ZNF259
GeneChemHKO17363	10401	FAM184B
GeneChemHKO97468	10374	SHROOM3
GeneChemHKO113421	10360	CIRBP
GeneChemHKO74202	10354	C20orf202
GeneChemHKO452	10323	CCDC34
GeneChemHKO32444	10308	SNX13
GeneChemHKO44405	10240	MIA
GeneChemHKO30313	10224	SPATA12
GeneChemHKO31232	10205	ERI3
GeneChemHKO96811	10183	NEIL1
GeneChemHKO11307	10165	KLC4
GeneChemHKO108770	10135	hsa-mir-8073
GeneChemHKO17992	10130	KAAG1
GeneChemHKO17991	10130	DCDC2
GeneChemHKO111655	10005	ATXN7
GeneChemHKO35309	9995	ZNF732
GeneChemHKO1303	9950	SCGB3A2
GeneChemHKO55274	9948	KIAA1644
GeneChemHKO112672	9897	PLD2
GeneChemHKO55340	9876	NDUFB7
GeneChemHKO69267	9862	TAS1R2
GeneChemHKO61381	9852	SCPEP1
GeneChemHKO52869	9834	FAM83F
GeneChemHKO114879	9777	EEF1E1
GeneChemHKO62249	9712	ELMOD1
GeneChemHKO99123	9693	KRTAP6-1
GeneChemHKO45530	9681	ECHDC2
GeneChemHKO521	9611	ZNF512
GeneChemHKO6957	9589	IRF1
GeneChemHKO89429	9577	DSP
GeneChemHKO33200	9575	TP53I3
GeneChemHKO41970	9573	ANKRD13D
GeneChemHKO116253	9570	VWC2L
GeneChemHKO3022	9569	C2orf71
GeneChemHKO45878	9564	BFSP1
GeneChemHKO92491	9550	RSG1
GeneChemHKO6897	9542	KRTAP5-6
GeneChemHKO45095	9517	hsa-mir-586
GeneChemHKO45096	9517	hsa-mir-586
GeneChemHKO55013	9472	SLC18A2
GeneChemHKO91644	9432	hsa-mir-941-4
GeneChemHKO91643	9432	hsa-mir-941-3
GeneChemHKO91642	9432	hsa-mir-941-2
GeneChemHKO1004	9430	FAM186A
GeneChemHKO123355	9401	hsa-mir-125b-2
GeneChemHKO65124	9331	CDC26
GeneChemHKO20719	9309	DCAF7
GeneChemHKO74936	9305	hsa-mir-4323
GeneChemHKO100858	9298	NUDT6
GeneChemHKO107509	9283	CDKN2A
GeneChemHKO16189	9264	PSENEN
GeneChemHKO53793	9243	SULF1
GeneChemHKO11822	9195	SACS
GeneChemHKO32399	9186	TRIM50
GeneChemHKO86355	9141	ANGPTL2
GeneChemHKO105357	9130	ADAMTS9
GeneChemHKO118252	9085	PHC3
GeneChemHKO55243	9083	MOSPD3
GeneChemHKO1244	9071	MAP3K13
GeneChemHKO70915	9067	ARPC1A
GeneChemHKO12533	9042	S100A5
GeneChemHKO25681	9010	RANBP9
GeneChemHKO105304	8997	PROSER1
GeneChemHKO34891	8985	LUZP4
GeneChemHKO106936	8942	hsa-mir-8064
GeneChemHKO76378	8930	TMPRSS5
GeneChemHKO98549	8898	CCDC67
GeneChemHKO39503	8834	GLOD5
GeneChemHKO100872	8799	RWDD3
GeneChemHKO44510	8792	CPA2
GeneChemHKO118798	8787	TMEM133
GeneChemHKO6822	8786	KIAA1456
GeneChemHKO108843	8783	PCDHB6
GeneChemHKO79566	8778	DNAJC4
GeneChemHKO75005	8745	GPS1
GeneChemHKO81788	8682	HAMP
GeneChemHKO23985	8677	ZNF333
GeneChemHKO76323	8661	ZBTB24
GeneChemHKO84488	8655	CSDC2
GeneChemHKO96248	8650	MTCH1
GeneChemHKO856	8641	MEDAG
GeneChemHKO114455	8638	DUSP19
GeneChemHKO100596	8636	RCOR3
GeneChemHKO26377	8633	F3
GeneChemHKO21348	8630	PDDC1
GeneChemHKO110955	8627	ACVR2A
GeneChemHKO84296	8624	FTSJD1
GeneChemHKO50366	8619	C20orf201
GeneChemHKO115934	8614	ARHGAP19
GeneChemHKO31665	8611	ACPT
GeneChemHKO67081	8552	CDKN2B
GeneChemHKO111152	8539	CPSF4L
GeneChemHKO31003	8536	hsa-mir-548t
GeneChemHKO9883	8528	MEF2C
GeneChemHKO111690	8513	AMICA1
GeneChemHKO122440	8504	ZNF594
GeneChemHKO108725	8481	RBP3
GeneChemHKO12170	8466	CD84
GeneChemHKO119710	8457	TEX261
GeneChemHKO120938	8452	CD6
GeneChemHKO105346	8451	ABCA5
GeneChemHKO35599	8429	SHISA2
GeneChemHKO70380	8429	DNAJC5G
GeneChemHKO55566	8421	STRN3
GeneChemHKO72342	8396	CENPB
GeneChemHKO45859	8387	CYP46A1
GeneChemHKO1562	8373	AADACL3
GeneChemHKO80977	8365	CISH
GeneChemHKO11954	8359	ETV3
GeneChemHKO89516	8338	CCDC109B
GeneChemHKO101731	8332	HSPA6
GeneChemHKO32451	8332	EML4
GeneChemHKO3782	8328	FAM160A2
GeneChemHKO49612	8326	GAGE7
GeneChemHKO49611	8326	GAGE6
GeneChemHKO49610	8326	GAGE5
GeneChemHKO49609	8326	GAGE2E
GeneChemHKO49608	8326	GAGE2D
GeneChemHKO49607	8326	GAGE2C
GeneChemHKO49606	8326	GAGE2B
GeneChemHKO49605	8326	GAGE2A
GeneChemHKO49604	8326	GAGE13
GeneChemHKO49603	8326	GAGE12J
GeneChemHKO49602	8326	GAGE12I
GeneChemHKO49601	8326	GAGE12H
GeneChemHKO49600	8326	GAGE12G
GeneChemHKO49599	8326	GAGE12F
GeneChemHKO49598	8326	GAGE12E
GeneChemHKO49597	8326	GAGE12D
GeneChemHKO49596	8326	GAGE12C
GeneChemHKO49595	8326	GAGE12B
GeneChemHKO49594	8326	GAGE1
GeneChemHKO102632	8312	SPAG16
GeneChemHKO35921	8310	IFITM3
GeneChemHKO46419	8304	GPR108
GeneChemHKO91587	8279	HGSNAT
GeneChemHKO9550	8171	C11orf24
GeneChemHKO29899	8154	AIF1
GeneChemHKO53907	8137	IKZF2
GeneChemHKO118069	8124	TMEM70
GeneChemHKO44697	8101	CCR6
GeneChemHKO16398	8096	ZNF705D
GeneChemHKO16397	8096	ZNF705A
GeneChemHKO116602	8094	PRR16
GeneChemHKO39779	8084	hsa-mir-6793
GeneChemHKO110607	8073	ANKRD13B
GeneChemHKO55359	8071	SFXN4
GeneChemHKO11095	8018	TAF7
GeneChemHKO118898	8010	AKR1C4
GeneChemHKO29033	7993	HTR3B
GeneChemHKO76325	7976	GIMAP4
GeneChemHKO113607	7975	hsa-mir-6859-3
GeneChemHKO113606	7975	hsa-mir-6859-2
GeneChemHKO113605	7975	hsa-mir-6859-1
GeneChemHKO17402	7962	GATA6
GeneChemHKO90121	7961	TTC7B
GeneChemHKO97470	7935	CILP
GeneChemHKO39826	7928	HIST1H2AK
GeneChemHKO47598	7925	AGXT2
GeneChemHKO79222	7912	PIFO
GeneChemHKO34060	7909	BAG5
GeneChemHKO12202	7897	C1RL
GeneChemHKO44984	7885	SIN3A
GeneChemHKO49233	7874	SNX3
GeneChemHKO53329	7873	CACNG8
GeneChemHKO59420	7872	NCDN
GeneChemHKO72229	7866	IRX5
GeneChemHKO81318	7858	PLD3
GeneChemHKO78032	7856	PVRL4
GeneChemHKO108313	7842	EPHX4
GeneChemHKO4273	7806	CHRM3
GeneChemHKO36445	7796	MYH9
GeneChemHKO16107	7771	OR2L13
GeneChemHKO106178	7771	IPP
GeneChemHKO75808	7745	TLX1NB
GeneChemHKO119448	7729	GINS2
GeneChemHKO38392	7719	FAM107B
GeneChemHKO53389	7672	PDE8B
GeneChemHKO45264	7666	APOC4
GeneChemHKO12209	7661	TMIGD2
GeneChemHKO35900	7638	MYO1E
GeneChemHKO11885	7637	SRP68
GeneChemHKO92132	7627	OPN1LW
GeneChemHKO108698	7610	KRT35
GeneChemHKO69691	7608	MICA
GeneChemHKO36128	7602	CGN
GeneChemHKO120316	7595	CD3E
GeneChemHKO86434	7588	MAD2L2
GeneChemHKO108881	7586	ECI2
GeneChemHKO45815	7582	SOX21
GeneChemHKO32673	7554	SPAST
GeneChemHKO116914	7547	EPM2A
GeneChemHKO70885	7544	CLIC5
GeneChemHKO103303	7543	KRTAP3-2
GeneChemHKO121412	7538	MROH8
GeneChemHKO6321	7501	MTERF
GeneChemHKO65006	7472	USP17L2
GeneChemHKO23636	7471	TAS2R30
GeneChemHKO49789	7441	FSCN1
GeneChemHKO36182	7439	CMPK2
GeneChemHKO110155	7422	hsa-mir-514a-3
GeneChemHKO110154	7422	hsa-mir-514a-2
GeneChemHKO110153	7422	hsa-mir-514a-1
GeneChemHKO101283	7404	SKA1
GeneChemHKO113893	7379	SLC35G2
GeneChemHKO115471	7374	ERAP1
GeneChemHKO46090	7353	ZFP92
GeneChemHKO24184	7339	PTPRQ
GeneChemHKO123177	7315	ESRRB
GeneChemHKO48062	7308	TIE1
GeneChemHKO86639	7304	APOC3
GeneChemHKO106752	7295	PARPBP
GeneChemHKO108581	7287	FXYD3
GeneChemHKO35288	7283	ADSSL1
GeneChemHKO43160	7278	HSPA1B
GeneChemHKO120514	7237	MATN3
GeneChemHKO94680	7236	ENTPD6
GeneChemHKO112316	7214	VTI1A
GeneChemHKO109695	7212	CYP4F11
GeneChemHKO69228	7205	ARHGAP23
GeneChemHKO61407	7203	AMT
GeneChemHKO121383	7190	RAP1A
GeneChemHKO45955	7186	TTC7A
GeneChemHKO118571	7163	CUL4B
GeneChemHKO116238	7152	DYSF
GeneChemHKO25816	7148	ESAM
GeneChemHKO50885	7131	FLT3LG
GeneChemHKO53857	7125	PIKFYVE
GeneChemHKO119744	7119	MXRA7
GeneChemHKO93090	7119	AMICA1
GeneChemHKO96952	7110	NXF1
GeneChemHKO122491	7031	PPBP
GeneChemHKO101590	7022	MEIS2
GeneChemHKO122972	6990	DOCK8
GeneChemHKO78134	6989	LOC728392
GeneChemHKO120898	6982	UBOX5
GeneChemHKO15326	6970	LPPR3
GeneChemHKO1575	6970	KRT6A
GeneChemHKO90854	6963	SMYD5
GeneChemHKO90543	6960	ELFN1
GeneChemHKO112275	6947	ANLN
GeneChemHKO81956	6941	NFXL1
GeneChemHKO115732	6935	PDHA1
GeneChemHKO72399	6927	KDSR
GeneChemHKO13609	6901	KLHL30
GeneChemHKO102844	6900	A2M
GeneChemHKO120258	6876	CLCF1
GeneChemHKO6526	6861	MOBP
GeneChemHKO29495	6853	SPATA17
GeneChemHKO48754	6853	CYB561D2
GeneChemHKO97488	6849	BMP10
GeneChemHKO118519	6835	GIPC3
GeneChemHKO65122	6833	PIP5K1C
GeneChemHKO48568	6811	LAMC1
GeneChemHKO70817	6806	TJP2
GeneChemHKO106402	6800	LGALS9C
GeneChemHKO106401	6800	LGALS9
GeneChemHKO106678	6792	TCERG1L
GeneChemHKO54984	6780	hsa-mir-3617
GeneChemHKO57681	6776	COPS7A
GeneChemHKO74351	6761	GP6
GeneChemHKO107628	6757	SPINK6
GeneChemHKO118231	6743	SIDT1
GeneChemHKO72536	6739	ITSN2
GeneChemHKO55346	6737	PRR5-ARHGAP8
GeneChemHKO55345	6737	PRR5
GeneChemHKO118191	6736	SMAD3
GeneChemHKO38400	6735	ZSCAN21
GeneChemHKO47902	6730	FBXO34
GeneChemHKO5825	6729	C1orf146
GeneChemHKO32863	6724	CLIC6
GeneChemHKO99259	6719	PAPSS1
GeneChemHKO91425	6704	SGK196
GeneChemHKO91424	6704	POMK
GeneChemHKO101626	6696	OAS1
GeneChemHKO32788	6693	CHRNA3
GeneChemHKO107012	6687	MYL5
GeneChemHKO13088	6684	hsa-mir-153-2
GeneChemHKO78590	6666	MAGEA12
GeneChemHKO114581	6662	ZNF277
GeneChemHKO82812	6661	GPR61
GeneChemHKO53120	6633	CPT2
GeneChemHKO41265	6628	RILPL1
GeneChemHKO846	6616	BRE
GeneChemHKO106500	6607	GOLGA4
GeneChemHKO8055	6604	PEBP4
GeneChemHKO43457	6601	SAMD4A
GeneChemHKO119955	6587	RPS6KA5
GeneChemHKO74500	6587	GTF3C4
GeneChemHKO37407	6560	ANXA8L1
GeneChemHKO37406	6560	ANXA8
GeneChemHKO2759	6548	HSPB3
GeneChemHKO118412	6543	KLHL24
GeneChemHKO7043	6542	NEK7
GeneChemHKO49441	6535	G3BP1
GeneChemHKO8165	6464	ITGA7
GeneChemHKO23589	6450	NRXN1
GeneChemHKO99154	6442	FERMT1
GeneChemHKO22961	6442	ANKRD45
GeneChemHKO115324	6441	SPTLC3
GeneChemHKO82659	6439	PLCD1
GeneChemHKO120567	6436	ANKRD16
GeneChemHKO98647	6434	MPPED1
GeneChemHKO110671	6417	SETD1B
GeneChemHKO53612	6417	ACACB
GeneChemHKO1060	6410	MAGEA9B
GeneChemHKO1059	6410	MAGEA9
GeneChemHKO4487	6394	EIF1AX
GeneChemHKO98504	6392	TM4SF18
GeneChemHKO89975	6391	KLHDC3
GeneChemHKO99744	6387	PRUNE2
GeneChemHKO97930	6385	MCM4
GeneChemHKO56400	6364	SPSB4
GeneChemHKO118531	6356	ZNF841
GeneChemHKO101521	6351	FASTKD5
GeneChemHKO2540	6346	LDHAL6A
GeneChemHKO44525	6334	HRK
GeneChemHKO24998	6328	FAM20A
GeneChemHKO121856	6325	PLA2G12A
GeneChemHKO42267	6318	FAM131C
GeneChemHKO113612	6316	GSDMA
GeneChemHKO7375	6290	ABTB2
GeneChemHKO48068	6275	SLC25A14
GeneChemHKO88392	6269	hsa-mir-4286
GeneChemHKO32787	6251	IGF2BP1
GeneChemHKO42752	6247	NRBF2
GeneChemHKO114229	6245	LOC100130357
GeneChemHKO19506	6240	COMMD9
GeneChemHKO117980	6222	ODAM
GeneChemHKO115893	6220	KRTAP21-1
GeneChemHKO95305	6220	DNAH7
GeneChemHKO117477	6216	CSMD3
GeneChemHKO24730	6211	SRGAP3
GeneChemHKO98032	6204	PHYH
GeneChemHKO107217	6201	ZNF442
GeneChemHKO118525	6193	THYN1
GeneChemHKO78177	6191	RBAK
GeneChemHKO51275	6182	CPA4
GeneChemHKO74106	6181	hsa-mir-4302
GeneChemHKO24870	6179	SKP2
GeneChemHKO119279	6178	GABARAPL2
GeneChemHKO33249	6176	ARHGAP35
GeneChemHKO114862	6157	INMT
GeneChemHKO120642	6150	hsa-mir-7703
GeneChemHKO48611	6148	ZMYM6NB
GeneChemHKO75538	6143	DCP2
GeneChemHKO49181	6142	RUFY2
GeneChemHKO54210	6133	TRPC5OS
GeneChemHKO16624	6129	SPARCL1
GeneChemHKO81554	6120	TNK1
GeneChemHKO27358	6114	IRF8
GeneChemHKO103122	6111	SLC9A2
GeneChemHKO41576	6109	PPP1R12C
GeneChemHKO66856	6109	POMC
GeneChemHKO33932	6100	ZNF615
GeneChemHKO25834	6092	MTM1
GeneChemHKO894	6089	STRN4
GeneChemHKO32013	6079	LMOD1
GeneChemHKO98433	6046	CREB1
GeneChemHKO72738	6044	ZNF600
GeneChemHKO117984	6044	LRRTM2
GeneChemHKO98457	6037	ME1
GeneChemHKO56146	6009	MAGEA9B
GeneChemHKO56145	6009	MAGEA9
GeneChemHKO4486	6000	hsa-mir-4437
GeneChemHKO6834	5992	OR10H5
GeneChemHKO110937	5987	C11orf21
GeneChemHKO31189	5975	SCAND3
GeneChemHKO18118	5975	OBP2B
GeneChemHKO18117	5975	OBP2A
GeneChemHKO119951	5971	SYT12
GeneChemHKO69465	5970	CNOT6
GeneChemHKO24466	5957	RAD51B
GeneChemHKO30774	5955	SSH3
GeneChemHKO40506	5948	C19orf57
GeneChemHKO35647	5947	NCR1
GeneChemHKO102686	5944	hsa-mir-496
GeneChemHKO112467	5934	TSACC
GeneChemHKO34014	5931	SGPP1
GeneChemHKO13270	5925	OR11H2
GeneChemHKO111741	5924	LRRTM4
GeneChemHKO30291	5920	ZSCAN30
GeneChemHKO84568	5918	hsa-mir-8053
GeneChemHKO88878	5917	LYN
GeneChemHKO58773	5914	RIPK4
GeneChemHKO32816	5907	KLHDC9
GeneChemHKO53916	5892	ORC5
GeneChemHKO31149	5876	WRAP73
GeneChemHKO64710	5874	HOXA13
GeneChemHKO32885	5861	BAZ1A
GeneChemHKO39994	5855	ZDHHC8
GeneChemHKO47015	5853	C4orf29
GeneChemHKO17677	5850	GPR176
GeneChemHKO70841	5824	CELA3A
GeneChemHKO74345	5820	FAM210A
GeneChemHKO111077	5807	CYP2A13
GeneChemHKO63027	5805	DNAJB14
GeneChemHKO65887	5804	CDPF1
GeneChemHKO15276	5802	SMCR7L
GeneChemHKO40311	5802	ADSSL1
GeneChemHKO23728	5792	ZYX
GeneChemHKO96973	5790	DHRS7B
GeneChemHKO47593	5787	CEND1
GeneChemHKO9151	5775	POTEF
GeneChemHKO9150	5775	POTEE
GeneChemHKO9149	5775	POTEB2
GeneChemHKO9148	5775	POTEB
GeneChemHKO9147	5775	LOC100996331
GeneChemHKO9146	5775	LOC100287399
GeneChemHKO53143	5762	LRRC8C
GeneChemHKO75783	5747	FAM3B
GeneChemHKO111884	5744	FAM150A
GeneChemHKO67847	5737	RGS1
GeneChemHKO103154	5736	KLHL29
GeneChemHKO25510	5732	RANBP1
GeneChemHKO159	5730	MSANTD4
GeneChemHKO98983	5726	ARSB
GeneChemHKO95703	5725	TIMM21
GeneChemHKO76807	5718	hsa-mir-3180-4
GeneChemHKO24927	5716	TMCO1
GeneChemHKO14232	5715	IFIT2
GeneChemHKO10363	5713	RALGAPB
GeneChemHKO68339	5713	MSH4
GeneChemHKO16305	5711	MCOLN2
GeneChemHKO71292	5701	CD99_Y
GeneChemHKO71291	5701	CD99_X
GeneChemHKO37618	5700	SARNP
GeneChemHKO93142	5699	AMH
GeneChemHKO120406	5667	ARMCX3
GeneChemHKO102997	5658	SPTBN4
GeneChemHKO103972	5655	SKAP2
GeneChemHKO105502	5651	TMEM106A
GeneChemHKO39798	5648	TARBP2
GeneChemHKO96634	5637	SP110
GeneChemHKO123000	5626	METTL3
GeneChemHKO108795	5618	MUC12
GeneChemHKO45328	5594	FOXD4L5
GeneChemHKO45380	5591	HFE2
GeneChemHKO27572	5589	POC1B-GALNT4
GeneChemHKO48288	5589	MINOS1
GeneChemHKO27571	5589	GALNT4
GeneChemHKO10582	5588	FCRL1
GeneChemHKO73236	5577	DMD
GeneChemHKO76398	5571	SOX11
GeneChemHKO119964	5564	LOC100288255
GeneChemHKO119963	5564	FRG2
GeneChemHKO53593	5562	MAML1
GeneChemHKO76974	5561	MAGEE1
GeneChemHKO43964	5555	RRM2
GeneChemHKO2524	5547	C1orf194
GeneChemHKO28160	5543	RSF1
GeneChemHKO114203	5540	C11orf84
GeneChemHKO55348	5539	FMR1NB
GeneChemHKO89038	5537	hsa-mir-137
GeneChemHKO35720	5537	FBXW2
GeneChemHKO99562	5524	PTPRO
GeneChemHKO97819	5522	ARPC1A
GeneChemHKO41424	5518	MYPN
GeneChemHKO116081	5513	CCNL1
GeneChemHKO48153	5511	MAGT1
GeneChemHKO44404	5508	PLA2G6
GeneChemHKO77573	5490	TNK2
GeneChemHKO114156	5488	GJB5
GeneChemHKO122262	5487	MEF2BNB
GeneChemHKO31116	5482	RHBDF2
GeneChemHKO90343	5477	GSDMB
GeneChemHKO55761	5473	SAAL1
GeneChemHKO78188	5466	OR2G2
GeneChemHKO110550	5464	F2R
GeneChemHKO89736	5463	SPON1
GeneChemHKO120761	5457	CGA
GeneChemHKO56681	5440	GOLM1
GeneChemHKO1442	5440	EIF1AY
GeneChemHKO118265	5433	hsa-mir-4255
GeneChemHKO88	5422	RPS6KA3
GeneChemHKO44644	5417	HIP1R
GeneChemHKO37841	5412	PRSS37
GeneChemHKO106396	5408	RUNX2
GeneChemHKO55442	5402	RBMS2
GeneChemHKO65384	5400	C22orf46
GeneChemHKO15133	5398	BRMS1L
GeneChemHKO38660	5384	C8orf42
GeneChemHKO25768	5356	REXO2
GeneChemHKO9169	5350	PER3
GeneChemHKO47533	5349	IFRD2
GeneChemHKO107483	5349	ANKDD1B
GeneChemHKO78702	5347	MTMR11
GeneChemHKO73039	5343	hsa-mir-646
GeneChemHKO121230	5343	F2RL1
GeneChemHKO77207	5341	CCM2L
GeneChemHKO96553	5334	NRP2
GeneChemHKO47979	5331	ABCG2
GeneChemHKO53846	5330	ZNF22
GeneChemHKO17662	5330	KLF9
GeneChemHKO48333	5323	SECTM1
GeneChemHKO32393	5302	CHCHD4
GeneChemHKO119094	5296	RPS27
GeneChemHKO83947	5296	ADAMTS14
GeneChemHKO6088	5289	SLC46A1
GeneChemHKO65421	5288	FASTKD2
GeneChemHKO33334	5285	AMOTL2
GeneChemHKO55166	5284	BBS10
GeneChemHKO111506	5275	HDHD1
GeneChemHKO77979	5274	SLC35A1
GeneChemHKO79518	5258	LIPC
GeneChemHKO1981	5256	CBX3
GeneChemHKO14615	5249	ANKRD13C
GeneChemHKO122958	5243	C6orf132
GeneChemHKO111527	5239	ACO2
GeneChemHKO114317	5237	SERHL2
GeneChemHKO103484	5225	DGKI
GeneChemHKO14954	5220	SH3GL3
GeneChemHKO23542	5215	TBC1D22A
GeneChemHKO115299	5213	ZNF121
GeneChemHKO96726	5209	IFNGR1
GeneChemHKO79485	5207	NTSR1
GeneChemHKO119210	5207	C14orf39
GeneChemHKO3109	5200	CD160
GeneChemHKO31162	5200	CAPN9
GeneChemHKO54837	5196	EIF4B
GeneChemHKO97096	5193	FAM196B
GeneChemHKO115383	5190	USP17L22
GeneChemHKO115382	5190	USP17L21
GeneChemHKO115381	5190	USP17L20
GeneChemHKO115380	5190	USP17L19
GeneChemHKO115379	5190	USP17L18
GeneChemHKO115378	5190	USP17L17
GeneChemHKO115377	5190	USP17L13
GeneChemHKO115376	5190	USP17L12
GeneChemHKO115375	5190	USP17L11
GeneChemHKO8657	5189	CENPK
GeneChemHKO120540	5184	hsa-mir-4500
GeneChemHKO368	5181	HERC5
GeneChemHKO99858	5175	WFDC12
GeneChemHKO95742	5173	SLFN11
GeneChemHKO52778	5170	EPPIN
GeneChemHKO71990	5169	hsa-mir-6836
GeneChemHKO103439	5168	TMEM88B
GeneChemHKO97009	5168	GALNT3
GeneChemHKO628	5159	SLPI
GeneChemHKO8044	5159	MDH2
GeneChemHKO95241	5157	SHH
GeneChemHKO46595	5152	H1FX
GeneChemHKO108957	5141	SDR16C5
GeneChemHKO122445	5136	CDH16
GeneChemHKO64625	5124	ENPP4
GeneChemHKO95893	5123	DOK2
GeneChemHKO71476	5118	SLC25A31
GeneChemHKO85314	5118	hsa-mir-2276
GeneChemHKO17793	5111	PSKH1
GeneChemHKO85346	5111	B4GALT2
GeneChemHKO39307	5110	GRIA1
GeneChemHKO38363	5108	ITM2B
GeneChemHKO91520	5098	CKMT1B
GeneChemHKO91519	5098	CKMT1A
GeneChemHKO54050	5092	LECT1
GeneChemHKO102359	5089	LDLR
GeneChemHKO63032	5087	POMT2
GeneChemHKO51279	5081	BRINP1
GeneChemHKO7641	5071	SLC16A1
GeneChemHKO104928	5070	RTN4RL1
GeneChemHKO117976	5070	APOH
GeneChemHKO104971	5065	SLC13A3
GeneChemHKO62188	5064	TPCN1
GeneChemHKO62058	5061	CIB1
GeneChemHKO73660	5058	GREB1
GeneChemHKO12545	5058	CCNO
GeneChemHKO61264	5057	TSPY8
GeneChemHKO61263	5057	TSPY4
GeneChemHKO61262	5057	TSPY3
GeneChemHKO61261	5057	TSPY2
GeneChemHKO61260	5057	TSPY1
GeneChemHKO21518	5045	RAD51AP1
GeneChemHKO99807	5042	C1QTNF1
GeneChemHKO105660	5035	DUSP9
GeneChemHKO64360	5030	ZNF71
GeneChemHKO37710	5029	ALDH7A1
GeneChemHKO19224	5026	hsa-mir-4540
GeneChemHKO2307	5011	SLC40A1
GeneChemHKO76719	5002	hsa-mir-143
GeneChemHKO67378	4995	CAPN6
GeneChemHKO100701	4994	ZNF880
GeneChemHKO116848	4988	KIAA1109
GeneChemHKO38474	4979	WHSC1L1
GeneChemHKO82617	4979	NDUFB8
GeneChemHKO73275	4973	PLEKHG4B
GeneChemHKO108252	4962	INPPL1
GeneChemHKO119724	4960	CYP51A1
GeneChemHKO100509	4949	LRPAP1
GeneChemHKO78049	4944	SH3BP1
GeneChemHKO107227	4943	SPATA31D4
GeneChemHKO107226	4943	SPATA31D3
GeneChemHKO43711	4943	NME3
GeneChemHKO8377	4943	hsa-mir-29c
GeneChemHKO54827	4924	PCDH11Y
GeneChemHKO57921	4917	KRTAP9-7
GeneChemHKO113438	4913	RBM5
GeneChemHKO90597	4913	HNRNPD
GeneChemHKO71949	4904	MT1F
GeneChemHKO27260	4901	OR2W3
GeneChemHKO78374	4899	CLCN4
GeneChemHKO101006	4898	SIGLECL1
GeneChemHKO108105	4893	ACOT4
GeneChemHKO66035	4886	ZNF391
GeneChemHKO118373	4873	ZNF675
GeneChemHKO24941	4866	GALNT18
GeneChemHKO74788	4865	DEFB107B
GeneChemHKO74787	4865	DEFB107A
GeneChemHKO106702	4859	RAPSN
GeneChemHKO47316	4857	TMEM150A
GeneChemHKO12328	4852	RNF213
GeneChemHKO115826	4852	hsa-mir-6126
GeneChemHKO100932	4847	HK1
GeneChemHKO11265	4847	CRYBA1
GeneChemHKO107021	4846	OR4C12
GeneChemHKO92053	4845	OC90
GeneChemHKO12263	4845	FOXK1
GeneChemHKO5119	4841	CCDC7
GeneChemHKO11534	4836	C2orf71
GeneChemHKO108406	4834	TMEM26
GeneChemHKO15632	4833	MCM8
GeneChemHKO60202	4824	OR4A15
GeneChemHKO20788	4823	TMED6
GeneChemHKO19811	4821	PYY
GeneChemHKO49258	4809	MRPS31
GeneChemHKO37153	4808	OR6C68
GeneChemHKO86263	4807	TMEM47
GeneChemHKO66697	4798	PHF11
GeneChemHKO61655	4792	hsa-mir-943
GeneChemHKO92103	4790	PVRL3
GeneChemHKO93746	4782	ST20-MTHFS
GeneChemHKO93745	4782	MTHFS
GeneChemHKO90793	4779	TSHR
GeneChemHKO26089	4779	TAOK3
GeneChemHKO82648	4778	HTRA3
GeneChemHKO5760	4774	KIAA1614
GeneChemHKO17530	4769	TPD52L3
GeneChemHKO40224	4763	ZDBF2
GeneChemHKO57188	4763	KCNQ3
GeneChemHKO624	4753	RFX4
GeneChemHKO80598	4750	S100A6
GeneChemHKO92990	4739	TPD52L1
GeneChemHKO103879	4736	TGM4
GeneChemHKO99537	4735	DDX43
GeneChemHKO81313	4733	MEF2A
GeneChemHKO47914	4726	SPATC1
GeneChemHKO3316	4726	GBP2
GeneChemHKO99881	4725	CT62
GeneChemHKO77459	4720	CYP27B1
GeneChemHKO20716	4717	CASP2
GeneChemHKO67279	4710	UBE2O
GeneChemHKO104353	4707	HTR3C
GeneChemHKO73895	4700	ZGPAT
GeneChemHKO105939	4698	BLK
GeneChemHKO121505	4691	OR51F2
GeneChemHKO32371	4685	ANKRD10
GeneChemHKO69375	4680	DMWD
GeneChemHKO122455	4678	MAN2A1
GeneChemHKO45622	4676	INSL5
GeneChemHKO70781	4667	ABO
GeneChemHKO19817	4665	SMR3A
GeneChemHKO66987	4656	NEUROG3
GeneChemHKO110777	4653	PGK2
GeneChemHKO88434	4653	CCK
GeneChemHKO2778	4647	KCNJ13
GeneChemHKO93173	4644	PAMR1
GeneChemHKO65189	4642	ZNF708
GeneChemHKO79208	4640	PYDC1
GeneChemHKO119856	4636	UNC50
GeneChemHKO121844	4619	TMEM131
GeneChemHKO77409	4618	KCNK15
GeneChemHKO1235	4617	hsa-mir-4456
GeneChemHKO65847	4611	IL16
GeneChemHKO103178	4611	HRH4
GeneChemHKO104932	4602	FAM155B
GeneChemHKO107596	4599	NAA15
GeneChemHKO118782	4598	SRRM1
GeneChemHKO82909	4596	MMP15
GeneChemHKO62156	4595	PIGS
GeneChemHKO48318	4589	TAS1R3
GeneChemHKO113906	4579	SPOCK1
GeneChemHKO109891	4577	SUV420H1
GeneChemHKO96199	4574	hsa-mir-7973-2
GeneChemHKO96198	4574	hsa-mir-7973-1
GeneChemHKO117334	4564	IGFL2
GeneChemHKO26251	4563	ZNF10
GeneChemHKO89334	4562	ESRRA
GeneChemHKO118195	4560	DBF4B
GeneChemHKO41010	4559	UBE2D2
GeneChemHKO31705	4559	ELANE
GeneChemHKO61923	4557	CCDC106
GeneChemHKO105217	4556	FANCD2OS
GeneChemHKO7186	4548	hsa-mir-506
GeneChemHKO46410	4546	ADCY6
GeneChemHKO12203	4541	BTN3A1
GeneChemHKO86374	4531	CLDN16
GeneChemHKO99976	4527	SLCO1C1
GeneChemHKO6785	4527	RTBDN
GeneChemHKO46138	4527	DECR2
GeneChemHKO10677	4515	SLC20A1
GeneChemHKO37812	4515	MRPL36
GeneChemHKO29721	4514	C1QA
GeneChemHKO114274	4510	RHOC
GeneChemHKO36697	4508	PLEKHO2
GeneChemHKO6898	4508	KRTAP5-6
GeneChemHKO96675	4508	hsa-mir-376a-1
GeneChemHKO104214	4505	USP17L5
GeneChemHKO104213	4505	USP17L30
GeneChemHKO104212	4505	USP17L29
GeneChemHKO104211	4505	USP17L28
GeneChemHKO104210	4505	USP17L27
GeneChemHKO104209	4505	USP17L26
GeneChemHKO104208	4505	USP17L25
GeneChemHKO104207	4505	USP17L24
GeneChemHKO100296	4505	CERS1
GeneChemHKO788	4500	IFNAR2
GeneChemHKO34220	4499	PCP2
GeneChemHKO94532	4495	hsa-mir-4641
GeneChemHKO23692	4494	OR4C45
GeneChemHKO100518	4492	WIZ
GeneChemHKO6966	4490	RGS5
GeneChemHKO7614	4482	ARNTL
GeneChemHKO62283	4481	LSG1
GeneChemHKO93907	4480	SLCO6A1
GeneChemHKO60488	4478	ORC2
GeneChemHKO100825	4478	C9orf89
GeneChemHKO115230	4472	ISG20
GeneChemHKO4967	4458	ZNF583
GeneChemHKO67726	4455	NXPE1
GeneChemHKO123183	4454	LPCAT2
GeneChemHKO81012	4447	OR10Z1
GeneChemHKO95694	4445	MYEOV
GeneChemHKO116268	4443	SLC9A4
GeneChemHKO72316	4440	SLC30A3
GeneChemHKO71005	4439	CPXM1
GeneChemHKO22547	4436	CD99_Y
GeneChemHKO22546	4436	CD99_X
GeneChemHKO91934	4435	HCN4
GeneChemHKO105413	4433	AOC1
GeneChemHKO105412	4433	ABP1
GeneChemHKO82150	4426	MTERFD2
GeneChemHKO108869	4423	GSG2
GeneChemHKO40712	4420	FAM8A1
GeneChemHKO81463	4416	DDX46
GeneChemHKO44837	4414	SPPL2B
GeneChemHKO42668	4408	POLR2J3
GeneChemHKO42667	4408	POLR2J2
GeneChemHKO96524	4404	CYB5D2
GeneChemHKO44743	4397	SAMD14
GeneChemHKO3648	4387	hsa-mir-3162
GeneChemHKO68627	4379	MKL2
GeneChemHKO5130	4378	PKD2L2
GeneChemHKO56133	4378	hsa-mir-4505
GeneChemHKO88494	4366	SERPINF2
GeneChemHKO39877	4365	PIEZO1
GeneChemHKO117239	4365	ATP2B1
GeneChemHKO13722	4363	ZNF532
GeneChemHKO11814	4361	C10orf120
GeneChemHKO40460	4359	TPD52L1
GeneChemHKO9230	4358	KRTAP4-11
GeneChemHKO110026	4351	WFDC5
GeneChemHKO88085	4350	ZNF384
GeneChemHKO120990	4347	RP1
GeneChemHKO5626	4341	SAMHD1
GeneChemHKO21594	4338	USP1
GeneChemHKO118292	4338	hsa-mir-16-1
GeneChemHKO1185	4335	C15orf54
GeneChemHKO5635	4328	PRRC1
GeneChemHKO36026	4315	CWC25
GeneChemHKO90754	4312	FAM45A
GeneChemHKO60712	4305	DOCK9
GeneChemHKO106508	4303	FAM26D
GeneChemHKO87793	4298	PCDHAC1
GeneChemHKO12994	4297	P2RY11
GeneChemHKO31292	4296	ZNF296
GeneChemHKO123246	4289	KRT74
GeneChemHKO117429	4280	ZNF615
GeneChemHKO98132	4278	ZNF10
GeneChemHKO2707	4272	RSRC1
GeneChemHKO59183	4269	KRT73
GeneChemHKO14840	4269	INCA1
GeneChemHKO13098	4265	OR9Q2
GeneChemHKO20009	4264	RNF183
GeneChemHKO38566	4257	ULK2
GeneChemHKO112470	4256	hsa-mir-103b-2
GeneChemHKO112469	4256	hsa-mir-103a-2
GeneChemHKO76181	4252	BANF2
GeneChemHKO103446	4251	IRX5
GeneChemHKO75901	4249	TCF3
GeneChemHKO103987	4248	COIL
GeneChemHKO79303	4247	DNALI1
GeneChemHKO16379	4242	ZCWPW2
GeneChemHKO80277	4240	VENTX
GeneChemHKO110923	4239	KIAA0922
GeneChemHKO35009	4233	ODAM
GeneChemHKO109129	4233	MDM1
GeneChemHKO105218	4230	GPR157
GeneChemHKO122130	4228	HNF4G
GeneChemHKO43021	4227	KLK4
GeneChemHKO56364	4225	CHST12
GeneChemHKO72250	4224	ZBTB2
GeneChemHKO101861	4217	CCL14
GeneChemHKO35488	4215	STEAP2
GeneChemHKO67493	4215	HCFC2
GeneChemHKO88091	4204	JAK2
GeneChemHKO14078	4203	LRRC1
GeneChemHKO108967	4198	TMEM59
GeneChemHKO94809	4197	LTA4H
GeneChemHKO120405	4192	PPP1R1C
GeneChemHKO122507	4188	RPL10A
GeneChemHKO112348	4184	CCL3
GeneChemHKO71501	4181	FGF14
GeneChemHKO102742	4180	EEF1G
GeneChemHKO61722	4178	TIFAB
GeneChemHKO70983	4173	hsa-mir-7-1
GeneChemHKO66860	4168	LENG9
GeneChemHKO16495	4168	CLSTN2
GeneChemHKO51114	4166	MGAT1
GeneChemHKO93544	4166	EPM2AIP1
GeneChemHKO12589	4163	RAB40AL
GeneChemHKO36991	4162	IGIP
GeneChemHKO118438	4161	hsa-mir-4496
GeneChemHKO50452	4155	C9orf172
GeneChemHKO33008	4152	CLINT1
GeneChemHKO60876	4148	LRRTM4
GeneChemHKO830	4145	HDHD2
GeneChemHKO91971	4145	ECE1
GeneChemHKO97396	4144	TNC
GeneChemHKO71593	4142	BYSL
GeneChemHKO114126	4138	GATA1
GeneChemHKO99518	4135	PRRG1
GeneChemHKO56696	4129	CCNO
GeneChemHKO78515	4118	MAP10
GeneChemHKO86424	4106	RADIL
GeneChemHKO41084	4105	SIRPB2
GeneChemHKO120109	4097	KCNN4
GeneChemHKO15906	4097	C16orf72
GeneChemHKO36699	4096	RASL11B
GeneChemHKO36548	4093	RAB13
GeneChemHKO57762	4093	CIAPIN1
GeneChemHKO98769	4084	ZNF726
GeneChemHKO98768	4084	ZNF254
GeneChemHKO21340	4082	ESPN
GeneChemHKO98011	4080	AK4
GeneChemHKO51967	4077	INSL3
GeneChemHKO104514	4075	MKRN3
GeneChemHKO15026	4072	SYMPK
GeneChemHKO46735	4067	PRR21
GeneChemHKO5410	4065	LRRC4C
GeneChemHKO107613	4058	KIAA1161
GeneChemHKO34943	4057	VAT1
GeneChemHKO31981	4056	CEACAM1
GeneChemHKO121297	4056	ACVR1C
GeneChemHKO86500	4041	hsa-mir-504
GeneChemHKO112117	4031	PCLO
GeneChemHKO69605	4030	FBXL4
GeneChemHKO49528	4029	KRTAP3-2
GeneChemHKO27939	4026	PCDHA7
GeneChemHKO78205	4019	MRPL9
GeneChemHKO102860	4019	GLIS3
GeneChemHKO114389	4017	SENP1
GeneChemHKO13787	4014	AREG
GeneChemHKO32222	4011	C9orf69
GeneChemHKO49446	4006	HLA-DMA
GeneChemHKO15166	4002	FADS1
GeneChemHKO117765	3999	IFI44L
GeneChemHKO29403	3996	ZNF804A
GeneChemHKO77957	3996	SP9
GeneChemHKO108268	3995	ADC
GeneChemHKO40995	3988	hsa-mir-5197
GeneChemHKO53546	3981	PQLC1
GeneChemHKO116247	3977	ZNF449
GeneChemHKO73700	3976	VTA1
GeneChemHKO2242	3973	FAM213A
GeneChemHKO16151	3972	TMEM26
GeneChemHKO27556	3972	PEA15
GeneChemHKO42783	3971	EFEMP1
GeneChemHKO30953	3969	GPC3
GeneChemHKO36169	3965	SLC7A13
GeneChemHKO1471	3965	DCLK1
GeneChemHKO27816	3963	SNX24
GeneChemHKO967	3956	KIAA1211L
GeneChemHKO51471	3954	UBAP1
GeneChemHKO41974	3953	KLHL25
GeneChemHKO81862	3949	NCOR1
GeneChemHKO8632	3948	CRYL1
GeneChemHKO29878	3945	LUC7L3
GeneChemHKO95759	3939	SETDB2
GeneChemHKO81142	3931	ISL1
GeneChemHKO101426	3930	hsa-mir-548l
GeneChemHKO121895	3929	RAX
GeneChemHKO5998	3923	PODNL1
GeneChemHKO58330	3923	LAD1
GeneChemHKO20836	3922	RAP2C
GeneChemHKO96840	3922	MYO18B
GeneChemHKO29232	3921	KIAA1199
GeneChemHKO37433	3910	C12orf66
GeneChemHKO63067	3907	GML
GeneChemHKO104516	3906	LAMP3
GeneChemHKO111482	3902	LIPA
GeneChemHKO37046	3897	NAT9
GeneChemHKO54015	3896	RHEB
GeneChemHKO65111	3895	PATL1
GeneChemHKO119097	3892	LPCAT4
GeneChemHKO114064	3887	CCKAR
GeneChemHKO68367	3886	SS18L1
GeneChemHKO63435	3883	WDR37
GeneChemHKO85727	3879	LAGE3
GeneChemHKO41345	3874	STBD1
GeneChemHKO105819	3873	ADH1B
GeneChemHKO16798	3870	SOS2
GeneChemHKO94088	3870	OR10S1
GeneChemHKO48541	3869	KRT9
GeneChemHKO61416	3868	PIK3CB
GeneChemHKO26969	3867	PCDHAC2
GeneChemHKO26968	3867	PCDHAC1
GeneChemHKO26967	3867	PCDHA9
GeneChemHKO26966	3867	PCDHA8
GeneChemHKO26965	3867	PCDHA7
GeneChemHKO26964	3867	PCDHA6
GeneChemHKO26963	3867	PCDHA5
GeneChemHKO26962	3867	PCDHA4
GeneChemHKO26961	3867	PCDHA3
GeneChemHKO26960	3867	PCDHA2
GeneChemHKO26959	3867	PCDHA13
GeneChemHKO26958	3867	PCDHA12
GeneChemHKO26957	3867	PCDHA11
GeneChemHKO26956	3867	PCDHA10
GeneChemHKO26955	3867	PCDHA1
GeneChemHKO50763	3865	AATF
GeneChemHKO38219	3859	LRGUK
GeneChemHKO100845	3859	CYS1
GeneChemHKO115619	3856	hsa-mir-4749
GeneChemHKO81245	3854	EXOSC7
GeneChemHKO93145	3852	NDRG2
GeneChemHKO34845	3849	SLC28A1
GeneChemHKO56562	3849	IL2RG
GeneChemHKO79680	3848	SIRT6
GeneChemHKO28066	3847	POLDIP2
GeneChemHKO20559	3845	MEGF8
GeneChemHKO58795	3844	C19orf54
GeneChemHKO59145	3840	CT47B1
GeneChemHKO59144	3840	CT47A9
GeneChemHKO59143	3840	CT47A8
GeneChemHKO59142	3840	CT47A7
GeneChemHKO59141	3840	CT47A6
GeneChemHKO59140	3840	CT47A5
GeneChemHKO59139	3840	CT47A4
GeneChemHKO59138	3840	CT47A3
GeneChemHKO59137	3840	CT47A2
GeneChemHKO59136	3840	CT47A12
GeneChemHKO59135	3840	CT47A11
GeneChemHKO59134	3840	CT47A10
GeneChemHKO59133	3840	CT47A1
GeneChemHKO28776	3834	ALG1
GeneChemHKO50676	3832	SCRT1
GeneChemHKO55922	3832	OCM
GeneChemHKO55146	3832	hsa-mir-520d
GeneChemHKO55145	3832	hsa-mir-1283-2
GeneChemHKO70124	3822	ZNF778
GeneChemHKO117561	3820	IMMP2L
GeneChemHKO86128	3820	ABCB6
GeneChemHKO70829	3812	OR10P1
GeneChemHKO40020	3799	SLC25A39
GeneChemHKO88220	3799	NODAL
GeneChemHKO38727	3798	FAM25G
GeneChemHKO38726	3798	FAM25C
GeneChemHKO91742	3790	ZBTB7C
GeneChemHKO45336	3790	ECM1
GeneChemHKO27609	3790	CXCL9
GeneChemHKO100261	3788	UQCRHL
GeneChemHKO111236	3788	TFB1M
GeneChemHKO47147	3785	NAA40
GeneChemHKO119048	3778	ELK1
GeneChemHKO99496	3777	ZDBF2
GeneChemHKO120163	3776	TRPV6
GeneChemHKO113010	3776	STX3
GeneChemHKO46937	3773	ENOX1
GeneChemHKO114898	3771	PRH1
GeneChemHKO36536	3760	CAPG
GeneChemHKO74540	3759	AKNA
GeneChemHKO88458	3755	LRRC42
GeneChemHKO37057	3751	SLC25A37
GeneChemHKO108420	3751	HEBP1
GeneChemHKO5218	3750	PRAMEF9
GeneChemHKO5217	3750	PRAMEF21
GeneChemHKO5216	3750	PRAMEF20
GeneChemHKO5215	3750	PRAMEF15
GeneChemHKO32782	3748	HRC
GeneChemHKO10568	3740	AADACL3
GeneChemHKO122411	3738	ZNF564
GeneChemHKO2642	3733	OR5B3
GeneChemHKO113815	3731	PCDH20
GeneChemHKO22586	3728	hsa-mir-217
GeneChemHKO51702	3727	PTPRJ
GeneChemHKO57282	3726	ALAD
GeneChemHKO120059	3725	RASA2
GeneChemHKO37863	3724	CMC2
GeneChemHKO24027	3722	GRID2
GeneChemHKO55535	3720	hsa-mir-648
GeneChemHKO27595	3720	CLRN3
GeneChemHKO17487	3717	MYF6
GeneChemHKO102316	3714	DENND1B
GeneChemHKO30138	3711	BDH1
GeneChemHKO57603	3710	CDK15
GeneChemHKO88776	3709	SLC16A11
GeneChemHKO2698	3709	hsa-mir-3151
GeneChemHKO48582	3707	MRPL49
GeneChemHKO102393	3707	hsa-mir-1285-2
GeneChemHKO31394	3702	SNAP25
GeneChemHKO55165	3701	PTGES3L-AARSD1
GeneChemHKO114187	3698	EIF4G1
GeneChemHKO50779	3694	PLIN3
GeneChemHKO42217	3689	GPR1
GeneChemHKO31013	3688	UQCRC2
GeneChemHKO8459	3685	FTHL17
GeneChemHKO57538	3684	PALM
GeneChemHKO58863	3683	MCOLN1
GeneChemHKO77031	3679	RELA
GeneChemHKO83189	3679	DEFA3
GeneChemHKO83188	3679	DEFA1B
GeneChemHKO83187	3679	DEFA1
GeneChemHKO8102	3678	NCOR2
GeneChemHKO110820	3676	PM20D2
GeneChemHKO51152	3665	WDR25
GeneChemHKO86929	3663	MB21D2
GeneChemHKO30744	3663	CDCA2
GeneChemHKO16911	3662	MPZL2
GeneChemHKO37395	3661	FOXL2
GeneChemHKO75475	3660	GOSR1
GeneChemHKO75406	3658	MAP3K7CL
GeneChemHKO45212	3657	RSBN1
GeneChemHKO63536	3654	HPCAL4
GeneChemHKO119149	3653	TSN
GeneChemHKO111948	3652	YTHDF1
GeneChemHKO58120	3652	hsa-mir-409
GeneChemHKO31068	3640	TMEM176B
GeneChemHKO97502	3636	AMICA1
GeneChemHKO35461	3634	MRGPRX2
GeneChemHKO106633	3634	FUT4
GeneChemHKO75471	3633	PTPN18
GeneChemHKO114122	3627	PTPLB
GeneChemHKO8132	3611	PANX2
GeneChemHKO96306	3610	GGA3
GeneChemHKO113094	3604	CDK5RAP3
GeneChemHKO3567	3603	YIF1B
GeneChemHKO107383	3601	FAM194A
GeneChemHKO62506	3599	PEX5
GeneChemHKO21480	3599	KDM8
GeneChemHKO73606	3599	CLDN25
GeneChemHKO10330	3598	HSD11B1
GeneChemHKO104276	3593	DPCD
GeneChemHKO111627	3590	RGCC
GeneChemHKO110636	3589	RASAL1
GeneChemHKO32026	3589	MMP24
GeneChemHKO48580	3582	MN1
GeneChemHKO104132	3582	LOC100289187
GeneChemHKO41655	3578	TOMM40L
GeneChemHKO61883	3575	UNC45B
GeneChemHKO111975	3574	ALB
GeneChemHKO63944	3561	ZFP90
GeneChemHKO26977	3560	hsa-mir-6782
GeneChemHKO122731	3555	TRIM71
GeneChemHKO52517	3553	GPATCH2
GeneChemHKO65821	3551	GADL1
GeneChemHKO112261	3551	FUS
GeneChemHKO101769	3551	BAI3
GeneChemHKO103013	3550	IQCE
GeneChemHKO47017	3550	ETF1
GeneChemHKO10886	3549	CNTN2
GeneChemHKO50537	3547	PIGS
GeneChemHKO38880	3547	PATE2
GeneChemHKO90369	3547	MMEL1
GeneChemHKO120129	3545	SLBP
GeneChemHKO39905	3542	SLC35F6
GeneChemHKO73473	3542	ERCC6L2
GeneChemHKO33240	3542	CHCHD4
GeneChemHKO2068	3535	PPP1R13B
GeneChemHKO62986	3535	KIF21B
GeneChemHKO31854	3531	LRP8
GeneChemHKO1301	3527	SOCS2
GeneChemHKO32656	3526	FAM163A
GeneChemHKO122042	3525	PYHIN1
GeneChemHKO18698	3523	CEBPG
GeneChemHKO74532	3520	OSBPL8
GeneChemHKO98682	3514	ITGA1
GeneChemHKO33683	3510	PREB
GeneChemHKO8209	3504	RAD18
GeneChemHKO52971	3502	CMC2
GeneChemHKO113425	3487	PRDM5
GeneChemHKO117193	3486	TM9SF1
GeneChemHKO102681	3486	DSG1
GeneChemHKO101278	3482	DEFB123
GeneChemHKO23614	3481	IYD
GeneChemHKO33459	3479	SMCR7L
GeneChemHKO33458	3479	MIEF1
GeneChemHKO119071	3477	RASL11B
GeneChemHKO106574	3475	SRPX
GeneChemHKO62090	3470	SERTAD2
GeneChemHKO89049	3469	SCO1
GeneChemHKO9306	3466	ACTR1A
GeneChemHKO8994	3465	SLC44A5
GeneChemHKO63180	3464	BMP4
GeneChemHKO64301	3461	CYP4F12
GeneChemHKO107677	3458	FMNL2
GeneChemHKO46027	3457	FBLN7
GeneChemHKO34049	3456	ZNF593
GeneChemHKO103786	3456	HABP2
GeneChemHKO55337	3455	TLX2
GeneChemHKO109520	3452	FAT1
GeneChemHKO12283	3450	RORC
GeneChemHKO69266	3450	DNASE1L1
GeneChemHKO69939	3448	PPM1F
GeneChemHKO31059	3446	PRR13
GeneChemHKO103357	3445	ZNF79
GeneChemHKO120427	3445	C9orf123
GeneChemHKO7983	3444	hsa-mir-4773-2
GeneChemHKO7982	3444	hsa-mir-4773-1
GeneChemHKO35301	3442	SAMD4A
GeneChemHKO5122	3441	HOXD3
GeneChemHKO65912	3440	ANKRD30B
GeneChemHKO66949	3438	ZC3H4
GeneChemHKO101058	3438	METTL15
GeneChemHKO55032	3434	CBL
GeneChemHKO29625	3429	hsa-mir-4663
GeneChemHKO29231	3427	PCDHB9
GeneChemHKO103515	3425	LMO2
GeneChemHKO59728	3422	UMODL1
GeneChemHKO25629	3422	TCF24
GeneChemHKO25968	3422	KIRREL3
GeneChemHKO122730	3420	PLBD2
GeneChemHKO115884	3416	SCLY
GeneChemHKO36651	3416	LRP5
GeneChemHKO90893	3416	EGF
GeneChemHKO96671	3410	FOXN2
GeneChemHKO12517	3409	KRT9
GeneChemHKO114086	3408	ALDH3B2
GeneChemHKO23227	3407	TMEM60
GeneChemHKO41283	3407	KIF12
GeneChemHKO40448	3403	MRPS18C
GeneChemHKO92676	3402	PRR19
GeneChemHKO98333	3400	hsa-mir-3923
GeneChemHKO78408	3388	LOC643355
GeneChemHKO56391	3387	KLF3
GeneChemHKO120245	3385	SZRD1
GeneChemHKO12928	3384	OR8S1
GeneChemHKO54713	3379	RERGL
GeneChemHKO102408	3370	TOM1L2
GeneChemHKO31515	3366	EPS8L1
GeneChemHKO95882	3355	TMEM68
GeneChemHKO46464	3353	LIPG
GeneChemHKO33992	3343	NPRL3
GeneChemHKO111277	3343	GLUD2
GeneChemHKO57799	3342	VCX2
GeneChemHKO70825	3341	RARA
GeneChemHKO51663	3339	SCGB3A1
GeneChemHKO27533	3339	COL4A2
GeneChemHKO109806	3338	UNC119B
GeneChemHKO88881	3337	KRTAP13-2
GeneChemHKO119923	3337	hsa-mir-29b-2
GeneChemHKO106569	3324	ZNF92
GeneChemHKO24520	3324	RPE
GeneChemHKO119029	3323	IRAK1BP1
GeneChemHKO122128	3322	hsa-mir-142
GeneChemHKO2574	3322	GNAT1
GeneChemHKO61266	3317	TCHP
GeneChemHKO98697	3316	PLSCR1
GeneChemHKO55542	3310	RPL10A
GeneChemHKO104490	3308	SCGB1A1
GeneChemHKO123356	3301	hsa-mir-302f
GeneChemHKO99793	3300	STOML3
GeneChemHKO10645	3297	SFXN5
GeneChemHKO98450	3297	NKAIN2
GeneChemHKO105057	3295	GARS
GeneChemHKO7175	3293	hsa-mir-4276
GeneChemHKO121809	3292	THOC7
GeneChemHKO92096	3292	ANKRD20A4
GeneChemHKO92095	3292	ANKRD20A3
GeneChemHKO92094	3292	ANKRD20A2
GeneChemHKO92093	3292	ANKRD20A1
GeneChemHKO123075	3291	NUP98
GeneChemHKO86591	3290	BMP7
GeneChemHKO48595	3288	TSC1
GeneChemHKO92440	3288	METTL4
GeneChemHKO2992	3287	WBP2
GeneChemHKO52327	3285	PIGX
GeneChemHKO90352	3285	hsa-mir-211
GeneChemHKO2994	3284	KIF13B
GeneChemHKO58886	3280	DARC
GeneChemHKO105583	3274	SF3B4
GeneChemHKO81000	3272	SEMA3F
GeneChemHKO112431	3268	LBX2
GeneChemHKO16457	3264	SH2B3
GeneChemHKO7468	3264	RAD51AP1
GeneChemHKO27992	3260	RHEBL1
GeneChemHKO107220	3259	TTC9C
GeneChemHKO90221	3258	MOGAT3
GeneChemHKO73348	3258	KIAA1522
GeneChemHKO60140	3254	NFX1
GeneChemHKO12682	3251	LRRN1
GeneChemHKO21271	3249	OR13C5
GeneChemHKO115074	3248	CYB5RL
GeneChemHKO46748	3247	TGM5
GeneChemHKO76117	3245	SMG8
GeneChemHKO87922	3244	METTL5
GeneChemHKO58770	3241	RNF169
GeneChemHKO113736	3237	IGSF9
GeneChemHKO62414	3232	GLIPR1L2
GeneChemHKO109020	3228	SSNA1
GeneChemHKO55952	3228	RPS11
GeneChemHKO18297	3227	ARHGEF38
GeneChemHKO78091	3226	FAM207A
GeneChemHKO56285	3224	ROBO4
GeneChemHKO83746	3223	TRNP1
GeneChemHKO59900	3223	CNTN3
GeneChemHKO108117	3222	SNRPN
GeneChemHKO122056	3220	OR11H6
GeneChemHKO51951	3220	NANS
GeneChemHKO13894	3218	ZBTB2
GeneChemHKO43145	3217	DNAJB9
GeneChemHKO37102	3215	POU4F3
GeneChemHKO72514	3212	HNRNPD
GeneChemHKO37439	3212	ASTL
GeneChemHKO116971	3211	ZNF132
GeneChemHKO20939	3209	CDKN1A
GeneChemHKO113050	3208	ADRA2A
GeneChemHKO103954	3207	MIOX
GeneChemHKO46246	3207	IFI27L2
GeneChemHKO42955	3205	MFAP1
GeneChemHKO95830	3205	DLGAP3
GeneChemHKO27719	3204	PLK4
GeneChemHKO55552	3203	hsa-mir-1285-1
GeneChemHKO103554	3202	CCL25
GeneChemHKO59648	3200	hsa-mir-4690
GeneChemHKO6831	3199	C1QTNF2
GeneChemHKO120699	3195	DHTKD1
GeneChemHKO32062	3190	ZNF2
GeneChemHKO117829	3189	CKMT2
GeneChemHKO96250	3187	OFD1
GeneChemHKO34639	3186	RNASEH2A
GeneChemHKO102605	3186	PNLIPRP3
GeneChemHKO32888	3185	TXNRD3
GeneChemHKO121044	3181	hsa-mir-4804
GeneChemHKO50106	3180	HIST1H2BL
GeneChemHKO114786	3180	CELF1
GeneChemHKO73427	3179	SCAF4
GeneChemHKO60006	3178	ADH1B
GeneChemHKO82320	3177	CD82
GeneChemHKO54132	3173	UST
GeneChemHKO122099	3171	TSC1
GeneChemHKO52966	3170	NMRK2
GeneChemHKO112078	3168	ITIH2
GeneChemHKO9436	3166	C2orf83
GeneChemHKO28615	3164	LRRC45
GeneChemHKO54106	3164	CORO7-PAM16
GeneChemHKO116000	3162	PPARA
GeneChemHKO45054	3161	TEAD2
GeneChemHKO62339	3160	PODNL1
GeneChemHKO55895	3159	TUSC3
GeneChemHKO92501	3157	POLDIP3
GeneChemHKO96623	3156	EEPD1
GeneChemHKO73420	3156	CEP170
GeneChemHKO118040	3156	CCDC6
GeneChemHKO19210	3151	KLK6
GeneChemHKO64173	3147	DNALI1
GeneChemHKO54831	3146	C5orf24
GeneChemHKO36666	3134	ARPP21
GeneChemHKO27388	3133	PIBF1
GeneChemHKO52664	3131	ZNF276
GeneChemHKO14544	3126	THAP5
GeneChemHKO60494	3126	SLC35A3
GeneChemHKO17309	3122	NOS3
GeneChemHKO97890	3120	ARL1
GeneChemHKO93825	3119	CAST
GeneChemHKO2780	3115	SMPD4
GeneChemHKO31242	3114	BNC1
GeneChemHKO11800	3113	PCYOX1
GeneChemHKO85534	3112	hsa-mir-4435-2
GeneChemHKO85533	3112	hsa-mir-4435-1
GeneChemHKO13447	3109	SGPL1
GeneChemHKO113668	3108	RPS6KA6
GeneChemHKO110888	3105	EXOC6B
GeneChemHKO80972	3103	HSD11B2
GeneChemHKO18170	3101	C14orf1
GeneChemHKO56690	3100	RGPD3
GeneChemHKO64083	3100	DIP2A
GeneChemHKO58257	3099	WDR48
GeneChemHKO104031	3098	BRF1
GeneChemHKO14540	3097	IFT80
GeneChemHKO7520	3094	PPP1R3B
GeneChemHKO122889	3094	LGALSL
GeneChemHKO62116	3094	C4orf27
GeneChemHKO105848	3093	WDHD1
GeneChemHKO75440	3091	NACC1
GeneChemHKO15640	3091	KRBA2
GeneChemHKO9375	3091	CYP2F1
GeneChemHKO110958	3086	PPIAL4F
GeneChemHKO110957	3086	PPIAL4E
GeneChemHKO103171	3086	CST2
GeneChemHKO44759	3084	MTFMT
GeneChemHKO44488	3084	C15orf61
GeneChemHKO28268	3083	PPP1R3G
GeneChemHKO105156	3082	LRRK1
GeneChemHKO114065	3081	OR4C46
GeneChemHKO46870	3077	SLC25A41
GeneChemHKO7096	3075	ZNF439
GeneChemHKO42335	3074	hsa-mir-4273
GeneChemHKO8067	3073	TNIK
GeneChemHKO4059	3070	DHRS4
GeneChemHKO78611	3070	CECR6
GeneChemHKO118641	3069	STAP2
GeneChemHKO23641	3068	TAOK1
GeneChemHKO70882	3065	NACAD
GeneChemHKO51201	3063	DDX3X
GeneChemHKO15952	3062	TMEM45B
GeneChemHKO64558	3060	NLRP5
GeneChemHKO94307	3058	KCTD6
GeneChemHKO123098	3057	MAGEB1
GeneChemHKO38875	3057	hsa-mir-194-2
GeneChemHKO94354	3056	TTC22
GeneChemHKO115134	3055	USF2
GeneChemHKO35504	3054	DPH5
GeneChemHKO76677	3053	GPR88
GeneChemHKO103008	3051	ZNRF3
GeneChemHKO38531	3050	MSL2
GeneChemHKO61523	3050	H1FNT
GeneChemHKO107482	3050	FAM228A
GeneChemHKO91973	3048	LRFN3
GeneChemHKO100431	3046	GOLGA6L6
GeneChemHKO100430	3046	GOLGA6L1
GeneChemHKO67218	3041	hsa-mir-4529
GeneChemHKO19744	3033	C11orf24
GeneChemHKO76031	3032	FBXO9
GeneChemHKO37631	3031	CD58
GeneChemHKO106244	3030	FAM209B
GeneChemHKO28979	3029	STK10
GeneChemHKO120463	3028	SFT2D2
GeneChemHKO101524	3027	HEPACAM2
GeneChemHKO71725	3024	HOXB2
GeneChemHKO106733	3023	LOC100996485
GeneChemHKO79458	3021	NBEAL2
GeneChemHKO99001	3020	ROCK2
GeneChemHKO79507	3020	PEX10
GeneChemHKO37348	3020	DLGAP2
GeneChemHKO92407	3020	C19orf66
GeneChemHKO114720	3016	METTL18
GeneChemHKO95679	3014	TAAR6
GeneChemHKO90500	3012	GPR17
GeneChemHKO73407	3010	VWCE
GeneChemHKO73202	3009	hsa-mir-4681
GeneChemHKO29136	3007	CLDN2
GeneChemHKO25443	3006	ATP6V1C1
GeneChemHKO31573	2998	KRT222
GeneChemHKO6885	2995	GGA2
GeneChemHKO31824	2990	NPHS2
GeneChemHKO59322	2990	hsa-mir-1289-1
GeneChemHKO110007	2990	COL16A1
GeneChemHKO112617	2990	ABI3BP
GeneChemHKO82449	2986	LDHD
GeneChemHKO10371	2985	SCN5A
GeneChemHKO111446	2985	FLJ45513
GeneChemHKO101569	2984	U2SURP
GeneChemHKO98048	2982	ANGEL1
GeneChemHKO112220	2981	ESM1
GeneChemHKO9088	2980	PLD4
GeneChemHKO5138	2979	ZNF571
GeneChemHKO26975	2977	PDGFA
GeneChemHKO117210	2976	SCN11A
GeneChemHKO106785	2974	hsa-mir-222
GeneChemHKO103356	2972	OR2M4
GeneChemHKO7702	2970	DDX43
GeneChemHKO97388	2968	FGF3
GeneChemHKO88119	2966	CENPC
GeneChemHKO80927	2965	CCHCR1
GeneChemHKO83398	2962	KCNK6
GeneChemHKO101832	2960	IK
GeneChemHKO55176	2959	S100A7
GeneChemHKO40901	2959	COLGALT2
GeneChemHKO117459	2955	RAB10
GeneChemHKO109089	2955	LRRC36
GeneChemHKO15174	2955	BIRC7
GeneChemHKO18535	2949	CDHR3
GeneChemHKO34709	2946	POLR2F
GeneChemHKO15348	2946	EIF4H
GeneChemHKO107275	2946	CBX7
GeneChemHKO96898	2943	ZNF654
GeneChemHKO9208	2943	hsa-mir-3689e
GeneChemHKO9207	2943	hsa-mir-3689a
GeneChemHKO33037	2941	TMEM8A
GeneChemHKO22459	2938	TTC21B
GeneChemHKO89800	2938	RAET1L
GeneChemHKO110061	2934	FAM216A
GeneChemHKO59463	2933	HDAC7
GeneChemHKO5304	2931	SLAIN2
GeneChemHKO110860	2931	SCGB1D2
GeneChemHKO4389	2930	CDH13
GeneChemHKO114341	2929	OR2W1
GeneChemHKO7049	2926	NME4
GeneChemHKO120151	2925	G6PC3
GeneChemHKO12639	2924	TRUB1
GeneChemHKO3312	2924	HNRNPA2B1
GeneChemHKO45961	2922	KCNJ11
GeneChemHKO117562	2915	PAGE2
GeneChemHKO5381	2914	ERMARD
GeneChemHKO59736	2914	CHRD
GeneChemHKO65819	2913	RASA4B
GeneChemHKO15004	2913	PRR5-ARHGAP8
GeneChemHKO15003	2913	PRR5
GeneChemHKO118428	2911	TCN1
GeneChemHKO105546	2911	ENTPD5
GeneChemHKO100957	2911	BCL7B
GeneChemHKO95283	2910	PRH2
GeneChemHKO38222	2909	DMRTC1B
GeneChemHKO72131	2906	CDSN
GeneChemHKO26476	2905	CD58
GeneChemHKO111006	2904	ZFP64
GeneChemHKO40993	2904	RARA
GeneChemHKO85261	2902	UTF1
GeneChemHKO38710	2901	ZDHHC19
GeneChemHKO40082	2901	ISY1-RAB43
GeneChemHKO40081	2901	ISY1
GeneChemHKO100037	2900	hsa-mir-6818
GeneChemHKO61844	2899	MYOD1
GeneChemHKO55222	2897	MEN1
GeneChemHKO64827	2897	KCTD17
GeneChemHKO74681	2892	FBXW11
GeneChemHKO96882	2891	KLHDC8B
GeneChemHKO36986	2890	RIMS4
GeneChemHKO40891	2888	TAF9
GeneChemHKO121325	2885	DOK2
GeneChemHKO16893	2884	PBX4
GeneChemHKO112570	2882	PCDHGA11
GeneChemHKO110878	2882	CLEC2D
GeneChemHKO114687	2881	ROBO2
GeneChemHKO80018	2881	hsa-mir-4706
GeneChemHKO48944	2880	LTB4R
GeneChemHKO91248	2878	MRPS6
GeneChemHKO48957	2878	CLIP2
GeneChemHKO14757	2874	LRRC72
GeneChemHKO49423	2868	SHISA7
GeneChemHKO115644	2866	LY6D
GeneChemHKO62213	2863	IFT43
GeneChemHKO60783	2863	AMPD3
GeneChemHKO118825	2862	QDPR
GeneChemHKO40968	2861	hsa-mir-3692
GeneChemHKO34883	2860	TTBK2
GeneChemHKO10161	2859	KRTAP8-1
GeneChemHKO45520	2859	FAM53B
GeneChemHKO43509	2859	ALAS2
GeneChemHKO60665	2857	hsa-mir-555
GeneChemHKO53451	2856	TLDC2
GeneChemHKO54607	2853	ASB15
GeneChemHKO106518	2849	VASH1
GeneChemHKO76557	2848	PIGL
GeneChemHKO15657	2847	ZNF184
GeneChemHKO57925	2846	COMMD1
GeneChemHKO22754	2841	TECPR1
GeneChemHKO97010	2841	HAT1
GeneChemHKO6074	2840	HERPUD1
GeneChemHKO38536	2839	RBP4
GeneChemHKO11422	2838	PDHA2
GeneChemHKO96272	2833	FRAS1
GeneChemHKO14943	2832	GATA1
GeneChemHKO53323	2831	CLDND2
GeneChemHKO112051	2830	GPR62
GeneChemHKO113247	2829	PHOX2A
GeneChemHKO40250	2828	CNDP1
GeneChemHKO106116	2825	CSNK2B
GeneChemHKO11898	2825	CCIN
GeneChemHKO57977	2819	SV2C
GeneChemHKO116824	2818	TSGA13
GeneChemHKO6918	2815	PALB2
GeneChemHKO12945	2814	LCE4A
GeneChemHKO82651	2814	ING4
GeneChemHKO115043	2813	TAF7L
GeneChemHKO94756	2810	PEX3
GeneChemHKO108761	2805	hsa-mir-6759
GeneChemHKO8426	2805	CXorf40A
GeneChemHKO108387	2804	NME9
GeneChemHKO21316	2804	DDX26B
GeneChemHKO55078	2804	CD8A
GeneChemHKO48197	2799	KLHL32
GeneChemHKO106830	2798	CDKL2
GeneChemHKO56473	2794	ANXA7
GeneChemHKO69417	2792	RAD21L1
GeneChemHKO120695	2791	CXorf61
GeneChemHKO33020	2791	ACRC
GeneChemHKO100140	2790	INTU
GeneChemHKO46376	2789	KRTAP20-3
GeneChemHKO20782	2785	ITGAD
GeneChemHKO42436	2784	ZHX3
GeneChemHKO31004	2784	ATG2B
GeneChemHKO16557	2783	PGF
GeneChemHKO58405	2779	FGD1
GeneChemHKO26672	2777	NREP
GeneChemHKO51517	2777	CYFIP2
GeneChemHKO74260	2777	C6orf47
GeneChemHKO59324	2776	GALM
GeneChemHKO94714	2776	ETNK1
GeneChemHKO48325	2773	TTLL1
GeneChemHKO23441	2769	IFI35
GeneChemHKO66385	2768	BOK
GeneChemHKO115917	2767	EIF4E2
GeneChemHKO68426	2765	MRPL4
GeneChemHKO45022	2765	C12orf77
GeneChemHKO70479	2763	SCML1
GeneChemHKO17842	2759	IGSF11
GeneChemHKO31807	2758	DAG1
GeneChemHKO111821	2757	KCNJ1
GeneChemHKO103180	2757	ITGB1BP2
GeneChemHKO4700	2753	SPAG5
GeneChemHKO123185	2752	HIP1
GeneChemHKO118090	2751	GPR110
GeneChemHKO80125	2749	GCN1L1
GeneChemHKO60170	2741	CLDN12
GeneChemHKO35696	2740	P2RY13
GeneChemHKO25360	2738	LAMP2
GeneChemHKO29682	2738	ISLR2
GeneChemHKO96156	2737	SPANXE
GeneChemHKO96155	2737	SPANXD
GeneChemHKO96154	2737	SPANXA2
GeneChemHKO96153	2737	SPANXA1
GeneChemHKO49412	2737	PHOX2A
GeneChemHKO71134	2737	AGMAT
GeneChemHKO84444	2735	APOL5
GeneChemHKO1309	2734	SSX1
GeneChemHKO6492	2732	ZNF708
GeneChemHKO8757	2732	MFSD4
GeneChemHKO552	2731	ZNF570
GeneChemHKO8011	2730	hsa-mir-4540
GeneChemHKO27466	2729	FABP1
GeneChemHKO46936	2728	POPDC2
GeneChemHKO119052	2728	PATZ1
GeneChemHKO45970	2727	PLEKHB2
GeneChemHKO110582	2727	HOXD9
GeneChemHKO9499	2727	CCDC88B
GeneChemHKO107528	2726	WDR83
GeneChemHKO107954	2726	PRKCI
GeneChemHKO30903	2724	MST1R
GeneChemHKO53524	2724	ACP2
GeneChemHKO60854	2719	HECTD1
GeneChemHKO60003	2717	ANKRD23
GeneChemHKO71607	2715	UBE2E1
GeneChemHKO29436	2714	HIST1H4L
GeneChemHKO6838	2713	NFIL3
GeneChemHKO59825	2709	RANBP3L
GeneChemHKO19849	2709	ACVR1C
GeneChemHKO121513	2708	hsa-mir-514a-3
GeneChemHKO121512	2708	hsa-mir-514a-2
GeneChemHKO121511	2708	hsa-mir-514a-1
GeneChemHKO10127	2706	C1QB
GeneChemHKO53111	2706	ANAPC11
GeneChemHKO120730	2705	C3orf22
GeneChemHKO96686	2704	SSBP3
GeneChemHKO33751	2703	PMF1
GeneChemHKO105688	2702	SCUBE3
GeneChemHKO44091	2702	INTS6
GeneChemHKO108132	2700	ESX1
GeneChemHKO13560	2699	SPINK1
GeneChemHKO78093	2697	ERAP1
GeneChemHKO113301	2696	TRIM56
GeneChemHKO68592	2693	TRPM2
GeneChemHKO79165	2692	LRIT3
GeneChemHKO40469	2691	hsa-mir-3151
GeneChemHKO102035	2690	UBE2V2
GeneChemHKO95350	2688	CETN3
GeneChemHKO99982	2686	NDUFS2
GeneChemHKO115913	2682	BOLA1
GeneChemHKO113391	2681	GLRX2
GeneChemHKO101788	2680	CDS1
GeneChemHKO117665	2679	PNRC2
GeneChemHKO41439	2678	OR8B4
GeneChemHKO96304	2674	RNASE8
GeneChemHKO72667	2674	CELF2
GeneChemHKO83076	2673	GNL3L
GeneChemHKO25957	2671	ADAMTS8
GeneChemHKO74152	2670	KAT5
GeneChemHKO29523	2669	DIS3L
GeneChemHKO101323	2668	hsa-mir-4293
GeneChemHKO120490	2668	DPY19L3
GeneChemHKO73054	2667	KIAA1715
GeneChemHKO50645	2664	UBE2C
GeneChemHKO110452	2664	SH2D1B
GeneChemHKO976	2663	THEM5
GeneChemHKO100619	2663	STAMBPL1
GeneChemHKO4831	2663	BIVM-ERCC5
GeneChemHKO4830	2663	BIVM
GeneChemHKO35749	2656	ERICH1
GeneChemHKO100902	2655	CCDC74A
GeneChemHKO47730	2653	C15orf27
GeneChemHKO90162	2652	NUDT14
GeneChemHKO64598	2652	C4orf26
GeneChemHKO3183	2651	TYRP1
GeneChemHKO19206	2648	CTSZ
GeneChemHKO55319	2648	CFLAR
GeneChemHKO102778	2646	HIRIP3
GeneChemHKO568	2644	UROD
GeneChemHKO4761	2642	AGBL2
GeneChemHKO78697	2640	MAP3K8
GeneChemHKO120230	2640	GPBP1
GeneChemHKO96650	2636	MRO
GeneChemHKO45198	2636	COL12A1
GeneChemHKO52649	2630	KLHDC10
GeneChemHKO88386	2629	MOK
GeneChemHKO92503	2629	KLF4
GeneChemHKO51242	2627	CNTNAP2
GeneChemHKO7946	2626	SCN2A
GeneChemHKO83509	2620	SLC16A7
GeneChemHKO114952	2620	FBXW9
GeneChemHKO86970	2620	ACOT2
GeneChemHKO96690	2614	HOXA2
GeneChemHKO118779	2614	FNTA
GeneChemHKO30741	2612	NR4A2
GeneChemHKO11391	2611	DDX24
GeneChemHKO12536	2609	ABHD3
GeneChemHKO66543	2607	PDCD1LG2
GeneChemHKO35997	2606	OR4C46
GeneChemHKO55405	2604	PRAMEF9
GeneChemHKO55404	2604	PRAMEF15
GeneChemHKO55403	2604	PRAMEF11
GeneChemHKO8504	2602	SLC4A3
GeneChemHKO60217	2602	OR10G9
GeneChemHKO63768	2598	GJB1
GeneChemHKO108579	2594	POTED
GeneChemHKO26970	2594	MAPK14
GeneChemHKO7730	2593	LRP12
GeneChemHKO54144	2593	hsa-mir-632
GeneChemHKO12503	2592	hsa-mir-432
GeneChemHKO73288	2591	OTOP1
GeneChemHKO19995	2591	LRCH1
GeneChemHKO22454	2590	ELMOD1
GeneChemHKO22117	2589	FBXO47
GeneChemHKO7496	2588	FAM120AOS
GeneChemHKO57030	2587	SLC25A36
GeneChemHKO99529	2587	DOCK9
GeneChemHKO18523	2585	CUL4B
GeneChemHKO54221	2584	TOB1
GeneChemHKO65606	2583	PCDHB10
GeneChemHKO26372	2583	MLLT10
GeneChemHKO117274	2582	STK32A
GeneChemHKO21014	2582	C9orf9
GeneChemHKO23329	2579	CASQ1
GeneChemHKO103521	2576	ZSCAN10
GeneChemHKO109184	2576	RHOH
GeneChemHKO25691	2572	TAAR8
GeneChemHKO103513	2572	METTL1
GeneChemHKO106653	2570	GHR
GeneChemHKO121481	2570	CLDN24
GeneChemHKO48464	2569	TMEM52B
GeneChemHKO7849	2568	THAP2
GeneChemHKO39435	2567	RAB1A
GeneChemHKO109257	2565	hsa-mir-6769a
GeneChemHKO60638	2562	VEGFC
GeneChemHKO99146	2560	SEPP1
GeneChemHKO113537	2559	SPP1
GeneChemHKO115911	2558	BCKDK
GeneChemHKO121240	2557	RIPPLY3
GeneChemHKO64205	2557	POFUT2
GeneChemHKO121239	2557	DSCR6
GeneChemHKO53490	2555	CSPP1
GeneChemHKO95166	2552	PDIK1L
GeneChemHKO112632	2552	MUCL1
GeneChemHKO102307	2551	OBP2B
GeneChemHKO102306	2551	OBP2A
GeneChemHKO108106	2550	DCTN3
GeneChemHKO58379	2550	DCAF8L2
GeneChemHKO29433	2548	C9orf37
GeneChemHKO93737	2546	SCN7A
GeneChemHKO85247	2545	NEURL1B
GeneChemHKO106421	2543	RIMS1
GeneChemHKO55230	2543	LHFPL1
GeneChemHKO56491	2543	DHRS7
GeneChemHKO71462	2540	LRRK2
GeneChemHKO59898	2540	GPR139
GeneChemHKO120858	2539	WNK4
GeneChemHKO63653	2539	NR4A3
GeneChemHKO84970	2538	hsa-mir-4803
GeneChemHKO122547	2537	KLF9
GeneChemHKO10794	2537	hsa-mir-3976
GeneChemHKO26525	2537	GKN1
GeneChemHKO72269	2537	FKBP8
GeneChemHKO56465	2536	MYRIP
GeneChemHKO110202	2536	COG3
GeneChemHKO41543	2535	PRMT7
GeneChemHKO82717	2535	AWAT2
GeneChemHKO9302	2534	PLCB4
GeneChemHKO36303	2532	OR5L2
GeneChemHKO31472	2531	NOL8
GeneChemHKO41926	2530	OR1E1
GeneChemHKO37066	2530	LANCL2
GeneChemHKO15249	2530	GCFC2
GeneChemHKO38263	2530	COPS5
GeneChemHKO96740	2530	CLU
GeneChemHKO76780	2530	APOA5
GeneChemHKO88439	2529	TSSK2
GeneChemHKO23395	2529	TAS2R7
GeneChemHKO22690	2528	TDO2
GeneChemHKO1093	2528	HLA-DRA
GeneChemHKO60885	2528	CC2D2B
GeneChemHKO122700	2525	CNST
GeneChemHKO44035	2524	CXCL3
GeneChemHKO44034	2524	CXCL2
GeneChemHKO47994	2522	RAD51B
GeneChemHKO44907	2520	FABP6
GeneChemHKO79313	2520	ART1
GeneChemHKO11736	2517	TRAF6
GeneChemHKO100535	2516	hsa-mir-6715b
GeneChemHKO100534	2516	hsa-mir-6715a
GeneChemHKO29598	2514	NPDC1
GeneChemHKO96966	2512	TIPRL
GeneChemHKO48531	2512	HS6ST1
GeneChemHKO40366	2508	THAP9
GeneChemHKO79777	2508	RRN3
GeneChemHKO121429	2507	TMEM63A
GeneChemHKO41344	2507	SRCRB4D
GeneChemHKO5776	2505	MKI67IP
GeneChemHKO8924	2505	BCL2L2
GeneChemHKO100946	2504	RAD51C
GeneChemHKO113423	2504	PABPC1L
GeneChemHKO11127	2503	ZBTB32
GeneChemHKO115822	2501	FKBP3
GeneChemHKO60614	2500	ACAA2
GeneChemHKO71920	2499	ZNF524
GeneChemHKO26530	2499	USP30
GeneChemHKO110276	2496	FAM209A
GeneChemHKO75348	2496	AGAP11
GeneChemHKO12029	2495	C10orf53
GeneChemHKO39166	2491	NDUFS7
GeneChemHKO34230	2490	MED6
GeneChemHKO103632	2490	KLHL21
GeneChemHKO62464	2490	DAG1
GeneChemHKO111487	2488	CDKL3
GeneChemHKO122162	2487	USP17L8
GeneChemHKO51229	2485	GLG1
GeneChemHKO38114	2484	GPR64
GeneChemHKO62911	2481	NDUFB9
GeneChemHKO100341	2480	ARHGAP9
GeneChemHKO9439	2479	ZNF189
GeneChemHKO119193	2479	DTWD1
GeneChemHKO50280	2477	POU3F3
GeneChemHKO114088	2477	BFAR
GeneChemHKO75931	2476	LOC100288814
GeneChemHKO22383	2476	hsa-mir-100
GeneChemHKO80740	2473	DYDC2
GeneChemHKO59320	2471	hsa-mir-378i
GeneChemHKO118000	2470	VAPA
GeneChemHKO76771	2469	LRRC57
GeneChemHKO98613	2468	TVP23C-CDRT4
GeneChemHKO98612	2468	TVP23C
GeneChemHKO111987	2468	KRTAP5-2
GeneChemHKO74898	2467	SCGB3A2
GeneChemHKO64401	2466	C7orf41
GeneChemHKO89506	2465	PP2D1
GeneChemHKO49678	2464	ULK1
GeneChemHKO25102	2464	TMC5
GeneChemHKO123145	2461	hsa-mir-2681
GeneChemHKO21865	2461	HMGCS2
GeneChemHKO67966	2460	TEX264
GeneChemHKO3692	2459	GPR156
GeneChemHKO32945	2459	ARMC3
GeneChemHKO52806	2457	FAM21C
GeneChemHKO14440	2455	PDCL
GeneChemHKO46055	2455	MANBAL
GeneChemHKO54856	2454	REXO1L1
GeneChemHKO96633	2452	ULK2
GeneChemHKO103505	2452	MIOX
GeneChemHKO121347	2452	APOOL
GeneChemHKO10537	2450	SEC14L4
GeneChemHKO54510	2450	PXDNL
GeneChemHKO88124	2450	PNMA5
GeneChemHKO119661	2448	MTERF
GeneChemHKO49469	2448	EFNA2
GeneChemHKO97449	2445	hsa-mir-657
GeneChemHKO45534	2444	SEC14L2
GeneChemHKO67356	2442	ECE1
GeneChemHKO122740	2441	SLIRP
GeneChemHKO23162	2441	BRI3BP
GeneChemHKO34742	2441	BCL9L
GeneChemHKO7166	2441	ACER3
[truncated: 34,902 more rows]

## Sheet: The third screen
GeneChemID	counts_total	Gene_Symbol
GeneChemHKO1726	48494	IAH1
GeneChemHKO114110	38456	SRXN1
GeneChemHKO39819	30844	CD5L
GeneChemHKO48791	29570	CRTAP
GeneChemHKO32400	28263	UBL7
GeneChemHKO24059	27890	MLL5
GeneChemHKO59196	27200	MLEC
GeneChemHKO40052	26410	VAMP8
GeneChemHKO64961	26277	PCSK1
GeneChemHKO23976	26262	DCPS
GeneChemHKO26168	26223	OR5T3
GeneChemHKO17046	25145	FAM220A
GeneChemHKO92161	24777	SOGA1
GeneChemHKO112844	24583	SEL1L3
GeneChemHKO60802	24187	hsa-mir-7853
GeneChemHKO60801	24187	hsa-mir-5683
GeneChemHKO94761	23419	OR1J1
GeneChemHKO72491	23352	RBAK-RBAKDN
GeneChemHKO72490	23352	RBAK-LOC389458
GeneChemHKO72489	23352	RBAK
GeneChemHKO102281	23293	hsa-mir-6735
GeneChemHKO4357	23209	TAF11
GeneChemHKO10687	21912	IL1RAPL2
GeneChemHKO94679	21813	RAB14
GeneChemHKO6461	21686	B3GALT4
GeneChemHKO99974	21481	MTX3
GeneChemHKO25826	21477	SPANXD
GeneChemHKO25825	21477	SPANXC
GeneChemHKO25824	21477	SPANXA2
GeneChemHKO25823	21477	SPANXA1
GeneChemHKO61930	21202	TMEM167B
GeneChemHKO113829	20862	MPP3
GeneChemHKO115712	20694	RCSD1
GeneChemHKO38182	20677	ZIM3
GeneChemHKO121625	20373	ZNF791
GeneChemHKO99856	20125	SPRY3_Y
GeneChemHKO99855	20125	SPRY3_X
GeneChemHKO115319	20046	CEACAM1
GeneChemHKO37615	20027	CNDP2
GeneChemHKO48123	20008	GM2A
GeneChemHKO38069	19942	C10orf107
GeneChemHKO118798	19831	TMEM133
GeneChemHKO35952	19788	SPIRE1
GeneChemHKO42456	19786	ROBO3
GeneChemHKO41588	19621	ZXDC
GeneChemHKO9694	19508	NDUFS3
GeneChemHKO10619	19272	SEPT6
GeneChemHKO74993	19178	ADAM32
GeneChemHKO9519	19135	IKBIP
GeneChemHKO53389	19121	PDE8B
GeneChemHKO57211	18872	FGF10
GeneChemHKO32444	18824	SNX13
GeneChemHKO43438	18756	RALB
GeneChemHKO106254	18707	PHF11
GeneChemHKO43844	18701	OR5B21
GeneChemHKO102129	18694	ADCY2
GeneChemHKO11983	18460	PRF1
GeneChemHKO39244	18214	LEFTY1
GeneChemHKO1244	18180	MAP3K13
GeneChemHKO100218	18167	C11orf82
GeneChemHKO89429	18059	DSP
GeneChemHKO118662	17722	TRIM41
GeneChemHKO34527	17640	RAB32
GeneChemHKO6478	17389	hsa-mir-5571
GeneChemHKO113725	17316	DHCR7
GeneChemHKO108770	17256	hsa-mir-8073
GeneChemHKO47379	17221	GIPR
GeneChemHKO65565	17067	PCDHAC2
GeneChemHKO65564	17067	PCDHAC1
GeneChemHKO65563	17067	PCDHA9
GeneChemHKO65562	17067	PCDHA8
GeneChemHKO65561	17067	PCDHA7
GeneChemHKO65560	17067	PCDHA6
GeneChemHKO65559	17067	PCDHA5
GeneChemHKO65558	17067	PCDHA4
GeneChemHKO65557	17067	PCDHA3
GeneChemHKO65556	17067	PCDHA2
GeneChemHKO65555	17067	PCDHA13
GeneChemHKO65554	17067	PCDHA12
GeneChemHKO65553	17067	PCDHA11
GeneChemHKO65552	17067	PCDHA10
GeneChemHKO65551	17067	PCDHA1
GeneChemHKO115425	16940	hsa-mir-4684
GeneChemHKO30946	16779	OR4A15
GeneChemHKO74778	16709	ITFG3
GeneChemHKO104834	16698	ANGEL1
GeneChemHKO35438	16668	ZKSCAN4
GeneChemHKO109580	16632	ARSH
GeneChemHKO111259	16612	KLHL40
GeneChemHKO62978	16534	DBT
GeneChemHKO16323	16408	NUP155
GeneChemHKO102339	16335	KLRC4-KLRK1
GeneChemHKO102338	16335	KLRC4
GeneChemHKO39832	15993	PROX2
GeneChemHKO49577	15991	PTPRE
GeneChemHKO5845	15911	PDILT
GeneChemHKO5563	15899	FER1L6
GeneChemHKO102632	15893	SPAG16
GeneChemHKO60169	15887	C19orf80
GeneChemHKO102686	15862	hsa-mir-496
GeneChemHKO89710	15786	ZNF836
GeneChemHKO61815	15784	HES2
GeneChemHKO119890	15758	VPS25
GeneChemHKO25813	15692	CAAP1
GeneChemHKO100055	15641	CLDN1
GeneChemHKO52558	15630	CAV3
GeneChemHKO17498	15556	SNX1
GeneChemHKO110777	15504	PGK2
GeneChemHKO84296	15454	FTSJD1
GeneChemHKO103376	15378	INPPL1
GeneChemHKO69794	15264	DNAJC14
GeneChemHKO108531	15207	ZNF83
GeneChemHKO114879	15184	EEF1E1
GeneChemHKO6897	15079	KRTAP5-6
GeneChemHKO111555	14894	H2AFB3
GeneChemHKO111554	14894	H2AFB2
GeneChemHKO111553	14894	H2AFB1
GeneChemHKO39716	14823	IL1RN
GeneChemHKO13087	14822	CNRIP1
GeneChemHKO114455	14788	DUSP19
GeneChemHKO20719	14762	DCAF7
GeneChemHKO115868	14736	SPARC
GeneChemHKO101034	14703	REEP6
GeneChemHKO118412	14504	KLHL24
GeneChemHKO119710	14490	TEX261
GeneChemHKO93609	14412	OR56A3
GeneChemHKO110597	14326	KRTAP12-2
GeneChemHKO23717	14315	NDUFS3
GeneChemHKO106364	14299	TXNDC9
GeneChemHKO1078	14286	KCNK16
GeneChemHKO101434	14265	TRIM58
GeneChemHKO75205	14245	RNF41
GeneChemHKO99123	14170	KRTAP6-1
GeneChemHKO111865	14143	SLC15A1
GeneChemHKO115934	14138	ARHGAP19
GeneChemHKO10840	14119	DPH7
GeneChemHKO24798	13952	SMIM6
GeneChemHKO104292	13852	PTPRD
GeneChemHKO44651	13790	F3
GeneChemHKO96248	13775	MTCH1
GeneChemHKO96973	13689	DHRS7B
GeneChemHKO41970	13689	ANKRD13D
GeneChemHKO99892	13595	NINJ2
GeneChemHKO95138	13557	DUSP19
GeneChemHKO72428	13552	CCDC8
GeneChemHKO82790	13529	EID3
GeneChemHKO11095	13501	TAF7
GeneChemHKO31003	13482	hsa-mir-548t
GeneChemHKO76378	13434	TMPRSS5
GeneChemHKO5144	13270	SMCO3
GeneChemHKO20292	13264	CT47A9
GeneChemHKO20291	13264	CT47A8
GeneChemHKO20290	13264	CT47A7
GeneChemHKO20289	13264	CT47A6
GeneChemHKO20288	13264	CT47A5
GeneChemHKO20287	13264	CT47A4
GeneChemHKO20286	13264	CT47A3
GeneChemHKO20285	13264	CT47A2
GeneChemHKO20284	13264	CT47A12
GeneChemHKO20283	13264	CT47A11
GeneChemHKO20282	13264	CT47A10
GeneChemHKO20281	13264	CT47A1
GeneChemHKO51967	13202	INSL3
GeneChemHKO69267	13079	TAS1R2
GeneChemHKO45095	13073	hsa-mir-586
GeneChemHKO45096	13073	hsa-mir-586
GeneChemHKO91934	12960	HCN4
GeneChemHKO55907	12938	RHOU
GeneChemHKO60312	12907	STARD3NL
GeneChemHKO105142	12906	MAPKAPK5
GeneChemHKO107217	12768	ZNF442
GeneChemHKO99939	12725	RDH13
GeneChemHKO109219	12671	MMP1
GeneChemHKO31665	12635	ACPT
GeneChemHKO60848	12634	FBXO43
GeneChemHKO101283	12610	SKA1
GeneChemHKO11307	12581	KLC4
GeneChemHKO12202	12552	C1RL
GeneChemHKO2242	12496	FAM213A
GeneChemHKO1004	12413	FAM186A
GeneChemHKO101590	12392	MEIS2
GeneChemHKO44697	12277	CCR6
GeneChemHKO6957	12237	IRF1
GeneChemHKO37407	12196	ANXA8L1
GeneChemHKO37406	12196	ANXA8
GeneChemHKO84488	12194	CSDC2
GeneChemHKO80598	12188	S100A6
GeneChemHKO97990	12170	ZNHIT2
GeneChemHKO91644	12087	hsa-mir-941-4
GeneChemHKO91643	12087	hsa-mir-941-3
GeneChemHKO91642	12087	hsa-mir-941-2
GeneChemHKO55013	12061	SLC18A2
GeneChemHKO55297	12036	MLXIP
GeneChemHKO38660	11951	C8orf42
GeneChemHKO32013	11905	LMOD1
GeneChemHKO77412	11733	TRIM16
GeneChemHKO118039	11699	SPAG17
GeneChemHKO10677	11668	SLC20A1
GeneChemHKO41660	11666	SRGAP2D
GeneChemHKO116238	11601	DYSF
GeneChemHKO48153	11587	MAGT1
GeneChemHKO55243	11562	MOSPD3
GeneChemHKO16189	11485	PSENEN
GeneChemHKO28160	11426	RSF1
GeneChemHKO4486	11425	hsa-mir-4437
GeneChemHKO20559	11398	MEGF8
GeneChemHKO61407	11367	AMT
GeneChemHKO49789	11343	FSCN1
GeneChemHKO74788	11310	DEFB107B
GeneChemHKO74787	11310	DEFB107A
GeneChemHKO45955	11292	TTC7A
GeneChemHKO111627	11288	RGCC
GeneChemHKO45264	11266	APOC4
GeneChemHKO4273	11261	CHRM3
GeneChemHKO23449	11248	AKR1A1
GeneChemHKO872	11216	LOC388813
GeneChemHKO76325	11210	GIMAP4
GeneChemHKO3650	11199	COG6
GeneChemHKO11885	11142	SRP68
GeneChemHKO122972	11088	DOCK8
GeneChemHKO58139	11081	DALRD3
GeneChemHKO71784	11023	STARD13
GeneChemHKO108843	11017	PCDHB6
GeneChemHKO79566	11000	DNAJC4
GeneChemHKO50903	10993	PRM3
GeneChemHKO110955	10941	ACVR2A
GeneChemHKO11814	10934	C10orf120
GeneChemHKO81788	10914	HAMP
GeneChemHKO54562	10888	PLXNA4
GeneChemHKO112672	10872	PLD2
GeneChemHKO123177	10840	ESRRB
GeneChemHKO90854	10827	SMYD5
GeneChemHKO65124	10752	CDC26
GeneChemHKO856	10692	MEDAG
GeneChemHKO54210	10645	TRPC5OS
GeneChemHKO102408	10609	TOM1L2
GeneChemHKO122491	10591	PPBP
GeneChemHKO69394	10539	PIH1D2
GeneChemHKO78032	10513	PVRL4
GeneChemHKO119951	10505	SYT12
GeneChemHKO23589	10492	NRXN1
GeneChemHKO99518	10460	PRRG1
GeneChemHKO121412	10458	MROH8
GeneChemHKO9883	10430	MEF2C
GeneChemHKO89975	10428	KLHDC3
GeneChemHKO33501	10416	SGPL1
GeneChemHKO98132	10401	ZNF10
GeneChemHKO44510	10343	CPA2
GeneChemHKO42752	10322	NRBF2
GeneChemHKO62249	10318	ELMOD1
GeneChemHKO46027	10299	FBLN7
GeneChemHKO112275	10287	ANLN
GeneChemHKO110865	10273	TMEM67
GeneChemHKO75005	10233	GPS1
GeneChemHKO74500	10223	GTF3C4
GeneChemHKO76323	10222	ZBTB24
GeneChemHKO90597	10199	HNRNPD
GeneChemHKO114992	10197	RABL5
GeneChemHKO98473	10170	HEATR5B
GeneChemHKO62156	10166	PIGS
GeneChemHKO16398	10146	ZNF705D
GeneChemHKO16397	10146	ZNF705A
GeneChemHKO40275	10116	TACR3
GeneChemHKO65887	10011	CDPF1
GeneChemHKO107496	9949	C6orf132
GeneChemHKO45878	9936	BFSP1
GeneChemHKO103303	9905	KRTAP3-2
GeneChemHKO368	9887	HERC5
GeneChemHKO33200	9885	TP53I3
GeneChemHKO43934	9884	TYW1B
GeneChemHKO98647	9866	MPPED1
GeneChemHKO52778	9848	EPPIN
GeneChemHKO61689	9788	TMEM249
GeneChemHKO114665	9764	NOP16
GeneChemHKO36026	9754	CWC25
GeneChemHKO17363	9740	FAM184B
GeneChemHKO39250	9721	TPRG1L
GeneChemHKO32451	9708	EML4
GeneChemHKO49441	9697	G3BP1
GeneChemHKO60712	9657	DOCK9
GeneChemHKO119744	9624	MXRA7
GeneChemHKO102860	9604	GLIS3
GeneChemHKO452	9582	CCDC34
GeneChemHKO77207	9571	CCM2L
GeneChemHKO106936	9518	hsa-mir-8064
GeneChemHKO37841	9513	PRSS37
GeneChemHKO6526	9508	MOBP
GeneChemHKO24466	9498	RAD51B
GeneChemHKO23728	9488	ZYX
GeneChemHKO95241	9487	SHH
GeneChemHKO44404	9460	PLA2G6
GeneChemHKO107021	9420	OR4C12
GeneChemHKO122445	9409	CDH16
GeneChemHKO46595	9386	H1FX
GeneChemHKO6321	9301	MTERF
GeneChemHKO63027	9287	DNAJB14
GeneChemHKO48754	9263	CYB561D2
GeneChemHKO17233	9262	POC1B-GALNT4
GeneChemHKO17232	9262	POC1B
GeneChemHKO105304	9247	PROSER1
GeneChemHKO34891	9244	LUZP4
GeneChemHKO35309	9231	ZNF732
GeneChemHKO97009	9225	GALNT3
GeneChemHKO51532	9223	IL18RAP
GeneChemHKO100584	9183	ZNF397
GeneChemHKO78562	9136	FAM104B
GeneChemHKO108698	9114	KRT35
GeneChemHKO123355	9086	hsa-mir-125b-2
GeneChemHKO30313	9076	SPATA12
GeneChemHKO104353	9047	HTR3C
GeneChemHKO18118	9042	OBP2B
GeneChemHKO18117	9042	OBP2A
GeneChemHKO121230	8975	F2RL1
GeneChemHKO118069	8945	TMEM70
GeneChemHKO17402	8925	GATA6
GeneChemHKO72738	8916	ZNF600
GeneChemHKO3022	8908	C2orf71
GeneChemHKO66987	8903	NEUROG3
GeneChemHKO86020	8898	GAGE7
GeneChemHKO86019	8898	GAGE6
GeneChemHKO86018	8898	GAGE5
GeneChemHKO86017	8898	GAGE2E
GeneChemHKO86016	8898	GAGE2D
GeneChemHKO86015	8898	GAGE2C
GeneChemHKO86014	8898	GAGE2B
GeneChemHKO86013	8898	GAGE2A
GeneChemHKO86012	8898	GAGE13
GeneChemHKO86011	8898	GAGE12J
GeneChemHKO86010	8898	GAGE12I
GeneChemHKO86009	8898	GAGE12H
GeneChemHKO86008	8898	GAGE12G
GeneChemHKO86007	8898	GAGE12F
GeneChemHKO86006	8898	GAGE12E
GeneChemHKO86005	8898	GAGE12D
GeneChemHKO86004	8898	GAGE12C
GeneChemHKO86003	8898	GAGE12B
GeneChemHKO86002	8898	GAGE1
GeneChemHKO96952	8872	NXF1
GeneChemHKO118231	8851	SIDT1
GeneChemHKO108313	8839	EPHX4
GeneChemHKO78134	8834	LOC728392
GeneChemHKO6822	8829	KIAA1456
GeneChemHKO79777	8806	RRN3
GeneChemHKO98549	8788	CCDC67
GeneChemHKO13609	8782	KLHL30
GeneChemHKO37433	8782	C12orf66
GeneChemHKO47593	8767	CEND1
GeneChemHKO53329	8754	CACNG8
GeneChemHKO88	8743	RPS6KA3
GeneChemHKO31149	8739	WRAP73
GeneChemHKO114229	8729	LOC100130357
GeneChemHKO113906	8719	SPOCK1
GeneChemHKO25681	8704	RANBP9
GeneChemHKO95882	8668	TMEM68
GeneChemHKO1442	8668	EIF1AY
GeneChemHKO118898	8656	AKR1C4
GeneChemHKO119094	8628	RPS27
GeneChemHKO2540	8602	LDHAL6A
GeneChemHKO53916	8590	ORC5
GeneChemHKO99976	8578	SLCO1C1
GeneChemHKO97096	8571	FAM196B
GeneChemHKO114581	8558	ZNF277
GeneChemHKO56133	8557	hsa-mir-4505
GeneChemHKO55340	8546	NDUFB7
GeneChemHKO47961	8531	PCDHAC2
GeneChemHKO15276	8506	SMCR7L
GeneChemHKO11822	8498	SACS
GeneChemHKO46419	8493	GPR108
GeneChemHKO41265	8491	RILPL1
GeneChemHKO521	8464	ZNF512
GeneChemHKO76974	8439	MAGEE1
GeneChemHKO26377	8421	F3
GeneChemHKO55274	8413	KIAA1644
GeneChemHKO115324	8406	SPTLC3
GeneChemHKO79303	8395	DNALI1
GeneChemHKO3220	8381	SLC19A3
GeneChemHKO1060	8374	MAGEA9B
GeneChemHKO1059	8374	MAGEA9
GeneChemHKO11265	8367	CRYBA1
GeneChemHKO100596	8362	RCOR3
GeneChemHKO39774	8358	TNIP2
GeneChemHKO86639	8358	APOC3
GeneChemHKO113893	8355	SLC35G2
GeneChemHKO98433	8341	CREB1
GeneChemHKO91587	8333	HGSNAT
GeneChemHKO117239	8332	ATP2B1
GeneChemHKO89516	8303	CCDC109B
GeneChemHKO121439	8301	AGAP9
GeneChemHKO121438	8301	AGAP8
GeneChemHKO121437	8301	AGAP7
GeneChemHKO121436	8301	AGAP5
GeneChemHKO121435	8301	AGAP4
GeneChemHKO34220	8300	PCP2
GeneChemHKO42421	8289	DUSP14
GeneChemHKO53793	8288	SULF1
GeneChemHKO12639	8281	TRUB1
GeneChemHKO35921	8277	IFITM3
GeneChemHKO74202	8258	C20orf202
GeneChemHKO118525	8253	THYN1
GeneChemHKO52869	8253	FAM83F
GeneChemHKO89049	8252	SCO1
GeneChemHKO59145	8210	CT47B1
GeneChemHKO59144	8210	CT47A9
GeneChemHKO59143	8210	CT47A8
GeneChemHKO59142	8210	CT47A7
GeneChemHKO59141	8210	CT47A6
GeneChemHKO59140	8210	CT47A5
GeneChemHKO59139	8210	CT47A4
GeneChemHKO59138	8210	CT47A3
GeneChemHKO59137	8210	CT47A2
GeneChemHKO59136	8210	CT47A12
GeneChemHKO59135	8210	CT47A11
GeneChemHKO59134	8210	CT47A10
GeneChemHKO59133	8210	CT47A1
GeneChemHKO78177	8197	RBAK
GeneChemHKO71858	8180	LACTB
GeneChemHKO117251	8178	RRM2B
GeneChemHKO96811	8155	NEIL1
GeneChemHKO81956	8096	NFXL1
GeneChemHKO30774	8092	SSH3
GeneChemHKO71501	8078	FGF14
GeneChemHKO121809	8071	THOC7
GeneChemHKO106514	8031	hsa-mir-4315-2
GeneChemHKO106513	8031	hsa-mir-4315-1
GeneChemHKO118571	8021	CUL4B
GeneChemHKO109891	8014	SUV420H1
GeneChemHKO17992	8014	KAAG1
GeneChemHKO17991	8014	DCDC2
GeneChemHKO15133	8009	BRMS1L
GeneChemHKO1562	8005	AADACL3
GeneChemHKO74106	8004	hsa-mir-4302
GeneChemHKO58486	7966	NARFL
GeneChemHKO75808	7953	TLX1NB
GeneChemHKO78188	7947	OR2G2
GeneChemHKO115893	7938	KRTAP21-1
GeneChemHKO53907	7935	IKZF2
GeneChemHKO73606	7919	CLDN25
GeneChemHKO8377	7909	hsa-mir-29c
GeneChemHKO97396	7906	TNC
GeneChemHKO159	7905	MSANTD4
GeneChemHKO70915	7902	ARPC1A
GeneChemHKO60885	7898	CC2D2B
GeneChemHKO103122	7895	SLC9A2
GeneChemHKO29033	7891	HTR3B
GeneChemHKO24927	7889	TMCO1
GeneChemHKO74345	7882	FAM210A
GeneChemHKO92491	7864	RSG1
GeneChemHKO15906	7856	C16orf72
GeneChemHKO96250	7849	OFD1
GeneChemHKO40469	7848	hsa-mir-3151
GeneChemHKO10363	7843	RALGAPB
GeneChemHKO11954	7835	ETV3
GeneChemHKO41576	7834	PPP1R12C
GeneChemHKO14615	7827	ANKRD13C
GeneChemHKO79208	7821	PYDC1
GeneChemHKO71476	7819	SLC25A31
GeneChemHKO49612	7817	GAGE7
GeneChemHKO49611	7817	GAGE6
GeneChemHKO49610	7817	GAGE5
GeneChemHKO49609	7817	GAGE2E
GeneChemHKO49608	7817	GAGE2D
GeneChemHKO49607	7817	GAGE2C
GeneChemHKO49606	7817	GAGE2B
GeneChemHKO49605	7817	GAGE2A
GeneChemHKO49604	7817	GAGE13
GeneChemHKO49603	7817	GAGE12J
GeneChemHKO49602	7817	GAGE12I
GeneChemHKO49601	7817	GAGE12H
GeneChemHKO49600	7817	GAGE12G
GeneChemHKO49599	7817	GAGE12F
GeneChemHKO49598	7817	GAGE12E
GeneChemHKO49597	7817	GAGE12D
GeneChemHKO49596	7817	GAGE12C
GeneChemHKO49595	7817	GAGE12B
GeneChemHKO49594	7817	GAGE1
GeneChemHKO37923	7802	BROX
GeneChemHKO34060	7802	BAG5
GeneChemHKO55761	7801	SAAL1
GeneChemHKO8997	7795	SCUBE3
GeneChemHKO39779	7790	hsa-mir-6793
GeneChemHKO98457	7779	ME1
GeneChemHKO85727	7757	LAGE3
GeneChemHKO76398	7753	SOX11
GeneChemHKO110155	7739	hsa-mir-514a-3
GeneChemHKO110154	7739	hsa-mir-514a-2
GeneChemHKO110153	7739	hsa-mir-514a-1
GeneChemHKO69228	7735	ARHGAP23
GeneChemHKO120093	7725	LARP6
GeneChemHKO1575	7721	KRT6A
GeneChemHKO7829	7719	FAM71A
GeneChemHKO29436	7716	HIST1H4L
GeneChemHKO3782	7716	FAM160A2
GeneChemHKO49233	7713	SNX3
GeneChemHKO111884	7710	FAM150A
GeneChemHKO894	7708	STRN4
GeneChemHKO97488	7707	BMP10
GeneChemHKO105269	7697	KLRF2
GeneChemHKO108442	7676	HDDC3
GeneChemHKO4988	7657	MB21D1
GeneChemHKO53846	7654	ZNF22
GeneChemHKO117429	7651	ZNF615
GeneChemHKO12170	7640	CD84
GeneChemHKO13088	7629	hsa-mir-153-2
GeneChemHKO36445	7618	MYH9
GeneChemHKO73236	7617	DMD
GeneChemHKO80977	7593	CISH
GeneChemHKO54050	7581	LECT1
GeneChemHKO98504	7560	TM4SF18
GeneChemHKO104971	7534	SLC13A3
GeneChemHKO119448	7521	GINS2
GeneChemHKO78590	7516	MAGEA12
GeneChemHKO122262	7505	MEF2BNB
GeneChemHKO12328	7502	RNF213
GeneChemHKO111657	7492	ZNF259
GeneChemHKO99154	7483	FERMT1
GeneChemHKO95703	7482	TIMM21
GeneChemHKO108725	7466	RBP3
GeneChemHKO70841	7455	CELA3A
GeneChemHKO50763	7427	AATF
GeneChemHKO105413	7393	AOC1
GeneChemHKO105412	7393	ABP1
GeneChemHKO2759	7378	HSPB3
GeneChemHKO37153	7377	OR6C68
GeneChemHKO1981	7370	CBX3
GeneChemHKO107596	7369	NAA15
GeneChemHKO54837	7340	EIF4B
GeneChemHKO42335	7323	hsa-mir-4273
GeneChemHKO7375	7304	ABTB2
GeneChemHKO113421	7286	CIRBP
GeneChemHKO71949	7285	MT1F
GeneChemHKO72618	7284	FXYD7
GeneChemHKO45054	7281	TEAD2
GeneChemHKO94680	7280	ENTPD6
GeneChemHKO36182	7280	CMPK2
GeneChemHKO8955	7274	SCRN1
GeneChemHKO6898	7259	KRTAP5-6
GeneChemHKO28268	7254	PPP1R3G
GeneChemHKO122740	7224	SLIRP
GeneChemHKO97085	7224	NCAPD2
GeneChemHKO628	7204	SLPI
GeneChemHKO99807	7197	C1QTNF1
GeneChemHKO10568	7184	AADACL3
GeneChemHKO38363	7161	ITM2B
GeneChemHKO106752	7157	PARPBP
GeneChemHKO88543	7144	ANKS3
GeneChemHKO75538	7138	DCP2
GeneChemHKO122319	7132	UBAP2L
GeneChemHKO49181	7123	RUFY2
GeneChemHKO113612	7122	GSDMA
GeneChemHKO118252	7112	PHC3
GeneChemHKO45038	7108	BLCAP
GeneChemHKO104514	7106	MKRN3
GeneChemHKO41084	7100	SIRPB2
GeneChemHKO116253	7088	VWC2L
GeneChemHKO36991	7081	IGIP
GeneChemHKO60494	7076	SLC35A3
GeneChemHKO110550	7064	F2R
GeneChemHKO86128	7048	ABCB6
GeneChemHKO7096	7042	ZNF439
GeneChemHKO50792	7038	STIP1
GeneChemHKO1808	7027	C12orf77
GeneChemHKO111077	7020	CYP2A13
GeneChemHKO97468	7018	SHROOM3
GeneChemHKO76031	7014	FBXO9
GeneChemHKO41300	7012	C2orf62
GeneChemHKO37618	7006	SARNP
GeneChemHKO32644	7000	hsa-mir-3654
GeneChemHKO12533	6996	S100A5
GeneChemHKO62058	6990	CIB1
GeneChemHKO32399	6982	TRIM50
GeneChemHKO29231	6972	PCDHB9
GeneChemHKO77409	6972	KCNK15
GeneChemHKO32787	6965	IGF2BP1
GeneChemHKO66035	6956	ZNF391
GeneChemHKO12928	6953	OR8S1
GeneChemHKO41424	6938	MYPN
GeneChemHKO98660	6937	SOBP
GeneChemHKO9436	6934	C2orf83
GeneChemHKO47902	6924	FBXO34
GeneChemHKO105660	6916	DUSP9
GeneChemHKO118191	6905	SMAD3
GeneChemHKO114556	6898	SCUBE1
GeneChemHKO101569	6895	U2SURP
GeneChemHKO108967	6876	TMEM59
GeneChemHKO114952	6873	FBXW9
GeneChemHKO95742	6868	SLFN11
GeneChemHKO35301	6862	SAMD4A
GeneChemHKO50366	6849	C20orf201
GeneChemHKO79222	6845	PIFO
GeneChemHKO57681	6845	COPS7A
GeneChemHKO120490	6843	DPY19L3
GeneChemHKO74936	6841	hsa-mir-4323
GeneChemHKO24184	6839	PTPRQ
GeneChemHKO32393	6839	CHCHD4
GeneChemHKO45380	6838	HFE2
GeneChemHKO101521	6826	FASTKD5
GeneChemHKO119724	6822	CYP51A1
GeneChemHKO56833	6814	NFE2L1
GeneChemHKO85346	6811	B4GALT2
GeneChemHKO67847	6807	RGS1
GeneChemHKO95940	6798	CD2AP
GeneChemHKO65421	6794	FASTKD2
GeneChemHKO119029	6792	IRAK1BP1
GeneChemHKO107509	6785	CDKN2A
GeneChemHKO9169	6776	PER3
GeneChemHKO91682	6761	hsa-mir-199b
GeneChemHKO120898	6750	UBOX5
GeneChemHKO30387	6740	RPS15
GeneChemHKO97890	6740	ARL1
GeneChemHKO110671	6737	SETD1B
GeneChemHKO624	6723	RFX4
GeneChemHKO27816	6721	SNX24
GeneChemHKO117984	6720	LRRTM2
GeneChemHKO51152	6719	WDR25
GeneChemHKO19506	6717	COMMD9
GeneChemHKO35720	6679	FBXW2
GeneChemHKO96675	6678	hsa-mir-376a-1
GeneChemHKO102099	6677	hsa-mir-1298
GeneChemHKO89736	6665	SPON1
GeneChemHKO1303	6665	SCGB3A2
GeneChemHKO108881	6660	ECI2
GeneChemHKO69691	6659	MICA
GeneChemHKO35647	6658	NCR1
GeneChemHKO38169	6641	C19orf73
GeneChemHKO82617	6640	NDUFB8
GeneChemHKO114786	6640	CELF1
GeneChemHKO29899	6640	AIF1
GeneChemHKO36128	6636	CGN
GeneChemHKO85314	6635	hsa-mir-2276
GeneChemHKO55166	6616	BBS10
GeneChemHKO81318	6612	PLD3
GeneChemHKO113319	6612	CCDC3
GeneChemHKO90121	6606	TTC7B
GeneChemHKO32673	6596	SPAST
GeneChemHKO93090	6593	AMICA1
GeneChemHKO62949	6567	DPY19L3
GeneChemHKO57921	6566	KRTAP9-7
GeneChemHKO43457	6564	SAMD4A
GeneChemHKO111655	6559	ATXN7
GeneChemHKO83071	6550	COL22A1
GeneChemHKO62188	6529	TPCN1
GeneChemHKO85534	6522	hsa-mir-4435-2
GeneChemHKO85533	6522	hsa-mir-4435-1
GeneChemHKO20009	6518	RNF183
GeneChemHKO117980	6511	ODAM
GeneChemHKO105357	6506	ADAMTS9
GeneChemHKO35461	6500	MRGPRX2
GeneChemHKO81554	6493	TNK1
GeneChemHKO81245	6493	EXOSC7
GeneChemHKO45859	6485	CYP46A1
GeneChemHKO56400	6482	SPSB4
GeneChemHKO53111	6481	ANAPC11
GeneChemHKO97470	6478	CILP
GeneChemHKO106178	6476	IPP
GeneChemHKO54984	6467	hsa-mir-3617
GeneChemHKO66949	6458	ZC3H4
GeneChemHKO123185	6441	HIP1
GeneChemHKO118292	6434	hsa-mir-16-1
GeneChemHKO44525	6428	HRK
GeneChemHKO23641	6423	TAOK1
GeneChemHKO98983	6423	ARSB
GeneChemHKO6088	6412	SLC46A1
GeneChemHKO73275	6407	PLEKHG4B
GeneChemHKO7335	6407	CAMK2A
GeneChemHKO46464	6394	LIPG
GeneChemHKO16911	6389	MPZL2
GeneChemHKO95679	6385	TAAR6
GeneChemHKO101278	6384	DEFB123
GeneChemHKO30291	6373	ZSCAN30
GeneChemHKO120109	6372	KCNN4
GeneChemHKO86355	6357	ANGPTL2
GeneChemHKO121044	6324	hsa-mir-4804
GeneChemHKO32788	6322	CHRNA3
GeneChemHKO9485	6318	CLCA2
GeneChemHKO82812	6317	GPR61
GeneChemHKO19817	6293	SMR3A
GeneChemHKO115383	6283	USP17L22
GeneChemHKO115382	6283	USP17L21
GeneChemHKO115381	6283	USP17L20
GeneChemHKO115380	6283	USP17L19
GeneChemHKO115379	6283	USP17L18
GeneChemHKO115378	6283	USP17L17
GeneChemHKO115377	6283	USP17L13
GeneChemHKO115376	6283	USP17L12
GeneChemHKO115375	6283	USP17L11
GeneChemHKO73039	6278	hsa-mir-646
GeneChemHKO43711	6274	NME3
GeneChemHKO120316	6265	CD3E
GeneChemHKO114317	6264	SERHL2
GeneChemHKO45530	6261	ECHDC2
GeneChemHKO87793	6245	PCDHAC1
GeneChemHKO77979	6242	SLC35A1
GeneChemHKO88392	6240	hsa-mir-4286
GeneChemHKO63067	6226	GML
GeneChemHKO99259	6206	PAPSS1
GeneChemHKO53120	6203	CPT2
GeneChemHKO115471	6197	ERAP1
GeneChemHKO32816	6196	KLHDC9
GeneChemHKO56681	6196	GOLM1
GeneChemHKO56595	6182	ABI3
GeneChemHKO120699	6173	DHTKD1
GeneChemHKO58795	6161	C19orf54
GeneChemHKO1185	6152	C15orf54
GeneChemHKO97819	6148	ARPC1A
GeneChemHKO55359	6147	SFXN4
GeneChemHKO121505	6135	OR51F2
GeneChemHKO119856	6132	UNC50
GeneChemHKO17530	6127	TPD52L3
GeneChemHKO70380	6125	DNAJC5G
GeneChemHKO106396	6120	RUNX2
GeneChemHKO46138	6120	DECR2
GeneChemHKO8459	6117	FTHL17
GeneChemHKO45336	6115	ECM1
GeneChemHKO33249	6115	ARHGAP35
GeneChemHKO65847	6107	IL16
GeneChemHKO50676	6104	SCRT1
GeneChemHKO46735	6097	PRR21
GeneChemHKO8632	6097	CRYL1
GeneChemHKO112398	6093	COPZ1
GeneChemHKO51975	6091	SOX2
GeneChemHKO110937	6085	C11orf21
GeneChemHKO35488	6074	STEAP2
GeneChemHKO69605	6071	FBXL4
GeneChemHKO67378	6070	CAPN6
GeneChemHKO99496	6066	ZDBF2
GeneChemHKO114126	6060	GATA1
GeneChemHKO64710	6054	HOXA13
GeneChemHKO37046	6053	NAT9
GeneChemHKO7730	6050	LRP12
GeneChemHKO12994	6048	P2RY11
GeneChemHKO31189	6047	SCAND3
GeneChemHKO99858	6040	WFDC12
GeneChemHKO47015	6026	C4orf29
GeneChemHKO29136	6020	CLDN2
GeneChemHKO64083	6019	DIP2A
GeneChemHKO96726	5999	IFNGR1
GeneChemHKO21340	5983	ESPN
GeneChemHKO121383	5979	RAP1A
GeneChemHKO5635	5969	PRRC1
GeneChemHKO120990	5965	RP1
GeneChemHKO48068	5951	SLC25A14
GeneChemHKO100902	5949	CCDC74A
GeneChemHKO5119	5948	CCDC7
GeneChemHKO90221	5943	MOGAT3
GeneChemHKO42134	5936	LOC100288524
GeneChemHKO108406	5935	TMEM26
GeneChemHKO101626	5935	OAS1
GeneChemHKO42267	5932	FAM131C
GeneChemHKO118575	5930	BAG6
GeneChemHKO5760	5924	KIAA1614
GeneChemHKO30744	5921	CDCA2
GeneChemHKO75783	5920	FAM3B
GeneChemHKO10371	5916	SCN5A
GeneChemHKO96650	5915	MRO
GeneChemHKO105346	5912	ABCA5
GeneChemHKO31292	5906	ZNF296
GeneChemHKO106402	5899	LGALS9C
GeneChemHKO106401	5899	LGALS9
GeneChemHKO72250	5884	ZBTB2
GeneChemHKO32863	5876	CLIC6
GeneChemHKO90343	5874	GSDMB
GeneChemHKO115732	5871	PDHA1
GeneChemHKO57603	5861	CDK15
GeneChemHKO72399	5854	KDSR
GeneChemHKO61645	5852	NAT10
GeneChemHKO25691	5850	TAAR8
GeneChemHKO15326	5850	LPPR3
GeneChemHKO7186	5841	hsa-mir-506
GeneChemHKO83947	5838	ADAMTS14
GeneChemHKO35288	5837	ADSSL1
GeneChemHKO8067	5816	TNIK
GeneChemHKO51275	5813	CPA4
GeneChemHKO8657	5812	CENPK
GeneChemHKO5130	5805	PKD2L2
GeneChemHKO16107	5797	OR2L13
GeneChemHKO58773	5789	RIPK4
GeneChemHKO66860	5786	LENG9
GeneChemHKO78702	5779	MTMR11
GeneChemHKO64301	5772	CYP4F12
GeneChemHKO121895	5768	RAX
GeneChemHKO45622	5768	INSL5
GeneChemHKO40020	5763	SLC25A39
GeneChemHKO96199	5762	hsa-mir-7973-2
GeneChemHKO96198	5762	hsa-mir-7973-1
GeneChemHKO59420	5752	NCDN
GeneChemHKO4487	5751	EIF1AX
GeneChemHKO36697	5747	PLEKHO2
GeneChemHKO33932	5736	ZNF615
GeneChemHKO29495	5734	SPATA17
GeneChemHKO48568	5729	LAMC1
GeneChemHKO34943	5726	VAT1
GeneChemHKO68339	5715	MSH4
GeneChemHKO98333	5710	hsa-mir-3923
GeneChemHKO89498	5708	TMEM92
GeneChemHKO111006	5705	ZFP64
GeneChemHKO118519	5680	GIPC3
GeneChemHKO100872	5679	RWDD3
GeneChemHKO91584	5678	ZNF862
GeneChemHKO38392	5654	FAM107B
GeneChemHKO49258	5650	MRPS31
GeneChemHKO116971	5648	ZNF132
GeneChemHKO122162	5648	USP17L8
GeneChemHKO116268	5623	SLC9A4
GeneChemHKO44644	5623	HIP1R
GeneChemHKO48611	5607	ZMYM6NB
GeneChemHKO107628	5605	SPINK6
GeneChemHKO87922	5592	METTL5
GeneChemHKO31068	5589	TMEM176B
GeneChemHKO5218	5573	PRAMEF9
GeneChemHKO5217	5573	PRAMEF21
GeneChemHKO5216	5573	PRAMEF20
GeneChemHKO5215	5573	PRAMEF15
GeneChemHKO53857	5571	PIKFYVE
GeneChemHKO61080	5570	SMYD5
GeneChemHKO102316	5567	DENND1B
GeneChemHKO846	5565	BRE
GeneChemHKO60783	5563	AMPD3
GeneChemHKO86434	5553	MAD2L2
GeneChemHKO56146	5549	MAGEA9B
GeneChemHKO56145	5549	MAGEA9
GeneChemHKO110607	5525	ANKRD13B
GeneChemHKO113607	5523	hsa-mir-6859-3
GeneChemHKO113606	5523	hsa-mir-6859-2
GeneChemHKO113605	5523	hsa-mir-6859-1
GeneChemHKO37863	5511	CMC2
GeneChemHKO34049	5510	ZNF593
GeneChemHKO116914	5509	EPM2A
GeneChemHKO1052	5496	VAMP7_Y
GeneChemHKO1051	5496	VAMP7_X
GeneChemHKO10582	5496	FCRL1
GeneChemHKO107275	5493	CBX7
GeneChemHKO45285	5492	PTCD3
GeneChemHKO120567	5490	ANKRD16
GeneChemHKO116247	5484	ZNF449
GeneChemHKO90543	5480	ELFN1
GeneChemHKO62414	5475	GLIPR1L2
GeneChemHKO104132	5471	LOC100289187
GeneChemHKO14544	5465	THAP5
GeneChemHKO43021	5465	KLK4
GeneChemHKO108252	5465	INPPL1
GeneChemHKO26251	5464	ZNF10
GeneChemHKO120406	5462	ARMCX3
GeneChemHKO66697	5458	PHF11
GeneChemHKO32885	5458	BAZ1A
GeneChemHKO121844	5451	TMEM131
GeneChemHKO11736	5448	TRAF6
GeneChemHKO6834	5448	OR10H5
GeneChemHKO116358	5443	GPX5
GeneChemHKO55442	5441	RBMS2
GeneChemHKO17677	5435	GPR176
GeneChemHKO69465	5434	CNOT6
GeneChemHKO31956	5429	CD2
GeneChemHKO46410	5429	ADCY6
GeneChemHKO37631	5427	CD58
GeneChemHKO104932	5426	FAM155B
GeneChemHKO9230	5416	KRTAP4-11
GeneChemHKO122958	5415	C6orf132
GeneChemHKO61722	5410	TIFAB
GeneChemHKO15406	5403	HECTD3
GeneChemHKO118864	5398	MLL2
GeneChemHKO40311	5398	ADSSL1
GeneChemHKO10330	5397	HSD11B1
GeneChemHKO76719	5395	hsa-mir-143
GeneChemHKO55346	5393	PRR5-ARHGAP8
GeneChemHKO55345	5393	PRR5
GeneChemHKO106244	5392	FAM209B
GeneChemHKO88458	5391	LRRC42
GeneChemHKO24998	5382	FAM20A
GeneChemHKO78374	5380	CLCN4
GeneChemHKO40506	5375	C19orf57
GeneChemHKO60876	5368	LRRTM4
GeneChemHKO2524	5368	C1orf194
GeneChemHKO51663	5367	SCGB3A1
GeneChemHKO830	5363	HDHD2
GeneChemHKO51951	5360	NANS
GeneChemHKO20716	5359	CASP2
GeneChemHKO98682	5354	ITGA1
GeneChemHKO93746	5353	ST20-MTHFS
GeneChemHKO93745	5353	MTHFS
GeneChemHKO49120	5346	VAV2
GeneChemHKO103013	5345	IQCE
GeneChemHKO71469	5343	C11orf54
GeneChemHKO14757	5340	LRRC72
GeneChemHKO97930	5333	MCM4
GeneChemHKO121856	5331	PLA2G12A
GeneChemHKO101788	5321	CDS1
GeneChemHKO2778	5316	KCNJ13
GeneChemHKO35749	5311	ERICH1
GeneChemHKO119210	5306	C14orf39
GeneChemHKO98769	5301	ZNF726
GeneChemHKO98768	5301	ZNF254
GeneChemHKO89334	5301	ESRRA
GeneChemHKO109695	5297	CYP4F11
GeneChemHKO42116	5295	ARMC6
GeneChemHKO47017	5277	ETF1
GeneChemHKO102173	5274	SCN2A
GeneChemHKO7641	5273	SLC16A1
GeneChemHKO99562	5267	PTPRO
GeneChemHKO21518	5266	RAD51AP1
GeneChemHKO82648	5259	HTRA3
GeneChemHKO5825	5251	C1orf146
GeneChemHKO39307	5250	GRIA1
GeneChemHKO31807	5249	DAG1
GeneChemHKO115826	5248	hsa-mir-6126
GeneChemHKO11898	5243	CCIN
GeneChemHKO120730	5237	C3orf22
GeneChemHKO118265	5219	hsa-mir-4255
GeneChemHKO123054	5218	COBLL1
GeneChemHKO111506	5216	HDHD1
GeneChemHKO88716	5216	CEBPA
GeneChemHKO76807	5211	hsa-mir-3180-4
GeneChemHKO102907	5205	KIAA1279
GeneChemHKO26977	5205	hsa-mir-6782
GeneChemHKO118040	5199	CCDC6
GeneChemHKO104276	5194	DPCD
GeneChemHKO111821	5193	KCNJ1
GeneChemHKO58330	5182	LAD1
GeneChemHKO72316	5178	SLC30A3
GeneChemHKO64625	5176	ENPP4
GeneChemHKO12589	5173	RAB40AL
GeneChemHKO48318	5168	TAS1R3
GeneChemHKO83189	5167	DEFA3
GeneChemHKO83188	5167	DEFA1B
GeneChemHKO83187	5167	DEFA1
GeneChemHKO5410	5152	LRRC4C
GeneChemHKO41283	5151	KIF12
GeneChemHKO43884	5139	RBM45
GeneChemHKO39503	5134	GLOD5
GeneChemHKO107012	5133	MYL5
GeneChemHKO29625	5123	hsa-mir-4663
GeneChemHKO35696	5114	P2RY13
GeneChemHKO114862	5113	INMT
GeneChemHKO33020	5113	ACRC
GeneChemHKO40712	5112	FAM8A1
GeneChemHKO58863	5106	MCOLN1
GeneChemHKO55176	5105	S100A7
GeneChemHKO33334	5104	AMOTL2
GeneChemHKO35599	5103	SHISA2
GeneChemHKO10127	5096	C1QB
GeneChemHKO115299	5090	ZNF121
GeneChemHKO100858	5089	NUDT6
GeneChemHKO31116	5080	RHBDF2
GeneChemHKO92053	5079	OC90
GeneChemHKO46791	5074	hsa-mir-1269a
GeneChemHKO48333	5068	SECTM1
GeneChemHKO47316	5052	TMEM150A
GeneChemHKO9151	5048	POTEF
GeneChemHKO9150	5048	POTEE
GeneChemHKO9149	5048	POTEB2
GeneChemHKO9148	5048	POTEB
GeneChemHKO9147	5048	LOC100996331
GeneChemHKO9146	5048	LOC100287399
GeneChemHKO108579	5046	POTED
GeneChemHKO33311	5045	KLRB1
GeneChemHKO122779	5045	hsa-mir-6079
GeneChemHKO51333	5044	PROK1
GeneChemHKO31472	5040	NOL8
GeneChemHKO89038	5036	hsa-mir-137
GeneChemHKO111152	5033	CPSF4L
GeneChemHKO88748	5027	PCDHGC5
GeneChemHKO88747	5027	PCDHGC4
GeneChemHKO88746	5027	PCDHGC3
GeneChemHKO88745	5027	PCDHGB7
GeneChemHKO88744	5027	PCDHGB6
GeneChemHKO88743	5027	PCDHGB4
GeneChemHKO88742	5027	PCDHGB3
GeneChemHKO88741	5027	PCDHGB2
GeneChemHKO88740	5027	PCDHGB1
GeneChemHKO88739	5027	PCDHGA9
GeneChemHKO88738	5027	PCDHGA8
GeneChemHKO88737	5027	PCDHGA7
GeneChemHKO88736	5027	PCDHGA6
GeneChemHKO88735	5027	PCDHGA5
GeneChemHKO88734	5027	PCDHGA3
GeneChemHKO88733	5027	PCDHGA2
GeneChemHKO88732	5027	PCDHGA12
GeneChemHKO88731	5027	PCDHGA11
GeneChemHKO88730	5027	PCDHGA10
GeneChemHKO88729	5027	PCDHGA1
GeneChemHKO38880	5025	PATE2
GeneChemHKO121297	5025	ACVR1C
GeneChemHKO113438	5020	RBM5
GeneChemHKO89800	5012	RAET1L
GeneChemHKO122730	5011	PLBD2
GeneChemHKO94532	5006	hsa-mir-4641
GeneChemHKO11534	4999	C2orf71
GeneChemHKO43446	4984	ZIM3
GeneChemHKO54827	4983	PCDH11Y
GeneChemHKO38219	4983	LRGUK
GeneChemHKO36548	4981	RAB13
GeneChemHKO47533	4980	IFRD2
GeneChemHKO8994	4978	SLC44A5
GeneChemHKO64827	4978	KCTD17
GeneChemHKO11800	4977	PCYOX1
GeneChemHKO95305	4969	DNAH7
GeneChemHKO72229	4967	IRX5
GeneChemHKO99001	4963	ROCK2
GeneChemHKO17487	4949	MYF6
GeneChemHKO102742	4948	EEF1G
GeneChemHKO96272	4945	FRAS1
GeneChemHKO52966	4940	NMRK2
GeneChemHKO114389	4931	SENP1
GeneChemHKO98032	4929	PHYH
GeneChemHKO61387	4926	UACA
GeneChemHKO23636	4919	TAS2R30
GeneChemHKO12872	4906	C14orf119
GeneChemHKO47598	4906	AGXT2
GeneChemHKO89052	4905	TMPRSS3
GeneChemHKO65122	4897	PIP5K1C
GeneChemHKO101515	4886	YES1
GeneChemHKO115644	4885	LY6D
GeneChemHKO102844	4878	A2M
GeneChemHKO48288	4875	MINOS1
GeneChemHKO105939	4874	BLK
GeneChemHKO2307	4871	SLC40A1
GeneChemHKO93007	4861	SEPT11
GeneChemHKO40448	4851	MRPS18C
GeneChemHKO31059	4848	PRR13
GeneChemHKO12097	4843	SFI1
GeneChemHKO88119	4840	CENPC
GeneChemHKO69470	4839	CARD18
GeneChemHKO80972	4836	HSD11B2
GeneChemHKO59320	4827	hsa-mir-378i
GeneChemHKO47147	4819	NAA40
GeneChemHKO62400	4813	VPREB3
GeneChemHKO106678	4809	TCERG1L
GeneChemHKO8165	4807	ITGA7
GeneChemHKO100825	4806	C9orf89
GeneChemHKO114203	4806	C11orf84
GeneChemHKO91742	4801	ZBTB7C
GeneChemHKO122411	4800	ZNF564
GeneChemHKO119964	4800	LOC100288255
GeneChemHKO119963	4800	FRG2
GeneChemHKO98011	4798	AK4
GeneChemHKO61523	4795	H1FNT
GeneChemHKO8055	4793	PEBP4
GeneChemHKO54132	4782	UST
GeneChemHKO99146	4773	SEPP1
GeneChemHKO116381	4772	GIMAP1
GeneChemHKO112316	4761	VTI1A
GeneChemHKO27466	4759	FABP1
GeneChemHKO36303	4751	OR5L2
GeneChemHKO2028	4749	YTHDF3
GeneChemHKO36666	4734	ARPP21
GeneChemHKO96633	4731	ULK2
GeneChemHKO69776	4729	TBC1D5
GeneChemHKO65819	4725	RASA4B
GeneChemHKO27168	4723	hsa-mir-3177
GeneChemHKO114156	4720	GJB5
GeneChemHKO101769	4718	BAI3
GeneChemHKO122440	4712	ZNF594
GeneChemHKO55952	4710	RPS11
GeneChemHKO8044	4701	MDH2
GeneChemHKO64596	4701	ARHGDIA
GeneChemHKO23985	4680	ZNF333
GeneChemHKO58405	4660	FGD1
GeneChemHKO44984	4655	SIN3A
GeneChemHKO86424	4655	RADIL
GeneChemHKO34014	4652	SGPP1
GeneChemHKO67810	4652	FAM83A
GeneChemHKO13270	4651	OR11H2
GeneChemHKO28979	4650	STK10
GeneChemHKO96524	4644	CYB5D2
GeneChemHKO45022	4637	C12orf77
GeneChemHKO51702	4635	PTPRJ
GeneChemHKO5998	4631	PODNL1
GeneChemHKO120938	4631	CD6
GeneChemHKO30930	4628	SAMD8
GeneChemHKO92132	4627	OPN1LW
GeneChemHKO25834	4625	MTM1
GeneChemHKO123183	4621	LPCAT2
GeneChemHKO116824	4618	TSGA13
GeneChemHKO38474	4616	WHSC1L1
GeneChemHKO22183	4614	GINM1
GeneChemHKO27992	4612	RHEBL1
GeneChemHKO48580	4609	MN1
GeneChemHKO16624	4598	SPARCL1
GeneChemHKO9375	4595	CYP2F1
GeneChemHKO93907	4586	SLCO6A1
GeneChemHKO852	4586	ADNP
GeneChemHKO19497	4584	FAM69A
GeneChemHKO83057	4583	KLK8
GeneChemHKO44907	4583	FABP6
GeneChemHKO86500	4574	hsa-mir-504
GeneChemHKO94354	4566	TTC22
GeneChemHKO119097	4562	LPCAT4
GeneChemHKO9550	4562	C11orf24
GeneChemHKO30111	4556	SND1
GeneChemHKO106500	4550	GOLGA4
GeneChemHKO45212	4549	RSBN1
GeneChemHKO74351	4547	GP6
GeneChemHKO21113	4541	GJA10
GeneChemHKO37066	4535	LANCL2
GeneChemHKO122042	4534	PYHIN1
GeneChemHKO42710	4533	ALPK3
GeneChemHKO16557	4526	PGF
GeneChemHKO27609	4525	CXCL9
GeneChemHKO76151	4523	CNRIP1
GeneChemHKO45970	4522	PLEKHB2
GeneChemHKO107176	4520	FGB
GeneChemHKO76557	4518	PIGL
GeneChemHKO40310	4517	MRGPRF
GeneChemHKO12517	4510	KRT9
GeneChemHKO78216	4508	WFDC11
GeneChemHKO61655	4499	hsa-mir-943
GeneChemHKO93825	4493	CAST
GeneChemHKO96523	4489	CCDC60
GeneChemHKO29232	4488	KIAA1199
GeneChemHKO119955	4487	RPS6KA5
GeneChemHKO30208	4482	SUCO
GeneChemHKO84444	4481	APOL5
GeneChemHKO61381	4480	SCPEP1
GeneChemHKO2449	4478	NDUFC1
GeneChemHKO111690	4471	AMICA1
GeneChemHKO21594	4468	USP1
GeneChemHKO19974	4465	CA14
GeneChemHKO61264	4464	TSPY8
GeneChemHKO61263	4464	TSPY4
GeneChemHKO61262	4464	TSPY3
GeneChemHKO61261	4464	TSPY2
GeneChemHKO61260	4464	TSPY1
GeneChemHKO64360	4462	ZNF71
GeneChemHKO108869	4461	GSG2
GeneChemHKO48197	4457	KLHL32
GeneChemHKO31162	4456	CAPN9
GeneChemHKO119052	4455	PATZ1
GeneChemHKO117665	4452	PNRC2
GeneChemHKO78408	4451	LOC643355
GeneChemHKO73407	4449	VWCE
GeneChemHKO29815	4448	C3orf17
GeneChemHKO102075	4446	ZNF577
GeneChemHKO73984	4439	CDHR3
GeneChemHKO4129	4437	RGMB
GeneChemHKO103446	4436	IRX5
GeneChemHKO22192	4430	FPR1
GeneChemHKO71005	4427	CPXM1
GeneChemHKO67493	4426	HCFC2
GeneChemHKO57988	4425	RBBP7
GeneChemHKO21271	4425	OR13C5
GeneChemHKO99529	4419	DOCK9
GeneChemHKO34845	4417	SLC28A1
GeneChemHKO92103	4414	PVRL3
GeneChemHKO21519	4414	IFT20
GeneChemHKO98756	4411	hsa-mir-4696
GeneChemHKO27719	4409	PLK4
GeneChemHKO62330	4400	ARHGAP11B
GeneChemHKO62329	4400	ARHGAP11A
GeneChemHKO107954	4393	PRKCI
GeneChemHKO51471	4391	UBAP1
GeneChemHKO53143	4387	LRRC8C
GeneChemHKO104031	4387	BRF1
GeneChemHKO45614	4376	hsa-mir-4310
GeneChemHKO50885	4376	FLT3LG
GeneChemHKO119279	4374	GABARAPL2
GeneChemHKO117459	4369	RAB10
GeneChemHKO120761	4369	CGA
GeneChemHKO111236	4367	TFB1M
GeneChemHKO42955	4367	MFAP1
GeneChemHKO13788	4367	ITGA3
GeneChemHKO97688	4366	hsa-mir-5680
GeneChemHKO117614	4364	KCNMA1
GeneChemHKO44837	4360	SPPL2B
GeneChemHKO39798	4356	TARBP2
GeneChemHKO103439	4352	TMEM88B
GeneChemHKO56562	4349	IL2RG
GeneChemHKO8757	4348	MFSD4
GeneChemHKO103178	4346	HRH4
GeneChemHKO114139	4343	NDUFS5
GeneChemHKO1301	4340	SOCS2
GeneChemHKO48180	4337	DEPDC1B
GeneChemHKO7049	4336	NME4
GeneChemHKO48595	4335	TSC1
GeneChemHKO55895	4333	TUSC3
GeneChemHKO55595	4319	CHCHD2
GeneChemHKO106094	4317	ATP6V0D1
GeneChemHKO31515	4307	EPS8L1
GeneChemHKO63435	4303	WDR37
GeneChemHKO13000	4303	PDK4
GeneChemHKO41926	4299	OR1E1
GeneChemHKO123000	4297	METTL3
GeneChemHKO67356	4285	ECE1
GeneChemHKO118090	4284	GPR110
GeneChemHKO60488	4282	ORC2
GeneChemHKO552	4281	ZNF570
GeneChemHKO114791	4281	LOC100127983
GeneChemHKO94809	4276	LTA4H
GeneChemHKO46246	4275	IFI27L2
GeneChemHKO30950	4274	EMILIN2
GeneChemHKO43346	4272	TDRKH
GeneChemHKO53546	4269	PQLC1
GeneChemHKO71292	4267	CD99_Y
GeneChemHKO71291	4267	CD99_X
GeneChemHKO27663	4262	OR8B12
GeneChemHKO102956	4262	ESD
GeneChemHKO81313	4261	MEF2A
GeneChemHKO23227	4258	TMEM60
GeneChemHKO113736	4256	IGSF9
GeneChemHKO122130	4255	HNF4G
GeneChemHKO23395	4254	TAS2R7
GeneChemHKO112470	4254	hsa-mir-103b-2
GeneChemHKO112469	4254	hsa-mir-103a-2
GeneChemHKO43964	4248	RRM2
GeneChemHKO99793	4247	STOML3
GeneChemHKO101934	4247	ADAMTS19
GeneChemHKO45198	4246	COL12A1
GeneChemHKO120258	4240	CLCF1
GeneChemHKO61425	4232	SPNS2
GeneChemHKO114065	4232	OR4C46
GeneChemHKO83509	4227	SLC16A7
GeneChemHKO47914	4222	SPATC1
GeneChemHKO70825	4222	RARA
GeneChemHKO14307	4222	EZH2
GeneChemHKO40891	4220	TAF9
GeneChemHKO96553	4219	NRP2
GeneChemHKO44036	4216	MZB1
GeneChemHKO51517	4215	CYFIP2
GeneChemHKO17793	4209	PSKH1
GeneChemHKO93961	4202	HAS1
GeneChemHKO53612	4201	ACACB
GeneChemHKO62339	4200	PODNL1
GeneChemHKO111741	4199	LRRTM4
GeneChemHKO31394	4198	SNAP25
GeneChemHKO88091	4198	JAK2
GeneChemHKO63653	4193	NR4A3
GeneChemHKO53593	4191	MAML1
GeneChemHKO105502	4190	TMEM106A
GeneChemHKO27260	4188	OR2W3
GeneChemHKO79518	4186	LIPC
GeneChemHKO41439	4184	OR8B4
GeneChemHKO4059	4184	DHRS4
GeneChemHKO41821	4181	PREX2
GeneChemHKO70817	4179	TJP2
GeneChemHKO118286	4179	C20orf173
GeneChemHKO118195	4177	DBF4B
GeneChemHKO99881	4172	CT62
GeneChemHKO118641	4170	STAP2
GeneChemHKO122507	4166	RPL10A
GeneChemHKO3648	4165	hsa-mir-3162
GeneChemHKO54747	4165	GHDC
GeneChemHKO58748	4165	FLOT1
GeneChemHKO14839	4161	CHD9
GeneChemHKO108387	4158	NME9
GeneChemHKO62506	4154	PEX5
GeneChemHKO77573	4152	TNK2
GeneChemHKO51323	4149	ERP29
GeneChemHKO71578	4148	ABO
GeneChemHKO33683	4144	PREB
GeneChemHKO61844	4144	MYOD1
GeneChemHKO29721	4136	C1QA
GeneChemHKO13560	4128	SPINK1
GeneChemHKO43582	4116	TBCCD1
GeneChemHKO49842	4116	OLIG2
GeneChemHKO103972	4115	SKAP2
GeneChemHKO89510	4100	ZNF578
GeneChemHKO21420	4100	WNT11
GeneChemHKO34639	4099	RNASEH2A
GeneChemHKO31004	4098	ATG2B
GeneChemHKO118531	4097	ZNF841
GeneChemHKO10886	4097	CNTN2
GeneChemHKO6918	4094	PALB2
GeneChemHKO110636	4093	RASAL1
GeneChemHKO57372	4087	NLRP2
GeneChemHKO73427	4084	SCAF4
GeneChemHKO105519	4083	RASA4
GeneChemHKO103576	4082	DLX3
GeneChemHKO104214	4080	USP17L5
GeneChemHKO104213	4080	USP17L30
GeneChemHKO104212	4080	USP17L29
GeneChemHKO104211	4080	USP17L28
GeneChemHKO104210	4080	USP17L27
GeneChemHKO104209	4080	USP17L26
GeneChemHKO104208	4080	USP17L25
GeneChemHKO104207	4080	USP17L24
GeneChemHKO21480	4079	KDM8
GeneChemHKO67279	4077	UBE2O
GeneChemHKO63032	4077	POMT2
GeneChemHKO115230	4077	ISG20
GeneChemHKO42783	4065	EFEMP1
GeneChemHKO96709	4065	DTHD1
GeneChemHKO16305	4061	MCOLN2
GeneChemHKO39166	4060	NDUFS7
GeneChemHKO122547	4059	KLF9
GeneChemHKO47994	4057	RAD51B
GeneChemHKO33979	4056	KNG1
GeneChemHKO38710	4053	ZDHHC19
GeneChemHKO8482	4044	POTEB2
GeneChemHKO8481	4044	POTEB
GeneChemHKO27556	4044	PEA15
GeneChemHKO8480	4044	LOC100996331
GeneChemHKO8479	4044	LOC100287399
GeneChemHKO69939	4040	PPM1F
GeneChemHKO79485	4036	NTSR1
GeneChemHKO33286	4032	SLC4A7
GeneChemHKO120458	4030	PSKH1
GeneChemHKO115233	4029	GPER1
GeneChemHKO94694	4027	CCNG1
GeneChemHKO88146	4027	AICDA
GeneChemHKO119357	4022	MYNN
GeneChemHKO37710	4021	ALDH7A1
GeneChemHKO48062	4020	TIE1
GeneChemHKO49446	4016	HLA-DMA
GeneChemHKO52806	4014	FAM21C
GeneChemHKO26970	4013	MAPK14
GeneChemHKO120540	4011	hsa-mir-4500
GeneChemHKO46811	4009	PLB1
GeneChemHKO104516	4009	LAMP3
GeneChemHKO81463	4008	DDX46
GeneChemHKO66390	4008	CLDN3
GeneChemHKO49423	4005	SHISA7
GeneChemHKO59183	4005	KRT73
GeneChemHKO39364	4004	ACAD11
GeneChemHKO101731	4003	HSPA6
GeneChemHKO62583	4001	XAGE1E
GeneChemHKO62582	4001	XAGE1D
GeneChemHKO62581	4001	XAGE1C
GeneChemHKO62580	4001	XAGE1B
GeneChemHKO62579	4001	XAGE1A
GeneChemHKO36699	4000	RASL11B
GeneChemHKO109561	3999	ZCCHC6
GeneChemHKO82659	3994	PLCD1
GeneChemHKO60202	3994	OR4A15
GeneChemHKO110452	3992	SH2D1B
GeneChemHKO91712	3991	MIEN1
GeneChemHKO15166	3991	FADS1
GeneChemHKO12263	3990	FOXK1
GeneChemHKO58770	3983	RNF169
GeneChemHKO79313	3980	ART1
GeneChemHKO120514	3971	MATN3
GeneChemHKO65383	3966	CAV2
GeneChemHKO29403	3964	ZNF804A
GeneChemHKO105583	3961	SF3B4
GeneChemHKO74898	3961	SCGB3A2
GeneChemHKO5626	3961	SAMHD1
GeneChemHKO13722	3960	ZNF532
GeneChemHKO7043	3955	NEK7
GeneChemHKO113050	3955	ADRA2A
GeneChemHKO104928	3954	RTN4RL1
GeneChemHKO111482	3952	LIPA
GeneChemHKO72342	3952	CENPB
GeneChemHKO109129	3951	MDM1
GeneChemHKO11127	3950	ZBTB32
GeneChemHKO106809	3950	SAA4
GeneChemHKO106808	3950	SAA2-SAA4
GeneChemHKO18592	3950	C10orf91
GeneChemHKO4831	3946	BIVM-ERCC5
GeneChemHKO4830	3946	BIVM
GeneChemHKO23984	3944	SETD5
GeneChemHKO96972	3937	TAF10
GeneChemHKO75406	3935	MAP3K7CL
GeneChemHKO72536	3932	ITSN2
GeneChemHKO68627	3929	MKL2
GeneChemHKO99744	3927	PRUNE2
GeneChemHKO84568	3927	hsa-mir-8053
GeneChemHKO89678	3926	PTPN6
GeneChemHKO3316	3925	GBP2
GeneChemHKO4389	3924	CDH13
GeneChemHKO94619	3920	TRAPPC13
GeneChemHKO37439	3920	ASTL
GeneChemHKO16798	3919	SOS2
GeneChemHKO120463	3917	SFT2D2
GeneChemHKO24941	3917	GALNT18
GeneChemHKO24520	3913	RPE
GeneChemHKO92440	3913	METTL4
GeneChemHKO65821	3909	GADL1
GeneChemHKO84970	3908	hsa-mir-4803
GeneChemHKO55922	3902	OCM
GeneChemHKO43244	3894	TP53I13
GeneChemHKO86263	3894	TMEM47
GeneChemHKO100957	3892	BCL7B
GeneChemHKO63944	3890	ZFP90
GeneChemHKO70983	3890	hsa-mir-7-1
GeneChemHKO96840	3887	MYO18B
GeneChemHKO40224	3883	ZDBF2
GeneChemHKO91996	3882	ACTC1
GeneChemHKO101832	3880	IK
GeneChemHKO31013	3879	UQCRC2
GeneChemHKO18523	3876	CUL4B
GeneChemHKO47979	3876	ABCG2
GeneChemHKO37812	3873	MRPL36
GeneChemHKO64558	3872	NLRP5
GeneChemHKO122889	3871	LGALSL
GeneChemHKO47338	3871	KIAA1644
GeneChemHKO121325	3871	DOK2
GeneChemHKO6831	3870	C1QTNF2
GeneChemHKO37348	3869	DLGAP2
GeneChemHKO13812	3866	COG7
GeneChemHKO62911	3865	NDUFB9
GeneChemHKO18535	3860	CDHR3
GeneChemHKO95694	3859	MYEOV
GeneChemHKO106785	3859	hsa-mir-222
GeneChemHKO38875	3859	hsa-mir-194-2
GeneChemHKO18753	3859	CD40
GeneChemHKO92888	3849	RSPH9
GeneChemHKO75471	3849	PTPN18
GeneChemHKO55225	3848	TXK
GeneChemHKO9208	3847	hsa-mir-3689e
GeneChemHKO9207	3847	hsa-mir-3689a
GeneChemHKO106508	3846	FAM26D
GeneChemHKO120245	3843	SZRD1
GeneChemHKO91971	3842	ECE1
GeneChemHKO111948	3839	YTHDF1
GeneChemHKO113010	3837	STX3
GeneChemHKO120059	3835	RASA2
GeneChemHKO967	3833	KIAA1211L
GeneChemHKO112051	3832	GPR62
GeneChemHKO118959	3830	PORCN
GeneChemHKO107613	3829	KIAA1161
GeneChemHKO87554	3827	MAP10
GeneChemHKO40754	3825	TRAF6
GeneChemHKO108795	3825	MUC12
GeneChemHKO71990	3824	hsa-mir-6836
GeneChemHKO53323	3824	CLDND2
GeneChemHKO100261	3823	UQCRHL
GeneChemHKO93376	3823	PSPC1
GeneChemHKO64548	3820	MYZAP
GeneChemHKO64547	3820	GCOM1
GeneChemHKO50311	3820	EBF3
GeneChemHKO32656	3814	FAM163A
GeneChemHKO25915	3813	HSFY2
GeneChemHKO25914	3813	HSFY1
GeneChemHKO60170	3813	CLDN12
GeneChemHKO117334	3811	IGFL2
GeneChemHKO67731	3810	PTPLAD1
GeneChemHKO57716	3808	CUL4A
GeneChemHKO111011	3806	GSS
GeneChemHKO114619	3805	OR14J1
GeneChemHKO26672	3805	NREP
GeneChemHKO12623	3799	SPATC1
GeneChemHKO28788	3798	OR9I1
GeneChemHKO28776	3795	ALG1
GeneChemHKO79988	3789	SYNE2
GeneChemHKO121395	3789	SEPT7
GeneChemHKO101323	3788	hsa-mir-4293
GeneChemHKO101524	3785	HEPACAM2
GeneChemHKO2707	3782	RSRC1
GeneChemHKO109806	3780	UNC119B
GeneChemHKO80277	3779	VENTX
GeneChemHKO61266	3779	TCHP
GeneChemHKO2994	3778	KIF13B
GeneChemHKO116081	3778	CCNL1
GeneChemHKO103357	3772	ZNF79
GeneChemHKO55851	3768	SEC14L1
GeneChemHKO31824	3760	NPHS2
GeneChemHKO57531	3753	CDY2B
GeneChemHKO57530	3753	CDY2A
GeneChemHKO57529	3753	CDY1B
GeneChemHKO57528	3753	CDY1
GeneChemHKO110923	3750	KIAA0922
GeneChemHKO33037	3744	TMEM8A
GeneChemHKO71593	3743	BYSL
GeneChemHKO114187	3731	EIF4G1
GeneChemHKO38916	3731	C11orf93
GeneChemHKO97502	3731	AMICA1
GeneChemHKO20782	3723	ITGAD
GeneChemHKO70885	3722	CLIC5
GeneChemHKO24027	3713	GRID2
GeneChemHKO112261	3707	FUS
GeneChemHKO106569	3706	ZNF92
GeneChemHKO118428	3706	TCN1
GeneChemHKO62963	3705	GULP1
GeneChemHKO109681	3704	ATM
GeneChemHKO54221	3703	TOB1
GeneChemHKO67081	3702	CDKN2B
GeneChemHKO15004	3701	PRR5-ARHGAP8
GeneChemHKO15003	3701	PRR5
GeneChemHKO101006	3698	SIGLECL1
GeneChemHKO76063	3697	FAIM2
GeneChemHKO30775	3696	MMRN1
GeneChemHKO4967	3695	ZNF583
GeneChemHKO71725	3690	HOXB2
GeneChemHKO101861	3685	CCL14
GeneChemHKO10941	3683	SETBP1
GeneChemHKO63937	3679	MYL9
GeneChemHKO79458	3678	NBEAL2
GeneChemHKO14232	3676	IFIT2
GeneChemHKO81609	3676	FOXF1
GeneChemHKO46090	3675	ZFP92
GeneChemHKO52889	3674	MORN5
GeneChemHKO52517	3673	GPATCH2
GeneChemHKO55566	3671	STRN3
GeneChemHKO105057	3670	GARS
GeneChemHKO30389	3670	DAB2
GeneChemHKO86970	3670	ACOT2
GeneChemHKO25957	3668	ADAMTS8
GeneChemHKO46937	3665	ENOX1
GeneChemHKO46870	3661	SLC25A41
GeneChemHKO18826	3660	GAA
GeneChemHKO105767	3660	DDX54
GeneChemHKO76181	3657	BANF2
GeneChemHKO32371	3654	ANKRD10
GeneChemHKO45815	3649	SOX21
GeneChemHKO73660	3647	GREB1
GeneChemHKO122274	3644	FCRL1
GeneChemHKO62869	3641	CARD11
GeneChemHKO30962	3641	ANKRD66
GeneChemHKO28513	3635	WDR48
GeneChemHKO46897	3630	SSPN
GeneChemHKO30953	3628	GPC3
GeneChemHKO7166	3627	ACER3
GeneChemHKO69012	3624	PRAMEF6
GeneChemHKO69011	3624	PRAMEF5
GeneChemHKO69010	3624	PRAMEF22
GeneChemHKO69009	3624	PRAMEF21
GeneChemHKO69008	3624	PRAMEF20
GeneChemHKO69007	3624	PRAMEF18
GeneChemHKO69006	3624	PRAMEF17
GeneChemHKO69005	3624	PRAMEF13
GeneChemHKO69004	3624	PRAMEF10
GeneChemHKO71607	3620	UBE2E1
GeneChemHKO120095	3620	MON2
GeneChemHKO123145	3620	hsa-mir-2681
GeneChemHKO50573	3620	CARD9
GeneChemHKO37395	3616	FOXL2
GeneChemHKO43160	3615	HSPA1B
GeneChemHKO101201	3614	SUOX
GeneChemHKO97697	3608	DCAF8
GeneChemHKO38222	3606	DMRTC1B
GeneChemHKO65189	3603	ZNF708
GeneChemHKO108117	3602	SNRPN
GeneChemHKO114900	3594	NOMO2
GeneChemHKO114899	3594	NOMO1
GeneChemHKO49688	3593	ITPRIP
GeneChemHKO106702	3588	RAPSN
GeneChemHKO107227	3585	SPATA31D4
GeneChemHKO107226	3585	SPATA31D3
GeneChemHKO30579	3585	hsa-mir-4527
GeneChemHKO114073	3581	SLC6A3
GeneChemHKO60371	3581	GCHFR
GeneChemHKO69266	3580	DNASE1L1
GeneChemHKO33992	3578	NPRL3
GeneChemHKO103154	3578	KLHL29
GeneChemHKO108581	3578	FXYD3
GeneChemHKO38727	3578	FAM25G
GeneChemHKO38726	3578	FAM25C
GeneChemHKO92963	3577	UGT1A9
GeneChemHKO92962	3577	UGT1A8
GeneChemHKO92961	3577	UGT1A7
GeneChemHKO92960	3577	UGT1A6
GeneChemHKO92959	3577	UGT1A5
GeneChemHKO92958	3577	UGT1A4
GeneChemHKO92957	3577	UGT1A3
GeneChemHKO92956	3577	UGT1A10
GeneChemHKO92955	3577	UGT1A1
GeneChemHKO14954	3576	SH3GL3
GeneChemHKO57922	3576	PGM1
GeneChemHKO95283	3571	PRH2
GeneChemHKO103624	3571	MYO15A
GeneChemHKO9328	3569	POU5F1
GeneChemHKO84768	3566	KREMEN2
GeneChemHKO51293	3560	KCNK6
GeneChemHKO100518	3555	WIZ
GeneChemHKO2004	3553	FAM160B2
GeneChemHKO86622	3553	ACTG2
GeneChemHKO110395	3551	FBXW4
GeneChemHKO37102	3548	POU4F3
GeneChemHKO26201	3546	hsa-mir-3651
GeneChemHKO114086	3546	ALDH3B2
GeneChemHKO38346	3542	MTRNR2L2
GeneChemHKO42314	3541	EDN3
GeneChemHKO61416	3537	PIK3CB
GeneChemHKO47641	3535	CCL18
GeneChemHKO65006	3533	USP17L2
GeneChemHKO70672	3530	UBP1
GeneChemHKO103374	3529	CTCFL
GeneChemHKO41836	3527	TAS2R41
GeneChemHKO7946	3526	SCN2A
GeneChemHKO55405	3525	PRAMEF9
GeneChemHKO55404	3525	PRAMEF15
GeneChemHKO55403	3525	PRAMEF11
GeneChemHKO70107	3525	PHYKPL
GeneChemHKO70106	3525	AGXT2L2
GeneChemHKO20939	3524	CDKN1A
GeneChemHKO19224	3523	hsa-mir-4540
GeneChemHKO11391	3517	DDX24
GeneChemHKO116602	3515	PRR16
GeneChemHKO76117	3514	SMG8
GeneChemHKO42668	3510	POLR2J3
GeneChemHKO42667	3510	POLR2J2
GeneChemHKO72667	3504	CELF2
GeneChemHKO35603	3500	INPP4B
GeneChemHKO97010	3500	HAT1
GeneChemHKO97435	3499	PRKCI
GeneChemHKO33231	3499	ARIH2
GeneChemHKO122977	3492	TRIM64B
GeneChemHKO122976	3492	TRIM64
GeneChemHKO91520	3486	CKMT1B
GeneChemHKO91519	3486	CKMT1A
GeneChemHKO18822	3484	PRKAR1B
GeneChemHKO96966	3483	TIPRL
GeneChemHKO108761	3481	hsa-mir-6759
GeneChemHKO23904	3480	PHLPP1
GeneChemHKO99790	3477	LSMEM1
GeneChemHKO68592	3475	TRPM2
GeneChemHKO93173	3474	PAMR1
GeneChemHKO32802	3471	ZNF480
GeneChemHKO12554	3471	BCO2
GeneChemHKO24730	3469	SRGAP3
GeneChemHKO59324	3468	GALM
GeneChemHKO85000	3467	CABP7
GeneChemHKO40995	3465	hsa-mir-5197
GeneChemHKO112348	3461	CCL3
GeneChemHKO14540	3460	IFT80
GeneChemHKO65725	3460	GNRH2
GeneChemHKO118373	3454	ZNF675
GeneChemHKO12283	3451	RORC
GeneChemHKO13649	3450	WBP1
GeneChemHKO78049	3447	SH3BP1
GeneChemHKO115134	3443	USF2
GeneChemHKO16116	3441	ASIC4
GeneChemHKO50537	3438	PIGS
GeneChemHKO52450	3437	HIPK4
GeneChemHKO42558	3437	CMTM2
GeneChemHKO105325	3436	DHX32
GeneChemHKO44260	3435	TSPYL2
GeneChemHKO12029	3434	C10orf53
GeneChemHKO23441	3433	IFI35
GeneChemHKO109020	3429	SSNA1
GeneChemHKO103399	3429	RHCG
GeneChemHKO86571	3428	NEIL1
GeneChemHKO117210	3420	SCN11A
GeneChemHKO28279	3420	INSL5
GeneChemHKO102971	3414	ZBTB5
GeneChemHKO123075	3414	NUP98
GeneChemHKO69417	3412	RAD21L1
GeneChemHKO26530	3411	USP30
GeneChemHKO35557	3411	COL4A3BP
GeneChemHKO7520	3410	PPP1R3B
GeneChemHKO100701	3409	ZNF880
GeneChemHKO10529	3408	PKD1L3
GeneChemHKO105537	3408	NFATC4
GeneChemHKO13488	3407	SUMF1
GeneChemHKO41465	3405	UBE2L3
GeneChemHKO30661	3400	C20orf141
GeneChemHKO16495	3397	CLSTN2
GeneChemHKO108661	3394	SEMA4A
GeneChemHKO70882	3394	NACAD
GeneChemHKO31355	3387	SSTR2
GeneChemHKO110362	3383	KLKB1
GeneChemHKO61883	3382	UNC45B
GeneChemHKO80816	3379	SNCB
GeneChemHKO94832	3374	MVB12B
GeneChemHKO73895	3372	ZGPAT
GeneChemHKO22961	3367	ANKRD45
GeneChemHKO82751	3365	CCDC109B
GeneChemHKO58494	3363	NHSL1
GeneChemHKO6089	3359	LPIN1
GeneChemHKO7994	3358	SLC18A2
GeneChemHKO7390	3357	TCF20
GeneChemHKO52744	3356	KATNB1
GeneChemHKO107116	3354	POC1B-GALNT4
GeneChemHKO123246	3354	KRT74
GeneChemHKO107115	3354	GALNT4
GeneChemHKO12620	3352	hsa-mir-7844
GeneChemHKO28615	3351	LRRC45
GeneChemHKO110202	3351	COG3
GeneChemHKO55222	3349	MEN1
GeneChemHKO53481	3348	SDPR
GeneChemHKO5887	3347	MYOF
GeneChemHKO76780	3347	APOA5
GeneChemHKO14134	3345	CAAP1
GeneChemHKO75475	3342	GOSR1
GeneChemHKO112178	3338	DEFB135
GeneChemHKO54607	3338	ASB15
GeneChemHKO101686	3333	TBX22
GeneChemHKO83471	3328	IKBKB
GeneChemHKO6966	3327	RGS5
GeneChemHKO66856	3327	POMC
GeneChemHKO22197	3322	SMPD1
GeneChemHKO13149	3321	hsa-mir-6082
GeneChemHKO44405	3320	MIA
GeneChemHKO93544	3316	EPM2AIP1
GeneChemHKO16151	3314	TMEM26
GeneChemHKO93162	3314	RUNX1T1
GeneChemHKO28659	3313	NDST2
GeneChemHKO48582	3313	MRPL49
GeneChemHKO114083	3308	DDR1
GeneChemHKO102111	3307	ZNF287
GeneChemHKO69375	3307	DMWD
GeneChemHKO75348	3306	AGAP11
GeneChemHKO24350	3305	TECTB
GeneChemHKO75901	3304	TCF3
GeneChemHKO44488	3303	C15orf61
GeneChemHKO61971	3302	ZNF844
GeneChemHKO30441	3297	ZSCAN21
GeneChemHKO96304	3292	RNASE8
GeneChemHKO120390	3292	CAP2
GeneChemHKO84484	3291	OLFML2A
GeneChemHKO1235	3288	hsa-mir-4456
GeneChemHKO28066	3286	POLDIP2
GeneChemHKO121240	3284	RIPPLY3
GeneChemHKO121239	3284	DSCR6
GeneChemHKO5070	3282	CABYR
GeneChemHKO31984	3277	TMPRSS2
GeneChemHKO43842	3276	TAP2
GeneChemHKO78262	3275	GNGT2
GeneChemHKO118535	3274	CHRNA6
GeneChemHKO35693	3273	LRRC39
GeneChemHKO100932	3273	HK1
GeneChemHKO23943	3264	ZKSCAN1
GeneChemHKO1471	3263	DCLK1
GeneChemHKO55146	3262	hsa-mir-520d
GeneChemHKO55145	3262	hsa-mir-1283-2
GeneChemHKO110365	3261	ARL4A
GeneChemHKO976	3254	THEM5
GeneChemHKO5381	3254	ERMARD
GeneChemHKO54736	3252	GIMAP2
GeneChemHKO6785	3249	RTBDN
GeneChemHKO55690	3246	ITGA2B
GeneChemHKO120858	3243	WNK4
GeneChemHKO44743	3243	SAMD14
GeneChemHKO102319	3243	hsa-mir-4713
GeneChemHKO63180	3243	BMP4
GeneChemHKO100845	3242	CYS1
GeneChemHKO12503	3240	hsa-mir-432
GeneChemHKO10313	3239	SPPL2A
GeneChemHKO23162	3239	BRI3BP
GeneChemHKO111185	3238	UBTD2
GeneChemHKO36828	3237	UPP1
GeneChemHKO13870	3237	S100A6
GeneChemHKO115463	3236	TACO1
GeneChemHKO6074	3234	HERPUD1
GeneChemHKO91763	3233	MAGEB5
GeneChemHKO117765	3233	IFI44L
GeneChemHKO69410	3232	ZNF121
GeneChemHKO12016	3231	PTPRT
GeneChemHKO3109	3230	CD160
GeneChemHKO78887	3229	NTSR1
GeneChemHKO38263	3228	COPS5
GeneChemHKO109184	3227	RHOH
GeneChemHKO59825	3226	RANBP3L
GeneChemHKO21348	3226	PDDC1
GeneChemHKO122790	3224	DDX58
GeneChemHKO111901	3222	NAPSA
GeneChemHKO99156	3221	TRMT5
GeneChemHKO73700	3216	VTA1
GeneChemHKO117535	3215	SCAMP1
GeneChemHKO59787	3214	ZBTB40
GeneChemHKO8940	3214	KRTAP5-3
GeneChemHKO20929	3212	GPR142
GeneChemHKO106891	3212	FFAR2
GeneChemHKO114088	3211	BFAR
GeneChemHKO5752	3210	HSPA1L
GeneChemHKO5653	3209	hsa-mir-4733
GeneChemHKO96487	3206	SEC11A
GeneChemHKO109257	3206	hsa-mir-6769a
GeneChemHKO101058	3205	METTL15
GeneChemHKO98876	3202	NEURL1B
GeneChemHKO109760	3202	MANEA
GeneChemHKO117582	3199	TAF15
GeneChemHKO30772	3199	OR6K3
GeneChemHKO65423	3198	ANKMY2
GeneChemHKO75160	3194	POMGNT2
GeneChemHKO75159	3194	GTDC2
GeneChemHKO48032	3190	ZNF384
GeneChemHKO67358	3190	ZNF334
GeneChemHKO106830	3190	CDKL2
GeneChemHKO59648	3188	hsa-mir-4690
GeneChemHKO44764	3188	C6orf25
GeneChemHKO84410	3185	TRAFD1
GeneChemHKO54015	3181	RHEB
GeneChemHKO55078	3180	CD8A
GeneChemHKO120956	3176	PGBD4
GeneChemHKO12682	3176	LRRN1
GeneChemHKO119482	3175	OPN5
GeneChemHKO84659	3175	CST11
GeneChemHKO54831	3175	C5orf24
GeneChemHKO57788	3171	DNTTIP1
GeneChemHKO87324	3170	HCRTR2
GeneChemHKO51035	3169	MMP15
GeneChemHKO123162	3167	PKIA
GeneChemHKO20114	3167	MRPL43
GeneChemHKO113247	3166	PHOX2A
GeneChemHKO86363	3166	PCDH11X
GeneChemHKO16438	3164	C1orf210
GeneChemHKO109205	3163	TSC22D1
GeneChemHKO16760	3163	NXNL2
GeneChemHKO40653	3162	LRCH4
GeneChemHKO114674	3161	hsa-mir-2117
GeneChemHKO98718	3160	ANKRD28
GeneChemHKO88878	3159	LYN
GeneChemHKO94307	3156	KCTD6
GeneChemHKO106634	3156	CYP26C1
GeneChemHKO88085	3150	ZNF384
GeneChemHKO88494	3149	SERPINF2
GeneChemHKO65016	3148	OLIG3
GeneChemHKO56465	3147	MYRIP
GeneChemHKO121654	3145	hsa-mir-4678
GeneChemHKO46113	3142	DDC
GeneChemHKO14601	3139	DEFA3
GeneChemHKO14600	3139	DEFA1B
GeneChemHKO14599	3139	DEFA1
GeneChemHKO56538	3136	WSCD2
GeneChemHKO105978	3136	GAGE7
GeneChemHKO105977	3136	GAGE6
GeneChemHKO105976	3136	GAGE5
GeneChemHKO105975	3136	GAGE2E
GeneChemHKO105974	3136	GAGE2D
GeneChemHKO105973	3136	GAGE2C
GeneChemHKO105972	3136	GAGE2B
GeneChemHKO105971	3136	GAGE13
GeneChemHKO105970	3136	GAGE12J
GeneChemHKO105969	3136	GAGE12I
GeneChemHKO105968	3136	GAGE12G
GeneChemHKO105967	3136	GAGE12F
GeneChemHKO105966	3136	GAGE12E
GeneChemHKO105965	3136	GAGE12D
GeneChemHKO105964	3136	GAGE12C
GeneChemHKO105963	3136	GAGE12B
GeneChemHKO105962	3136	GAGE10
GeneChemHKO105961	3136	GAGE1
GeneChemHKO25816	3136	ESAM
GeneChemHKO680	3135	PRKCD
GeneChemHKO7700	3133	hsa-mir-1270-2
GeneChemHKO7699	3133	hsa-mir-1270-1
GeneChemHKO56690	3132	RGPD3
GeneChemHKO13574	3131	ACRV1
GeneChemHKO27388	3124	PIBF1
GeneChemHKO47531	3122	FGFR3
GeneChemHKO31232	3121	ERI3
GeneChemHKO88881	3120	KRTAP13-2
GeneChemHKO58886	3113	DARC
GeneChemHKO77090	3111	FAM46A
GeneChemHKO112617	3111	ABI3BP
GeneChemHKO110061	3110	FAM216A
GeneChemHKO110958	3106	PPIAL4F
GeneChemHKO110957	3106	PPIAL4E
GeneChemHKO30741	3106	NR4A2
GeneChemHKO75200	3104	PRAP1
GeneChemHKO788	3103	IFNAR2
GeneChemHKO30629	3103	FAM210A
GeneChemHKO114566	3102	ORC1
GeneChemHKO51114	3101	MGAT1
GeneChemHKO111961	3099	NRXN2
GeneChemHKO13787	3099	AREG
GeneChemHKO25510	3097	RANBP1
GeneChemHKO66259	3097	CSTB
GeneChemHKO63765	3096	PM20D2
GeneChemHKO94088	3094	OR10S1
GeneChemHKO95577	3094	FN1
GeneChemHKO105546	3086	ENTPD5
GeneChemHKO31784	3085	TCP11L1
GeneChemHKO78124	3083	ADA
GeneChemHKO39994	3082	ZDHHC8
GeneChemHKO41811	3081	ZBTB6
GeneChemHKO56104	3079	FHL3
GeneChemHKO122371	3079	BSPH1
GeneChemHKO26476	3077	CD58
GeneChemHKO55165	3076	PTGES3L-AARSD1
GeneChemHKO119835	3072	TNFRSF25
GeneChemHKO118761	3069	XKRY2
GeneChemHKO118760	3069	XKRY
GeneChemHKO5304	3068	SLAIN2
GeneChemHKO35449	3066	TRIM45
GeneChemHKO72131	3065	CDSN
GeneChemHKO19849	3065	ACVR1C
GeneChemHKO33459	3063	SMCR7L
GeneChemHKO95915	3063	NDUFS1
GeneChemHKO33458	3063	MIEF1
GeneChemHKO41258	3062	SALL1
GeneChemHKO46055	3062	MANBAL
GeneChemHKO4161	3061	KRTAP5-2
GeneChemHKO22586	3061	hsa-mir-217
GeneChemHKO30455	3058	GTF2A1
GeneChemHKO42217	3056	GPR1
GeneChemHKO60614	3056	ACAA2
GeneChemHKO112913	3055	hsa-mir-3165
GeneChemHKO111446	3052	FLJ45513
GeneChemHKO100946	3051	RAD51C
GeneChemHKO100391	3049	SELM
GeneChemHKO91973	3047	LRFN3
GeneChemHKO91248	3046	MRPS6
GeneChemHKO29253	3046	HECTD3
GeneChemHKO118779	3046	FNTA
GeneChemHKO25741	3044	ACO2
GeneChemHKO34742	3043	BCL9L
GeneChemHKO73473	3040	ERCC6L2
GeneChemHKO88434	3038	CCK
GeneChemHKO102805	3037	DNAJB7
GeneChemHKO47483	3035	EBLN2
GeneChemHKO57799	3034	VCX2
GeneChemHKO41850	3033	P2RY4
GeneChemHKO15249	3033	GCFC2
GeneChemHKO27559	3033	COL5A3
GeneChemHKO97037	3031	LNX1
GeneChemHKO66262	3031	hsa-mir-6745
GeneChemHKO102307	3027	OBP2B
GeneChemHKO102306	3027	OBP2A
GeneChemHKO105256	3024	FAHD2A
GeneChemHKO90162	3023	NUDT14
GeneChemHKO38566	3017	ULK2
GeneChemHKO111661	3017	SIN3A
GeneChemHKO113151	3012	FAM73B
GeneChemHKO52150	3008	HTR1B
GeneChemHKO26638	3008	hsa-mir-676
GeneChemHKO100296	3008	CERS1
GeneChemHKO113423	3003	PABPC1L
GeneChemHKO57752	3003	EIF2A
GeneChemHKO69816	3002	EARS2
GeneChemHKO56696	3002	CCNO
GeneChemHKO70124	2999	ZNF778
GeneChemHKO46748	2997	TGM5
GeneChemHKO22346	2997	ADIPOR2
GeneChemHKO41634	2991	ZC3H6
GeneChemHKO55348	2989	FMR1NB
GeneChemHKO22731	2988	OR5AS1
GeneChemHKO116848	2986	KIAA1109
GeneChemHKO3856	2980	ARHGEF17
GeneChemHKO54702	2976	SSR3
GeneChemHKO91828	2976	SOX2
GeneChemHKO95759	2975	SETDB2
GeneChemHKO44107	2973	ZNF579
GeneChemHKO97454	2971	GPR125
GeneChemHKO39002	2970	CKB
GeneChemHKO57282	2970	ALAD
GeneChemHKO16039	2967	PLEKHF1
GeneChemHKO52309	2967	CBLB
GeneChemHKO51708	2964	BCL2L15
GeneChemHKO2200	2961	LPAR1
GeneChemHKO28258	2961	DDIT4L
GeneChemHKO55072	2959	ZNF117
GeneChemHKO30528	2952	OR1N2
GeneChemHKO49426	2952	DYX1C1
GeneChemHKO102605	2951	PNLIPRP3
GeneChemHKO62620	2951	KCMF1
GeneChemHKO95477	2950	POLR2J3
GeneChemHKO95476	2950	POLR2J
GeneChemHKO42445	2948	HTR1B
GeneChemHKO120695	2948	CXorf61
GeneChemHKO70041	2946	ZNF366
GeneChemHKO84163	2946	TESPA1
GeneChemHKO93932	2942	CTSS
GeneChemHKO70600	2940	hsa-mir-217
GeneChemHKO71163	2938	TMEM185A
GeneChemHKO89042	2938	NUDT3
GeneChemHKO80733	2937	C10orf54
GeneChemHKO26969	2935	PCDHAC2
GeneChemHKO26968	2935	PCDHAC1
GeneChemHKO26967	2935	PCDHA9
GeneChemHKO26966	2935	PCDHA8
GeneChemHKO26965	2935	PCDHA7
GeneChemHKO26964	2935	PCDHA6
GeneChemHKO26963	2935	PCDHA5
GeneChemHKO26962	2935	PCDHA4
GeneChemHKO26961	2935	PCDHA3
GeneChemHKO26960	2935	PCDHA2
GeneChemHKO26959	2935	PCDHA13
GeneChemHKO26958	2935	PCDHA12
GeneChemHKO26957	2935	PCDHA11
GeneChemHKO26956	2935	PCDHA10
GeneChemHKO26955	2935	PCDHA1
GeneChemHKO66171	2934	IFI16
GeneChemHKO53584	2931	ATP1A1
GeneChemHKO77957	2929	SP9
GeneChemHKO34091	2927	IDH3G
GeneChemHKO19029	2926	DCAKD
GeneChemHKO14078	2925	LRRC1
GeneChemHKO8634	2922	PDS5A
GeneChemHKO55230	2919	LHFPL1
GeneChemHKO28802	2919	hsa-mir-3193
GeneChemHKO114133	2919	DRAP1
GeneChemHKO73288	2917	OTOP1
GeneChemHKO2805	2917	IL2RG
GeneChemHKO28770	2916	KRTCAP2
GeneChemHKO99327	2914	OR52I1
GeneChemHKO57188	2912	KCNQ3
GeneChemHKO65384	2912	C22orf46
GeneChemHKO73202	2911	hsa-mir-4681
GeneChemHKO98025	2909	EIF1AY
GeneChemHKO99982	2905	NDUFS2
GeneChemHKO106433	2905	CLCN3
GeneChemHKO9862	2904	MFSD7
GeneChemHKO82777	2904	GPR137B
GeneChemHKO107064	2904	ASZ1
GeneChemHKO26372	2903	MLLT10
GeneChemHKO116950	2903	hsa-mir-3936
GeneChemHKO123404	2902	hsa-mir-664a
GeneChemHKO92990	2901	TPD52L1
GeneChemHKO22639	2901	OR7C1
GeneChemHKO116035	2900	ENPP1
GeneChemHKO34702	2899	MRPS26
GeneChemHKO24491	2894	PRAMEF13
GeneChemHKO40637	2892	NFKB1
GeneChemHKO27533	2892	COL4A2
GeneChemHKO29812	2889	TLR1
GeneChemHKO110342	2886	STK25
GeneChemHKO55395	2885	PRPSAP1
GeneChemHKO15348	2885	EIF4H
GeneChemHKO20979	2884	HES3
GeneChemHKO71671	2880	TSPY8
GeneChemHKO71670	2880	TSPY4
GeneChemHKO71669	2880	TSPY3
GeneChemHKO71668	2880	TSPY2
GeneChemHKO71667	2880	TSPY1
GeneChemHKO61197	2880	RAD51D
GeneChemHKO6340	2878	HKDC1
GeneChemHKO70829	2877	OR10P1
GeneChemHKO78525	2877	ATP5G3
GeneChemHKO40460	2875	TPD52L1
GeneChemHKO122289	2875	C12orf49
[truncated: 37,134 more rows]
