# Supplementary material for: Genome-Wide CRISPR Screen Identifies Host Factors Required by Toxoplasma gondii Infection
Source: Front Cell Infect Microbiol. 2020 Jan 22;9:460. doi: 10.3389/fcimb.2019.00460 (PMC6987080; doi:10.3389/fcimb.2019.00460)
Supplement: Table S3 — Overlapped host dependency factors screened from three independent biological replicates. [file Table_3.XLSX]

## Sheet: The first screen
GeneChemID	Total_mapped	Symbol	repeats
GeneChemHKO99421	101	ZZZ3	3
GeneChemHKO62527	93	ZZEF1	3
GeneChemHKO7102	1099	ZYG11B	4
GeneChemHKO41588	88	ZXDC	3
GeneChemHKO94738	65	ZWILCH	3
GeneChemHKO7656	65	ZW10	3
GeneChemHKO113445	4797	ZSWIM5	3
GeneChemHKO72106	74	ZSWIM2	3
GeneChemHKO18482	73	ZSWIM1	3
GeneChemHKO49822	90	ZSCAN5B	4
GeneChemHKO100109	126	ZSCAN32	5
GeneChemHKO45873	76	ZSCAN22	3
GeneChemHKO30728	86	ZSCAN2	3
GeneChemHKO118973	62	ZSCAN10	3
GeneChemHKO4142	210	ZNRF1	3
GeneChemHKO6489	1545	ZNF99	4
GeneChemHKO67353	586	ZNF93	3
GeneChemHKO79891	8363	ZNF891	4
GeneChemHKO100162	125	ZNF883	4
GeneChemHKO100701	125	ZNF880	3
GeneChemHKO90785	6451	ZNF845	3
GeneChemHKO72493	122	ZNF84	3
GeneChemHKO50583	51	ZNF837	4
GeneChemHKO89710	114	ZNF836	3
GeneChemHKO79241	75	ZNF835	3
GeneChemHKO10716	5815	ZNF830	4
GeneChemHKO42886	5164	ZNF827	5
GeneChemHKO122026	58	ZNF816-ZNF321P	4
GeneChemHKO122025	65	ZNF816	3
GeneChemHKO73345	63	ZNF812	3
GeneChemHKO96958	7566	ZNF81	3
GeneChemHKO52142	62	ZNF805	3
GeneChemHKO2793	13381	ZNF804B	3
GeneChemHKO29403	55	ZNF804A	3
GeneChemHKO42880	56	ZNF800	3
GeneChemHKO104375	108	ZNF80	3
GeneChemHKO8979	1482	ZNF793	4
GeneChemHKO102044	120	ZNF790	3
GeneChemHKO75028	61	ZNF783	3
GeneChemHKO105559	1308	ZNF780B	3
GeneChemHKO63590	94	ZNF770	3
GeneChemHKO4608	7312	ZNF765	3
GeneChemHKO12369	1314	ZNF75D	3
GeneChemHKO103548	72	ZNF75A	4
GeneChemHKO90622	6604	ZNF747	3
GeneChemHKO122886	102	ZNF737	3
GeneChemHKO122133	101	ZNF735	3
GeneChemHKO56514	7473	ZNF728	3
GeneChemHKO1228	119	ZNF720	3
GeneChemHKO93791	83	ZNF713	4
GeneChemHKO119499	126	ZNF711	3
GeneChemHKO89716	84	ZNF701	3
GeneChemHKO61545	75	ZNF700	3
GeneChemHKO61825	145	ZNF695	3
GeneChemHKO29128	8117	ZNF692	4
GeneChemHKO17778	67	ZNF691	3
GeneChemHKO36603	7607	ZNF69	4
GeneChemHKO43779	7032	ZNF688	4
GeneChemHKO708	1458	ZNF687	4
GeneChemHKO100429	1120	ZNF684	3
GeneChemHKO30834	939	ZNF683	5
GeneChemHKO56069	8014	ZNF680	4
GeneChemHKO111383	64	ZNF677	3
GeneChemHKO55842	102	ZNF676	3
GeneChemHKO69162	1219	ZNF671	3
GeneChemHKO89713	773	ZNF665	3
GeneChemHKO31420	64	ZNF662	3
GeneChemHKO42975	70	ZNF660	4
GeneChemHKO4883	107	ZNF646	3
GeneChemHKO13829	75	ZNF645	4
GeneChemHKO94695	116	ZNF644	4
GeneChemHKO120399	155	ZNF641	3
GeneChemHKO19058	74	ZNF638	3
GeneChemHKO3002	8296	ZNF630	3
GeneChemHKO52692	77	ZNF629	4
GeneChemHKO115955	94	ZNF610	4
GeneChemHKO115131	3100	ZNF606	5
GeneChemHKO77056	1548	ZNF605	4
GeneChemHKO23401	65	ZNF597	4
GeneChemHKO122440	77	ZNF594	3
GeneChemHKO12742	7753	ZNF592	3
GeneChemHKO11786	3501	ZNF587B	3
GeneChemHKO2624	66	ZNF587	3
GeneChemHKO95824	725	ZNF585A	3
GeneChemHKO102075	1023	ZNF577	4
GeneChemHKO96967	80	ZNF576	3
GeneChemHKO89650	73	ZNF572	3
GeneChemHKO56657	89	ZNF568	3
GeneChemHKO3836	345	ZNF563	3
GeneChemHKO335	1166	ZNF559-ZNF177	3
GeneChemHKO12497	6990	ZNF554	3
GeneChemHKO63036	76	ZNF551	3
GeneChemHKO74139	60	ZNF543	3
GeneChemHKO59952	7554	ZNF534	4
GeneChemHKO58222	258	ZNF521	4
GeneChemHKO49479	5518	ZNF518B	3
GeneChemHKO121870	5903	ZNF518A	4
GeneChemHKO31328	53	ZNF510	3
GeneChemHKO66901	77	ZNF500	4
GeneChemHKO74205	3605	ZNF492	3
GeneChemHKO110254	103	ZNF491	3
GeneChemHKO36027	1219	ZNF479	3
GeneChemHKO102367	117	ZNF473	3
GeneChemHKO89712	780	ZNF468	3
GeneChemHKO89659	69	ZNF444	4
GeneChemHKO8531	61	ZNF438	3
GeneChemHKO119517	72	ZNF432	3
GeneChemHKO118236	6537	ZNF420	3
GeneChemHKO88120	52	ZNF419	3
GeneChemHKO4805	1097	ZNF404	4
GeneChemHKO105650	77	ZNF395	3
GeneChemHKO38703	7663	ZNF391	3
GeneChemHKO60183	57	ZNF385D	3
GeneChemHKO7783	4727	ZNF385B	4
GeneChemHKO99641	71	ZNF385A	3
GeneChemHKO48032	72	ZNF384	3
GeneChemHKO43397	110	ZNF382	4
GeneChemHKO102469	68	ZNF37A	3
GeneChemHKO104857	71	ZNF367	3
GeneChemHKO39279	82	ZNF365	4
GeneChemHKO40551	7365	ZNF354B	4
GeneChemHKO116400	109	ZNF35	4
GeneChemHKO95234	6602	ZNF347	5
GeneChemHKO6198	108	ZNF345	3
GeneChemHKO93969	6399	ZNF343	4
GeneChemHKO108281	7587	ZNF334	5
GeneChemHKO7997	53	ZNF333	3
GeneChemHKO117511	7072	ZNF326	3
GeneChemHKO72230	102	ZNF322	3
GeneChemHKO20448	74	ZNF319	3
GeneChemHKO122953	86	ZNF304	4
GeneChemHKO8833	1113	ZNF30	4
GeneChemHKO93039	1168	ZNF287	4
GeneChemHKO102506	51	ZNF286A	3
GeneChemHKO102017	6499	ZNF284	3
GeneChemHKO13357	119	ZNF283	4
GeneChemHKO100335	6499	ZNF282	3
GeneChemHKO70436	63	ZNF280D	3
GeneChemHKO15202	118	ZNF277	3
GeneChemHKO75997	64	ZNF26	3
GeneChemHKO93395	78	ZNF259	3
GeneChemHKO55840	95	ZNF257	3
GeneChemHKO8571	9307	ZNF256	3
GeneChemHKO31697	80	ZNF250	4
GeneChemHKO54766	8089	ZNF25	3
GeneChemHKO7963	71	ZNF248	3
GeneChemHKO28259	64	ZNF24	3
GeneChemHKO82911	85	ZNF239	4
GeneChemHKO119366	92	ZNF236	3
GeneChemHKO61105	137	ZNF230	4
GeneChemHKO116836	81	ZNF225	3
GeneChemHKO28208	116	ZNF222	4
GeneChemHKO29312	158	ZNF221	3
GeneChemHKO68814	5690	ZNF213	3
GeneChemHKO15622	65	ZNF212	3
GeneChemHKO106059	112	ZNF205	4
GeneChemHKO40743	77	ZNF2	3
GeneChemHKO117920	59	ZNF185	4
GeneChemHKO107061	128	ZNF177	3
GeneChemHKO113026	8909	ZNF155	3
GeneChemHKO119095	61	ZNF154	3
GeneChemHKO111934	100	ZNF148	4
GeneChemHKO23702	126	ZNF136	3
GeneChemHKO100958	13257	ZNF133	4
GeneChemHKO115299	6111	ZNF121	4
GeneChemHKO104497	7939	ZNF12	3
GeneChemHKO57019	5706	ZNF114	4
GeneChemHKO55781	158	ZMYND19	3
GeneChemHKO90932	48	ZMYM6NB	3
GeneChemHKO102643	74	ZMPSTE24	3
GeneChemHKO99408	69	ZMAT1	4
GeneChemHKO97843	3062	ZKSCAN4	4
GeneChemHKO97967	1063	ZKSCAN3	3
GeneChemHKO116865	85	ZKSCAN2	3
GeneChemHKO12121	85	ZKSCAN1	3
GeneChemHKO38182	62	ZIM3	3
GeneChemHKO18553	7141	ZHX1	3
GeneChemHKO75126	95	ZGLP1	4
GeneChemHKO114256	15992	ZG16B	4
GeneChemHKO89447	1448	ZG16	3
GeneChemHKO121489	115	ZFYVE28	3
GeneChemHKO74114	194	ZFYVE21	3
GeneChemHKO104120	68	ZFYVE20	3
GeneChemHKO6628	1244	ZFX	4
GeneChemHKO35410	62	ZFPM2	3
GeneChemHKO39788	5995	ZFP92	3
GeneChemHKO42960	1069	ZFP62	3
GeneChemHKO91121	80	ZFP57	3
GeneChemHKO43173	58	ZFP3	3
GeneChemHKO115863	83	ZFP14	3
GeneChemHKO115857	65	ZFP106	3
GeneChemHKO106831	7944	ZFHX4	3
GeneChemHKO48859	71	ZFAND3	3
GeneChemHKO122742	64	ZDHHC9	3
GeneChemHKO72475	6621	ZDHHC7	4
GeneChemHKO54000	7366	ZDHHC3	4
GeneChemHKO94508	61	ZDHHC24	4
GeneChemHKO5985	109	ZDHHC21	3
GeneChemHKO26592	602	ZDHHC20	3
GeneChemHKO21826	1330	ZDHHC2	3
GeneChemHKO51213	87	ZDHHC19	3
GeneChemHKO105281	79	ZDHHC18	3
GeneChemHKO14369	6371	ZDHHC14	4
GeneChemHKO12771	108	ZCWPW1	4
GeneChemHKO13142	1220	ZCCHC9	3
GeneChemHKO30703	63	ZCCHC8	3
GeneChemHKO35663	87	ZCCHC5	4
GeneChemHKO90698	54	ZCCHC18	3
GeneChemHKO110852	7625	ZCCHC16	4
GeneChemHKO29359	1316	ZC3HC1	4
GeneChemHKO886	57	ZC3H6	4
GeneChemHKO65286	1043	ZC3H12A	6
GeneChemHKO52796	5454	ZC2HC1C	3
GeneChemHKO121713	90	ZC2HC1B	3
GeneChemHKO91832	58	ZBTB8A	4
GeneChemHKO91742	8634	ZBTB7C	5
GeneChemHKO104285	79	ZBTB7B	3
GeneChemHKO44413	7889	ZBTB48	3
GeneChemHKO28781	66	ZBTB47	4
GeneChemHKO11560	6360	ZBTB44	3
GeneChemHKO109224	113	ZBTB43	3
GeneChemHKO117253	73	ZBTB40	5
GeneChemHKO86510	60	ZBTB39	4
GeneChemHKO107007	71	ZBTB38	3
GeneChemHKO102040	64	ZBTB37	3
GeneChemHKO103612	4368	ZBTB33	4
GeneChemHKO74015	69	ZBTB26	3
GeneChemHKO103477	58	ZBTB24	3
GeneChemHKO108213	78	ZBTB21	3
GeneChemHKO8150	7369	ZBTB18	4
GeneChemHKO64097	539	ZBTB1	4
GeneChemHKO53550	55	ZBED1_Y	3
GeneChemHKO13192	2062	ZAR1L	3
GeneChemHKO10628	1213	ZAK	3
GeneChemHKO56243	1293	YTHDC1	3
GeneChemHKO112058	73	YPEL5	3
GeneChemHKO107902	6548	YPEL4	4
GeneChemHKO24411	86	YEATS4	4
GeneChemHKO14386	72	YBX3	3
GeneChemHKO15818	7243	XYLT1	3
GeneChemHKO18071	63	XPO4	4
GeneChemHKO11123	84	XPNPEP2	5
GeneChemHKO66588	6747	XPNPEP1	4
GeneChemHKO109477	67	XPC	3
GeneChemHKO98857	100	XKRY2	4
GeneChemHKO98856	91	XKRY	3
GeneChemHKO43082	1252	XKR6	4
GeneChemHKO24773	68	XIRP2	3
GeneChemHKO38041	3695	XIAP	4
GeneChemHKO117027	7775	WWP1	3
GeneChemHKO46007	100	WSCD2	4
GeneChemHKO71991	5076	WSB1	3
GeneChemHKO115211	66	WRB	3
GeneChemHKO31149	7895	WRAP73	3
GeneChemHKO112533	67	WRAP53	3
GeneChemHKO22369	1070	WNT8A	3
GeneChemHKO61112	128	WNT7B	4
GeneChemHKO13247	64	WNT7A	3
GeneChemHKO17320	105	WNT5B	3
GeneChemHKO96526	76	WNT2B	3
GeneChemHKO113221	6998	WNT16	4
GeneChemHKO21420	79	WNT11	4
GeneChemHKO69550	5913	WNT10B	3
GeneChemHKO18124	113	WIPI1	4
GeneChemHKO27131	5529	WIF1	4
GeneChemHKO42832	60	WFIKKN1	3
GeneChemHKO9215	91	WFDC2	3
GeneChemHKO89792	74	WFDC13	3
GeneChemHKO99858	87	WFDC12	3
GeneChemHKO55372	79	WDYHV1	4
GeneChemHKO112119	48	WDR89	4
GeneChemHKO68064	2552	WDR85	4
GeneChemHKO8567	82	WDR65	3
GeneChemHKO112512	121	WDR60	3
GeneChemHKO23038	1116	WDR59	3
GeneChemHKO5389	62	WDR49	3
GeneChemHKO101762	91	WDR41	3
GeneChemHKO108174	123	WDR35	3
GeneChemHKO87577	6845	WDR34	3
GeneChemHKO14752	68	WDR31	4
GeneChemHKO106071	4884	WDR19	3
GeneChemHKO24742	82	WDR16	3
GeneChemHKO15295	5072	WDFY2	3
GeneChemHKO97273	135	WBSCR17	4
GeneChemHKO109111	5085	WBP5	4
GeneChemHKO121287	142	WBP1L	3
GeneChemHKO21784	6559	WASF3	5
GeneChemHKO79746	6992	WASF1	4
GeneChemHKO51315	8126	VWCE	3
GeneChemHKO38023	642	VWC2L	3
GeneChemHKO6270	6289	VWA8	3
GeneChemHKO59042	88	VWA3B	4
GeneChemHKO112316	116	VTI1A	3
GeneChemHKO14695	90	VSX1	5
GeneChemHKO9186	6443	VSTM5	3
GeneChemHKO112349	90	VSTM4	3
GeneChemHKO112867	112	VSTM2A	4
GeneChemHKO119806	89	VSTM1	3
GeneChemHKO16902	7970	VSIG4	4
GeneChemHKO29931	8189	VSIG2	4
GeneChemHKO92256	12957	VSIG10	3
GeneChemHKO7100	136	VSIG1	4
GeneChemHKO61051	8456	VRK3	5
GeneChemHKO90781	60	VPS4A	5
GeneChemHKO108643	6724	VPS45	4
GeneChemHKO82737	73	VPS33B	3
GeneChemHKO98106	67	VPREB3	3
GeneChemHKO94861	123	VN1R5	3
GeneChemHKO118421	123	VMO1	3
GeneChemHKO22198	93	VKORC1L1	3
GeneChemHKO106251	7319	VIPR2	6
GeneChemHKO111594	80	VIMP	3
GeneChemHKO27517	72	VIM	4
GeneChemHKO42847	6914	VILL	3
GeneChemHKO114167	110	VIL1	3
GeneChemHKO9522	92	VGLL1	5
GeneChemHKO54152	7294	VENTX	4
GeneChemHKO29853	74	VEGFC	5
GeneChemHKO61507	81	VCX3B	3
GeneChemHKO39076	83	VCX2	4
GeneChemHKO117844	75	VCAN	4
GeneChemHKO49956	90	VAX1	3
GeneChemHKO49120	107	VAV2	3
GeneChemHKO20988	59	VASN	3
GeneChemHKO88976	5900	VASH2	3
GeneChemHKO64076	1042	VASH1	4
GeneChemHKO38942	69	VAMP5	4
GeneChemHKO24810	7707	VAMP3	4
GeneChemHKO12253	67	VAMP2	3
GeneChemHKO101617	64	VAC14	3
GeneChemHKO57248	6790	UXT	3
GeneChemHKO110620	106	UTP6	3
GeneChemHKO110434	93	UTP14C	3
GeneChemHKO11868	1296	UTP11L	4
GeneChemHKO54132	110	UST	3
GeneChemHKO74050	77	USP7	3
GeneChemHKO18365	6499	USP6	3
GeneChemHKO104496	55	USP48	3
GeneChemHKO1199	837	USP47	3
GeneChemHKO26207	6774	USP44	4
GeneChemHKO74182	53	USP43	3
GeneChemHKO22780	107	USP42	3
GeneChemHKO23315	95	USP28	3
GeneChemHKO50483	86	USP27X	3
GeneChemHKO96732	121	USP26	3
GeneChemHKO57253	80	USP22	4
GeneChemHKO111182	87	USP20	4
GeneChemHKO14967	5367	USP19	4
GeneChemHKO79775	447	USP17L5	3
GeneChemHKO79774	395	USP17L4	3
GeneChemHKO79773	430	USP17L30	3
GeneChemHKO74193	4805	USP17L3	3
GeneChemHKO79771	459	USP17L29	3
GeneChemHKO79770	399	USP17L28	3
GeneChemHKO79769	431	USP17L27	3
GeneChemHKO79768	467	USP17L26	3
GeneChemHKO79767	428	USP17L25	3
GeneChemHKO79766	436	USP17L24	3
GeneChemHKO115383	807	USP17L22	3
GeneChemHKO115382	839	USP17L21	3
GeneChemHKO115381	798	USP17L20	3
GeneChemHKO79762	474	USP17L1P	4
GeneChemHKO115380	761	USP17L19	3
GeneChemHKO115379	773	USP17L18	3
GeneChemHKO115378	804	USP17L17	4
GeneChemHKO115377	773	USP17L13	4
GeneChemHKO115376	769	USP17L12	3
GeneChemHKO115375	789	USP17L11	3
GeneChemHKO82580	86	USP17L10	3
GeneChemHKO1712	74	USP15	3
GeneChemHKO21336	7361	USP13	4
GeneChemHKO120873	7080	USP12	3
GeneChemHKO40935	49	USP11	3
GeneChemHKO25184	4625	USO1	4
GeneChemHKO121515	71	USMG5	4
GeneChemHKO34283	93	USH1G	4
GeneChemHKO113339	155	USF1	3
GeneChemHKO57635	86	USE1	3
GeneChemHKO87408	94	USB1	4
GeneChemHKO102049	66	UROS	3
GeneChemHKO610	69	URM1	3
GeneChemHKO95626	95	UQCC2	3
GeneChemHKO9789	47	UPK1B	3
GeneChemHKO97586	120	UPB1	3
GeneChemHKO78392	104	UNKL	5
GeneChemHKO74994	72	UNCX	3
GeneChemHKO118467	76	UNC80	4
GeneChemHKO58616	82	UNC79	3
GeneChemHKO34974	6070	UNC5C	4
GeneChemHKO27462	66	UNC119B	3
GeneChemHKO20583	8200	UNC119	4
GeneChemHKO54673	84	ULK4	3
GeneChemHKO66538	97	ULK1	5
GeneChemHKO7225	100	ULBP3	3
GeneChemHKO110983	57	ULBP1	3
GeneChemHKO63219	110	UHRF1BP1L	3
GeneChemHKO103144	6288	UHRF1	4
GeneChemHKO97603	108	UGT8	4
GeneChemHKO27266	7378	UGT3A2	3
GeneChemHKO26219	8075	UGT3A1	3
GeneChemHKO1940	7938	UGT2B7	3
GeneChemHKO1941	54	UGT2B28	3
GeneChemHKO4631	64	UGT2B11	3
GeneChemHKO68564	1093	UGT1A9	4
GeneChemHKO68563	1126	UGT1A8	5
GeneChemHKO68562	1059	UGT1A7	4
GeneChemHKO68561	1049	UGT1A6	4
GeneChemHKO68560	1039	UGT1A5	4
GeneChemHKO68559	1073	UGT1A4	4
GeneChemHKO68558	1091	UGT1A3	4
GeneChemHKO68557	1032	UGT1A10	4
GeneChemHKO57419	53	UGDH	3
GeneChemHKO55010	70	UFL1	3
GeneChemHKO27299	63	UEVLD	3
GeneChemHKO100614	54	UCP3	3
GeneChemHKO58794	6944	UCN	3
GeneChemHKO105481	4887	UCHL3	3
GeneChemHKO8644	77	UCHL1	4
GeneChemHKO97229	47	UBXN6	3
GeneChemHKO42996	102	UBXN11	3
GeneChemHKO60139	1106	UBTD1	3
GeneChemHKO66365	5693	UBQLN3	5
GeneChemHKO122837	94	UBL4A	3
GeneChemHKO54044	76	UBL3	4
GeneChemHKO15488	53	UBE3D	3
GeneChemHKO98046	1029	UBE2V2	4
GeneChemHKO112700	66	UBE2QL1	3
GeneChemHKO100553	96	UBE2O	4
GeneChemHKO23283	66	UBE2NL	3
GeneChemHKO120825	63	UBE2K	4
GeneChemHKO100270	66	UBE2I	4
GeneChemHKO94072	66	UBE2G2	3
GeneChemHKO22835	95	UBE2G1	3
GeneChemHKO17972	140	UBE2C	3
GeneChemHKO118785	139	UBD	3
GeneChemHKO54573	3912	UBASH3B	4
GeneChemHKO4846	84	UBASH3A	3
GeneChemHKO122319	1038	UBAP2L	3
GeneChemHKO90830	121	UBALD2	3
GeneChemHKO32756	48	UBALD1	3
GeneChemHKO77472	817	UAP1	3
GeneChemHKO43934	94	TYW1B	3
GeneChemHKO109071	71	TYROBP	3
GeneChemHKO119553	6008	TYMS	3
GeneChemHKO39163	105	TYMP	4
GeneChemHKO98995	61	TXNRD2	3
GeneChemHKO41194	90	TXNL4B	5
GeneChemHKO5487	100	TXNIP	3
GeneChemHKO99626	66	TXNDC11	3
GeneChemHKO62169	71	TXLNG	3
GeneChemHKO35501	6915	TULP3	3
GeneChemHKO102165	56	TUBGCP5	3
GeneChemHKO61469	99	TUBGCP2	3
GeneChemHKO32315	8163	TUBD1	3
GeneChemHKO53044	71	TUBB8	3
GeneChemHKO45923	70	TUBB4A	3
GeneChemHKO48110	97	TUBB1	3
GeneChemHKO115695	83	TUBAL3	4
GeneChemHKO20298	73	TUBA1A	4
GeneChemHKO105488	89	TTR	3
GeneChemHKO96446	162	TTPA	3
GeneChemHKO80160	98	TTLL11	3
GeneChemHKO48325	4127	TTLL1	3
GeneChemHKO44097	163	TTC9	3
GeneChemHKO27519	96	TTC7B	5
GeneChemHKO45955	75	TTC7A	5
GeneChemHKO11457	69	TTC5	4
GeneChemHKO18784	64	TTC4	3
GeneChemHKO69512	78	TTC39C	3
GeneChemHKO32689	142	TTC39A	4
GeneChemHKO76271	82	TTC30B	3
GeneChemHKO75851	6401	TTC27	4
GeneChemHKO80146	63	TTC26	3
GeneChemHKO30068	50	TTC24	3
GeneChemHKO30060	9373	TTC23L	4
GeneChemHKO27678	8726	TTC12	4
GeneChemHKO102498	76	TSTD3	3
GeneChemHKO42542	47	TSTD1	4
GeneChemHKO35846	91	TST	4
GeneChemHKO97036	54	TSSK4	3
GeneChemHKO71671	68	TSPY8	3
GeneChemHKO116127	76	TSPY3	3
GeneChemHKO71667	63	TSPY1	3
GeneChemHKO53562	6096	TSPAN4	3
GeneChemHKO114876	110	TSPAN3	3
GeneChemHKO20632	60	TSPAN19	3
GeneChemHKO31255	71	TSPAN1	3
GeneChemHKO86869	8318	TSNARE1	3
GeneChemHKO70834	1028	TSN	3
GeneChemHKO106285	96	TSHZ2	3
GeneChemHKO118647	78	TSHZ1	3
GeneChemHKO7655	75	TSHR	3
GeneChemHKO92577	136	TSEN34	3
GeneChemHKO53503	76	TSC22D4	3
GeneChemHKO24379	3825	TRPV6	4
GeneChemHKO115640	1336	TRPV5	4
GeneChemHKO15411	69	TRPV3	3
GeneChemHKO49782	55	TRPV1	3
GeneChemHKO30605	70	TRPT1	4
GeneChemHKO117241	145	TRPM8	3
GeneChemHKO112401	84	TRPM7	3
GeneChemHKO63972	5827	TRPM4	4
GeneChemHKO41155	59	TRPM1	3
GeneChemHKO6067	71	TRPC7	3
GeneChemHKO91378	1143	TRPC1	3
GeneChemHKO97970	99	TRO	4
GeneChemHKO53555	111	TRMT61A	3
GeneChemHKO122572	82	TRMT2B	4
GeneChemHKO63021	102	TRMT12	3
GeneChemHKO27905	1957	TRMT11	3
GeneChemHKO85860	1308	TRIP6	3
GeneChemHKO116666	100	TRIP4	4
GeneChemHKO58040	89	TRIM8	3
GeneChemHKO14237	87	TRIM72	3
GeneChemHKO85714	6425	TRIM6-TRIM34	3
GeneChemHKO10541	98	TRIM64B	3
GeneChemHKO97327	63	TRIM64	3
GeneChemHKO108489	93	TRIM63	4
GeneChemHKO95645	3759	TRIM6	3
GeneChemHKO27787	7037	TRIM59	3
GeneChemHKO110631	10100	TRIM49D1	3
GeneChemHKO110634	69	TRIM49C	3
GeneChemHKO110633	76	TRIM49B	3
GeneChemHKO10404	65	TRIM49	3
GeneChemHKO43903	1257	TRIM45	3
GeneChemHKO48072	12990	TRIM44	3
GeneChemHKO73271	77	TRIM42	3
GeneChemHKO103950	5985	TRIM41	3
GeneChemHKO32484	3692	TRIM39-RPP21	3
GeneChemHKO56188	61	TRIM37	3
GeneChemHKO50460	1056	TRIM33	5
GeneChemHKO112053	1363	TRIM32	3
GeneChemHKO7172	6021	TRIM31	4
GeneChemHKO8803	80	TRIM3	3
GeneChemHKO84713	6972	TRIM29	4
GeneChemHKO113646	96	TRIM2	3
GeneChemHKO10712	83	TRIM16L	3
GeneChemHKO48622	75	TRIM16	3
GeneChemHKO100290	1373	TRIM15	3
GeneChemHKO109323	97	TRIM11	3
GeneChemHKO68075	5770	TRIM10	3
GeneChemHKO120706	9059	TRH	3
GeneChemHKO115746	61	TREML1	3
GeneChemHKO119586	80	TREM2	5
GeneChemHKO41880	73	TREH	3
GeneChemHKO2228	135	TRAT1	3
GeneChemHKO51647	86	TRAPPC2L	3
GeneChemHKO28045	62	TRAM1L1	3
GeneChemHKO52332	13272	TRAM1	3
GeneChemHKO37717	138	TRAK1	3
GeneChemHKO91487	1454	TRAFD1	5
GeneChemHKO55420	60	TRAF4	3
GeneChemHKO95483	90	TRABD2A	4
GeneChemHKO48364	1095	TPSAB1	4
GeneChemHKO113370	112	TPRX1	3
GeneChemHKO63775	74	TPPP2	3
GeneChemHKO53508	70	TPPP	3
GeneChemHKO48821	85	TPO	4
GeneChemHKO101330	117	TPMT	3
GeneChemHKO106979	869	TPM1	5
GeneChemHKO95220	92	TPK1	3
GeneChemHKO27281	76	TPD52L3	3
GeneChemHKO40460	102	TPD52L1	3
GeneChemHKO114895	112	TPD52	3
GeneChemHKO81881	95	TPCN1	5
GeneChemHKO71572	92	TPBGL	3
GeneChemHKO74728	90	TP63	3
GeneChemHKO23488	1110	TP53AIP1	3
GeneChemHKO111820	87	TOX3	5
GeneChemHKO118908	58	TOX	3
GeneChemHKO43269	157	TOR1AIP2	4
GeneChemHKO3035	5969	TOB2	3
GeneChemHKO54221	78	TOB1	4
GeneChemHKO31123	7001	TNS4	4
GeneChemHKO120777	176	TNPO3	3
GeneChemHKO52519	71	TNPO1	5
GeneChemHKO61297	141	TNNI3K	3
GeneChemHKO108847	151	TNIP2	4
GeneChemHKO46371	6757	TNFSF8	3
GeneChemHKO18600	97	TNFSF4	5
GeneChemHKO55247	71	TNFSF18	3
GeneChemHKO4827	122	TNFSF11	4
GeneChemHKO87578	62	TNFRSF17	3
GeneChemHKO61546	62	TNFRSF11B	4
GeneChemHKO112082	114	TNFRSF11A	3
GeneChemHKO27704	937	TNFRSF10D	3
GeneChemHKO96461	99	TNFRSF10C	4
GeneChemHKO7201	711	TNFRSF10B	3
GeneChemHKO19980	8153	TNFRSF10A	3
GeneChemHKO13185	13502	TNFAIP8L3	4
GeneChemHKO51238	62	TNFAIP8L2	3
GeneChemHKO10082	76	TNFAIP6	3
GeneChemHKO49041	7266	TNF	3
GeneChemHKO42107	81	TNC	3
GeneChemHKO118437	104	TMX3	3
GeneChemHKO59095	51	TMUB2	3
GeneChemHKO17372	3380	TMPRSS9	3
GeneChemHKO65581	55	TMPRSS11E	4
GeneChemHKO116913	74	TMPRSS11D	3
GeneChemHKO64412	70	TMOD3	4
GeneChemHKO9778	69	TMOD2	3
GeneChemHKO97238	15156	TMLHE	3
GeneChemHKO12209	110	TMIGD2	3
GeneChemHKO49435	64	TMIE	3
GeneChemHKO120167	61	TMEM99	4
GeneChemHKO108723	92	TMEM95	3
GeneChemHKO116872	81	TMEM92	3
GeneChemHKO43994	119	TMEM86B	3
GeneChemHKO50004	71	TMEM86A	3
GeneChemHKO101692	98	TMEM74	4
GeneChemHKO46151	6205	TMEM72	3
GeneChemHKO28174	114	TMEM68	4
GeneChemHKO121429	90	TMEM63A	3
GeneChemHKO69409	67	TMEM59	4
GeneChemHKO54314	69	TMEM56-RWDD3	4
GeneChemHKO8937	7734	TMEM56	3
GeneChemHKO12176	62	TMEM52B	4
GeneChemHKO24528	55	TMEM50B	4
GeneChemHKO15952	7146	TMEM45B	4
GeneChemHKO16898	159	TMEM42	3
GeneChemHKO37468	98	TMEM37	4
GeneChemHKO81252	63	TMEM35	3
GeneChemHKO15489	6025	TMEM258	3
GeneChemHKO63618	8311	TMEM257	4
GeneChemHKO56972	81	TMEM255A	3
GeneChemHKO102791	87	TMEM25	3
GeneChemHKO9976	68	TMEM249	3
GeneChemHKO42341	1044	TMEM247	4
GeneChemHKO64868	63	TMEM241	3
GeneChemHKO17587	72	TMEM235	3
GeneChemHKO23687	96	TMEM234	3
GeneChemHKO90555	89	TMEM229A	3
GeneChemHKO75616	8121	TMEM225	3
GeneChemHKO20044	74	TMEM223	4
GeneChemHKO46694	99	TMEM222	3
GeneChemHKO83390	124	TMEM221	3
GeneChemHKO89749	124	TMEM215	4
GeneChemHKO111905	116	TMEM211	3
GeneChemHKO96014	138	TMEM207	3
GeneChemHKO37142	7414	TMEM204	4
GeneChemHKO19156	690	TMEM203	3
GeneChemHKO73111	73	TMEM201	4
GeneChemHKO68429	58	TMEM200C	3
GeneChemHKO64994	70	TMEM194A	4
GeneChemHKO81633	7637	TMEM191C	3
GeneChemHKO38438	91	TMEM19	3
GeneChemHKO87188	81	TMEM179	3
GeneChemHKO115099	91	TMEM174	3
GeneChemHKO2400	115	TMEM167B	3
GeneChemHKO60031	149	TMEM159	3
GeneChemHKO122106	6243	TMEM156	3
GeneChemHKO111475	166	TMEM150B	3
GeneChemHKO103035	54	TMEM150A	4
GeneChemHKO116252	53	TMEM14E	3
GeneChemHKO40316	88	TMEM145	4
GeneChemHKO37460	93	TMEM139	4
GeneChemHKO39418	111	TMEM132E	3
GeneChemHKO19318	5352	TMEM129	3
GeneChemHKO64305	69	TMEM126B	4
GeneChemHKO75421	75	TMEM121	3
GeneChemHKO75451	7144	TMEM115	3
GeneChemHKO94361	6058	TMEM106C	4
GeneChemHKO72994	81	TMED9	3
GeneChemHKO49890	77	TMED4	3
GeneChemHKO13819	7142	TMED1	4
GeneChemHKO80297	80	TMCO2	3
GeneChemHKO112635	95	TMCO1	5
GeneChemHKO12964	7238	TMC7	4
GeneChemHKO16888	70	TMC6	3
GeneChemHKO110665	130	TMBIM6	3
GeneChemHKO25850	135	TM9SF3	4
GeneChemHKO26492	160	TM9SF1	3
GeneChemHKO69936	3159	TM7SF3	5
GeneChemHKO81450	7547	TM6SF1	3
GeneChemHKO98504	84	TM4SF18	4
GeneChemHKO114276	6145	TM2D2	3
GeneChemHKO101728	91	TLX1NB	4
GeneChemHKO5853	99	TLR8	3
GeneChemHKO94656	7088	TLK2	4
GeneChemHKO58855	110	TLE6	3
GeneChemHKO80213	71	TLE3	3
GeneChemHKO37217	73	TLCD2	3
GeneChemHKO114500	52	TK2	3
GeneChemHKO56449	149	TJP1	3
GeneChemHKO49263	85	TIRAP	3
GeneChemHKO91747	102	TIMP2	4
GeneChemHKO75090	6247	TIMM8B	3
GeneChemHKO28766	126	TIMELESS	4
GeneChemHKO36864	1308	TIGIT	5
GeneChemHKO108168	79	TIGD7	3
GeneChemHKO46001	6545	TIAM1	4
GeneChemHKO61216	84	TIAL1	3
GeneChemHKO24914	414	TIA1	3
GeneChemHKO118525	7023	THYN1	4
GeneChemHKO98917	8741	THUMPD1	3
GeneChemHKO46177	53	THTPA	4
GeneChemHKO120388	1343	THSD7B	5
GeneChemHKO71977	65	THSD4	4
GeneChemHKO70319	8852	THSD1	3
GeneChemHKO90390	91	THOC5	3
GeneChemHKO23309	96	THNSL2	4
GeneChemHKO4768	79	THG1L	3
GeneChemHKO94114	60	THEM4	3
GeneChemHKO53357	121	THEG	3
GeneChemHKO351	709	THBS4	3
GeneChemHKO30751	130	THAP9	4
GeneChemHKO94527	86	THAP5	3
GeneChemHKO10504	7786	TGS1	4
GeneChemHKO77103	7129	TGM3	4
GeneChemHKO115231	7362	TGM1	3
GeneChemHKO38423	70	TGFBRAP1	3
GeneChemHKO16158	52	TGFB2	4
GeneChemHKO10647	1302	TFPI2	3
GeneChemHKO11794	6755	TFEB	4
GeneChemHKO66522	116	TFDP3	3
GeneChemHKO80000	49	TFCP2L1	3
GeneChemHKO13912	58	TFB2M	5
GeneChemHKO62401	53	TFAP2D	3
GeneChemHKO55638	6063	TF	5
GeneChemHKO108857	101	TEX9	4
GeneChemHKO31664	58	TEX29	4
GeneChemHKO87758	47	TEX28	3
GeneChemHKO103611	6987	TEX13B	4
GeneChemHKO11460	6780	TET2	3
GeneChemHKO4113	234	TESK2	3
GeneChemHKO111489	110	TERT	3
GeneChemHKO96861	7538	TERF2IP	4
GeneChemHKO95497	156	TENM4	3
GeneChemHKO109481	1153	TELO2	3
GeneChemHKO110180	893	TEKT5	4
GeneChemHKO119364	101	TEKT1	3
GeneChemHKO31864	90	TECPR1	3
GeneChemHKO39053	7154	TEC	4
GeneChemHKO60064	8478	TEAD4	4
GeneChemHKO56725	92	TDRP	3
GeneChemHKO107294	113	TDRD9	5
GeneChemHKO122002	6229	TDRD3	4
GeneChemHKO106429	6544	TCP11L2	3
GeneChemHKO13945	73	TCP11L1	3
GeneChemHKO69134	59	TCP10L2	3
GeneChemHKO65796	65	TCP10L	4
GeneChemHKO55807	7921	TCN2	3
GeneChemHKO50847	77	TCL1B	4
GeneChemHKO50205	6213	TCIRG1	3
GeneChemHKO14403	1421	TCHP	3
GeneChemHKO111145	98	TCHHL1	3
GeneChemHKO106107	5939	TCF7L2	3
GeneChemHKO40320	70	TCF15	3
GeneChemHKO106678	206	TCERG1L	3
GeneChemHKO65694	57	TCEB3B	4
GeneChemHKO98480	79	TCEB3	3
GeneChemHKO16811	91	TCEANC	4
GeneChemHKO19523	5936	TCEAL8	4
GeneChemHKO106881	82	TCEAL5	4
GeneChemHKO72896	105	TCEAL2	4
GeneChemHKO96670	125	TCEA1	3
GeneChemHKO116409	824	TBX6	3
GeneChemHKO52590	77	TBX5	3
GeneChemHKO30659	7361	TBX3	4
GeneChemHKO115251	96	TBX2	3
GeneChemHKO16825	72	TBX19	3
GeneChemHKO61243	4402	TBX1	3
GeneChemHKO62536	67	TBRG1	4
GeneChemHKO33975	62	TBPL2	3
GeneChemHKO25309	136	TBL2	3
GeneChemHKO107921	76	TBCK	4
GeneChemHKO110803	95	TBCEL	4
GeneChemHKO89231	124	TBC1D7	3
GeneChemHKO69776	1216	TBC1D5	5
GeneChemHKO16446	101	TBC1D4	3
GeneChemHKO118221	73	TBC1D30	3
GeneChemHKO76900	78	TBC1D2B	3
GeneChemHKO113475	91	TBC1D29	3
GeneChemHKO120678	1189	TBC1D28	3
GeneChemHKO88497	15831	TBC1D22B	3
GeneChemHKO120426	114	TBC1D22A	3
GeneChemHKO325	77	TBC1D19	3
GeneChemHKO105007	7324	TBC1D17	4
GeneChemHKO31489	90	TBC1D13	3
GeneChemHKO104925	62	TBC1D10C	3
GeneChemHKO53214	8453	TBC1D10A	3
GeneChemHKO2902	68	TBC1D1	3
GeneChemHKO46399	77	TAZ	3
GeneChemHKO39848	1013	TAX1BP3	3
GeneChemHKO84566	1185	TASP1	3
GeneChemHKO11318	112	TAS2R9	4
GeneChemHKO119351	73	TAS2R7	3
GeneChemHKO93970	89	TAS2R60	3
GeneChemHKO12387	109	TAS2R46	3
GeneChemHKO46991	7400	TAS2R4	4
GeneChemHKO104311	72	TAS2R39	3
GeneChemHKO121504	105	TAS2R31	3
GeneChemHKO75877	116	TAS2R3	3
GeneChemHKO109727	1240	TAS2R20	4
GeneChemHKO109199	86	TAS2R16	3
GeneChemHKO98850	126	TAS2R13	3
GeneChemHKO89081	77	TAS2R10	3
GeneChemHKO117848	89	TAS2R1	3
GeneChemHKO66683	14951	TARDBP	4
GeneChemHKO3874	77	TARBP1	3
GeneChemHKO55722	7142	TAPBPL	4
GeneChemHKO84922	7830	TAP1	5
GeneChemHKO26089	82	TAOK3	3
GeneChemHKO65256	57	TAOK2	3
GeneChemHKO62470	3797	TAOK1	3
GeneChemHKO38665	63	TANK	3
GeneChemHKO12570	98	TANGO2	3
GeneChemHKO52374	64	TAGLN3	3
GeneChemHKO19891	6844	TAF9	4
GeneChemHKO62178	121	TAF1L	3
GeneChemHKO22966	62	TAF1D	3
GeneChemHKO10338	8075	TAF1C	3
GeneChemHKO105447	63	TAF1A	3
GeneChemHKO31654	7529	TAF11	3
GeneChemHKO3227	579	TACR3	3
GeneChemHKO112356	101	TACO1	3
GeneChemHKO95107	77	TACC3	3
GeneChemHKO107673	134	TAB2	3
GeneChemHKO100811	165	SYTL5	3
GeneChemHKO103704	3546	SYTL1	4
GeneChemHKO26115	1037	SYT9	3
GeneChemHKO37939	12387	SYT8	3
GeneChemHKO25515	7104	SYT6	4
GeneChemHKO58800	64	SYT4	3
GeneChemHKO97032	109	SYT17	3
GeneChemHKO56447	8602	SYT16	3
GeneChemHKO16790	58	SYT13	3
GeneChemHKO62380	60	SYT12	4
GeneChemHKO106124	183	SYT11	4
GeneChemHKO101632	5943	SYS1	3
GeneChemHKO37583	77	SYP	4
GeneChemHKO97772	122	SYNPR	5
GeneChemHKO99616	91	SYNJ2	3
GeneChemHKO85923	1157	SYNJ1	4
GeneChemHKO84068	9078	SYNGR3	3
GeneChemHKO77518	75	SYNGR1	3
GeneChemHKO116066	76	SYNE1	3
GeneChemHKO13901	56	SYNDIG1L	3
GeneChemHKO27851	63	SYNDIG1	3
GeneChemHKO40447	73	SYN1	3
GeneChemHKO49095	113	SYDE1	3
GeneChemHKO38690	62	SYCP2	3
GeneChemHKO77511	97	SYCN	3
GeneChemHKO121675	69	SYCE3	3
GeneChemHKO101089	88	SVIL	4
GeneChemHKO102461	73	SV2A	3
GeneChemHKO47302	87	SUSD4	3
GeneChemHKO108177	1300	SUPV3L1	3
GeneChemHKO59093	95	SUPT3H	3
GeneChemHKO44433	70	SUPT20HL2	3
GeneChemHKO114755	94	SUPT20H	3
GeneChemHKO31749	70	SUPT16H	3
GeneChemHKO10836	72	SUN3	4
GeneChemHKO56476	6741	SUN2	3
GeneChemHKO90499	100	SUN1	3
GeneChemHKO110152	51	SUMO4	3
GeneChemHKO1103	7934	SULT4A1	4
GeneChemHKO118952	114	SULT2B1	4
GeneChemHKO1651	55	SULT1E1	3
GeneChemHKO37175	3856	SULT1A4	3
GeneChemHKO37174	3812	SULT1A3	5
GeneChemHKO56078	145	SULT1A2	4
GeneChemHKO47090	1402	SULF2	3
GeneChemHKO38443	3014	SULF1	3
GeneChemHKO82690	90	SUGP1	3
GeneChemHKO19324	1318	SUCNR1	4
GeneChemHKO116585	6433	SUCLG2	4
GeneChemHKO45483	77	STYXL1	3
GeneChemHKO71049	98	STYK1	3
GeneChemHKO62168	58	STX19	3
GeneChemHKO109615	65	STX11	3
GeneChemHKO103932	84	STRADA	3
GeneChemHKO1884	1060	STPG1	4
GeneChemHKO99946	658	STOX1	3
GeneChemHKO64160	8034	STON2	3
GeneChemHKO101813	144	STOML1	3
GeneChemHKO32324	82	STMND1	3
GeneChemHKO47551	98	STMN3	3
GeneChemHKO5371	1094	STK38L	3
GeneChemHKO114411	9014	STK33	3
GeneChemHKO61296	8034	STK32A	4
GeneChemHKO103252	117	STK24	3
GeneChemHKO108084	6826	STK17A	4
GeneChemHKO36679	91	STIP1	3
GeneChemHKO36367	138	STIM1	3
GeneChemHKO22893	121	STEAP1	5
GeneChemHKO20817	68	STC1	3
GeneChemHKO33920	48	STBD1	3
GeneChemHKO98076	61	STAU2	3
GeneChemHKO15690	1385	STAT4	3
GeneChemHKO74371	7620	STAT2	3
GeneChemHKO88660	55	STARD9	3
GeneChemHKO8123	1174	STARD3NL	3
GeneChemHKO11133	62	STARD13	3
GeneChemHKO26274	122	STARD10	4
GeneChemHKO41755	6282	STAP2	4
GeneChemHKO25969	1006	STAMBP	4
GeneChemHKO101025	56	STAC3	3
GeneChemHKO60598	71	STAC2	3
GeneChemHKO90756	70	STAC	4
GeneChemHKO114514	8069	STAB1	4
GeneChemHKO56937	93	ST8SIA5	3
GeneChemHKO25475	740	ST8SIA2	3
GeneChemHKO111217	115	ST6GALNAC5	3
GeneChemHKO88766	118	ST6GALNAC3	3
GeneChemHKO85821	6647	ST6GALNAC2	4
GeneChemHKO57428	70	ST6GAL2	3
GeneChemHKO117155	70	ST3GAL6	3
GeneChemHKO81991	4340	ST20-MTHFS	3
GeneChemHKO10750	110	ST14	3
GeneChemHKO11427	371	SSX2B	3
GeneChemHKO49459	234	SSTR5	4
GeneChemHKO53302	75	SSTR3	3
GeneChemHKO56125	63	SSTR1	3
GeneChemHKO29936	84	SSR2	3
GeneChemHKO79410	1059	SSH3	3
GeneChemHKO9020	138	SSH2	4
GeneChemHKO116266	89	SSFA2	3
GeneChemHKO31103	112	SSBP3	3
GeneChemHKO6244	91	SSBP2	3
GeneChemHKO49964	7028	SS18L1	3
GeneChemHKO14893	74	SRSF12	5
GeneChemHKO64312	7431	SRSF11	3
GeneChemHKO117070	88	SRRM2	3
GeneChemHKO69611	8226	SRRD	3
GeneChemHKO72819	7277	SRR	3
GeneChemHKO88820	1366	SRPX2	3
GeneChemHKO106574	171	SRPX	3
GeneChemHKO16152	61	SRP19	3
GeneChemHKO57945	49	SRMS	3
GeneChemHKO100938	8693	SRGAP2D	3
GeneChemHKO104200	2485	SRGAP2B	3
GeneChemHKO71819	6642	SRFBP1	3
GeneChemHKO73174	7237	SRF	4
GeneChemHKO118162	148	SRBD1	4
GeneChemHKO11303	93	SQSTM1	3
GeneChemHKO120967	822	SPTLC2	3
GeneChemHKO84738	6954	SPTBN4	4
GeneChemHKO8188	172	SPTBN2	3
GeneChemHKO105294	7782	SPTA1	4
GeneChemHKO108764	70	SPSB4	3
GeneChemHKO90170	60	SPRYD7	3
GeneChemHKO25698	64	SPRY4	3
GeneChemHKO99856	3920	SPRY3_Y	3
GeneChemHKO113681	883	SPRR4	3
GeneChemHKO106836	136	SPRR3	3
GeneChemHKO119432	1444	SPRR2E	3
GeneChemHKO102349	5611	SPRR1A	3
GeneChemHKO34184	6721	SPRN	3
GeneChemHKO119916	111	SPP1	5
GeneChemHKO40240	66	SPOP	3
GeneChemHKO15397	77	SPON2	3
GeneChemHKO95733	7845	SPO11	3
GeneChemHKO61425	111	SPNS2	3
GeneChemHKO24224	92	SPNS1	4
GeneChemHKO101773	92	SPINT4	4
GeneChemHKO111074	10169	SPINT2	3
GeneChemHKO90779	61	SPINK8	4
GeneChemHKO37642	62	SPINK6	3
GeneChemHKO75950	65	SPINK2	3
GeneChemHKO85072	8184	SPINK13	4
GeneChemHKO13560	88	SPINK1	3
GeneChemHKO92395	46	SPIN4	3
GeneChemHKO104529	77	SPICE1	3
GeneChemHKO70706	71	SPHK2	3
GeneChemHKO61880	117	SPG20	3
GeneChemHKO33390	77	SPESP1	3
GeneChemHKO75220	80	SPEM1	3
GeneChemHKO104469	120	SPEF2	3
GeneChemHKO117343	3930	SPECC1L	3
GeneChemHKO42500	92	SPECC1	3
GeneChemHKO57415	7785	SPCS3	3
GeneChemHKO60426	68	SPATA6L	4
GeneChemHKO107227	81	SPATA31D4	3
GeneChemHKO107226	75	SPATA31D3	3
GeneChemHKO3973	3306	SPATA31C1	5
GeneChemHKO10373	437	SPATA31A5	3
GeneChemHKO25794	74	SPATA31A2	3
GeneChemHKO11296	119	SPATA3	3
GeneChemHKO77487	73	SPATA21	3
GeneChemHKO17138	75	SPATA20	3
GeneChemHKO36429	94	SPATA19	3
GeneChemHKO12381	8192	SPATA18	3
GeneChemHKO65997	71	SPATA17	3
GeneChemHKO71715	80	SPATA16	3
GeneChemHKO30313	117	SPATA12	5
GeneChemHKO102182	8397	SPARC	3
GeneChemHKO104438	94	SPANXN5	3
GeneChemHKO96155	440	SPANXD	3
GeneChemHKO108396	3094	SPANXB1	3
GeneChemHKO21561	10380	SPAM1	3
GeneChemHKO120662	82	SPAG9	3
GeneChemHKO2880	71	SPAG8	3
GeneChemHKO83534	109	SPAG7	3
GeneChemHKO102760	6344	SPAG6	3
GeneChemHKO73575	82	SPAG16	3
GeneChemHKO115459	81	SPAG11B	3
GeneChemHKO42310	68	SPAG1	3
GeneChemHKO104195	71	SPACA4	3
GeneChemHKO1474	54	SPA17	4
GeneChemHKO70739	82	SP7	3
GeneChemHKO56816	177	SP6	3
GeneChemHKO69221	77	SP5	4
GeneChemHKO66067	7563	SP140L	4
GeneChemHKO66066	299	SP100	3
GeneChemHKO90450	7198	SOX5	3
GeneChemHKO97035	111	SOX15	3
GeneChemHKO106588	71	SOX14	3
GeneChemHKO76398	117	SOX11	3
GeneChemHKO51485	55	SOX1	3
GeneChemHKO16649	113	SOS2	3
GeneChemHKO26510	90	SORL1	4
GeneChemHKO1174	6162	SOCS6	3
GeneChemHKO22020	469	SOAT1	3
GeneChemHKO64867	92	SNX9	3
GeneChemHKO30162	80	SNX5	3
GeneChemHKO64147	84	SNX31	3
GeneChemHKO28990	58	SNX3	4
GeneChemHKO7497	121	SNX19	4
GeneChemHKO102680	104	SNX17	4
GeneChemHKO118359	136	SNX13	3
GeneChemHKO49031	59	SNX11	3
GeneChemHKO36155	165	SNTG1	3
GeneChemHKO99551	154	SNTB1	4
GeneChemHKO22398	1190	SNRNP200	4
GeneChemHKO52724	96	SNF8	3
GeneChemHKO31819	73	SNCB	3
GeneChemHKO84477	4616	SNCA	3
GeneChemHKO67958	1043	SNAPC5	3
GeneChemHKO54636	144	SNAP29	3
GeneChemHKO103999	63	SNAI1	4
GeneChemHKO91681	6216	SMYD4	4
GeneChemHKO84362	8570	SMYD1	3
GeneChemHKO101859	107	SMUG1	3
GeneChemHKO19817	57	SMR3A	3
GeneChemHKO54888	54	SMPDL3B	3
GeneChemHKO98658	110	SMPDL3A	3
GeneChemHKO102161	5994	SMPD4	4
GeneChemHKO98058	104	SMPD2	3
GeneChemHKO77121	7610	SMOX	3
GeneChemHKO10720	73	SMIM5	3
GeneChemHKO57013	6478	SMIM4	3
GeneChemHKO73982	88	SMIM22	3
GeneChemHKO119917	167	SMIM21	5
GeneChemHKO19196	3700	SMIM18	3
GeneChemHKO5979	80	SMIM14	3
GeneChemHKO115621	8400	SMIM1	4
GeneChemHKO98155	77	SMG9	4
GeneChemHKO21954	95	SMG8	3
GeneChemHKO45006	17766	SMG7	3
GeneChemHKO60187	6657	SMG1	3
GeneChemHKO52189	77	SMCR7	3
GeneChemHKO113738	135	SMCP	3
GeneChemHKO33624	8810	SMC6	3
GeneChemHKO83517	7701	SMARCC2	4
GeneChemHKO86741	4657	SMARCA2	3
GeneChemHKO16142	6982	SMAP1	4
GeneChemHKO62887	111	SMAD9	3
GeneChemHKO31181	8295	SMAD7	4
GeneChemHKO121370	102	SMAD6	4
GeneChemHKO10411	8209	SMAD3	3
GeneChemHKO30981	8713	SMAD2	3
GeneChemHKO74420	82	SMAD1	4
GeneChemHKO628	91	SLPI	3
GeneChemHKO105636	3181	SLK	4
GeneChemHKO37669	69	SLITRK6	5
GeneChemHKO73072	1063	SLITRK3	3
GeneChemHKO45847	80	SLITRK1	4
GeneChemHKO18172	92	SLIT1	3
GeneChemHKO1465	66	SLFN5	3
GeneChemHKO105572	133	SLFN13	3
GeneChemHKO32181	1257	SLCO1A2	3
GeneChemHKO121526	193	SLC9C1	3
GeneChemHKO27344	8880	SLC9B2	4
GeneChemHKO8607	1091	SLC9B1	3
GeneChemHKO74451	53	SLC9A9	3
GeneChemHKO106147	78	SLC8A3	4
GeneChemHKO52400	58	SLC7A5	4
GeneChemHKO121322	96	SLC7A2	4
GeneChemHKO53024	88	SLC7A14	3
GeneChemHKO52502	68	SLC7A10	3
GeneChemHKO11540	57	SLC6A8	3
GeneChemHKO15691	7883	SLC6A7	4
GeneChemHKO119470	147	SLC6A5	4
GeneChemHKO7196	77	SLC6A18	3
GeneChemHKO99085	76	SLC6A16	3
GeneChemHKO5618	98	SLC6A15	4
GeneChemHKO21615	100	SLC6A1	3
GeneChemHKO90191	71	SLC5A9	4
GeneChemHKO37162	8126	SLC5A6	3
GeneChemHKO12282	132	SLC5A12	4
GeneChemHKO119037	110	SLC5A11	3
GeneChemHKO118153	88	SLC52A1	3
GeneChemHKO94267	97	SLC51B	3
GeneChemHKO54662	78	SLC51A	3
GeneChemHKO60283	69	SLC4A9	3
GeneChemHKO65518	105	SLC4A8	3
GeneChemHKO31938	98	SLC4A10	3
GeneChemHKO9345	70	SLC4A1	4
GeneChemHKO26375	5060	SLC47A2	4
GeneChemHKO57633	101	SLC44A4	4
GeneChemHKO4826	1131	SLC44A2	4
GeneChemHKO54354	63	SLC44A1	3
GeneChemHKO121180	57	SLC43A3	3
GeneChemHKO52492	8376	SLC41A3	5
GeneChemHKO40072	79	SLC41A1	4
GeneChemHKO89681	1051	SLC39A4	3
GeneChemHKO39614	44	SLC39A2	3
GeneChemHKO98810	135	SLC39A13	4
GeneChemHKO60629	141	SLC38A9	3
GeneChemHKO20751	700	SLC38A4	3
GeneChemHKO5338	121	SLC38A2	3
GeneChemHKO24280	73	SLC38A10	4
GeneChemHKO108500	97	SLC36A4	3
GeneChemHKO38647	77	SLC35G3	3
GeneChemHKO51351	102	SLC35F1	3
GeneChemHKO19071	75	SLC35E4	3
GeneChemHKO121579	62	SLC35E2B	3
GeneChemHKO22920	82	SLC35B4	3
GeneChemHKO102033	87	SLC30A8	4
GeneChemHKO38969	72	SLC30A7	3
GeneChemHKO114833	6668	SLC30A6	4
GeneChemHKO110758	98	SLC30A4	5
GeneChemHKO58593	81	SLC30A3	3
GeneChemHKO10521	55	SLC30A10	4
GeneChemHKO81729	97	SLC2A4	3
GeneChemHKO115577	8022	SLC2A2	3
GeneChemHKO19559	1020	SLC2A1	3
GeneChemHKO62070	8262	SLC28A3	3
GeneChemHKO39109	58	SLC27A4	3
GeneChemHKO48855	686	SLC27A3	3
GeneChemHKO58682	48	SLC27A1	3
GeneChemHKO28706	64	SLC26A4	3
GeneChemHKO121450	106	SLC26A10	4
GeneChemHKO58974	51	SLC25A5	3
GeneChemHKO122616	57	SLC25A46	3
GeneChemHKO88961	7158	SLC25A42	3
GeneChemHKO115064	77	SLC25A4	3
GeneChemHKO85643	240	SLC25A39	4
GeneChemHKO37057	152	SLC25A37	4
GeneChemHKO53509	91	SLC25A36	3
GeneChemHKO54138	9038	SLC25A30	3
GeneChemHKO31090	99	SLC25A29	3
GeneChemHKO105720	6751	SLC25A28	3
GeneChemHKO101168	86	SLC25A23	3
GeneChemHKO48931	84	SLC25A18	3
GeneChemHKO95843	95	SLC25A17	3
GeneChemHKO67404	64	SLC25A12	3
GeneChemHKO110089	63	SLC24A2	3
GeneChemHKO108862	122	SLC23A3	3
GeneChemHKO32719	797	SLC22A4	4
GeneChemHKO119901	107	SLC22A31	4
GeneChemHKO65979	9749	SLC22A23	3
GeneChemHKO43835	1075	SLC22A13	3
GeneChemHKO17097	76	SLC22A11	3
GeneChemHKO55911	3690	SLC20A1	3
GeneChemHKO48106	70	SLC1A2	4
GeneChemHKO3220	98	SLC19A3	3
GeneChemHKO99911	9404	SLC19A2	3
GeneChemHKO7058	64	SLC18B1	3
GeneChemHKO70480	3901	SLC18A2	4
GeneChemHKO113674	60	SLC17A9	3
GeneChemHKO114788	71	SLC17A7	3
GeneChemHKO63139	7797	SLC17A6	3
GeneChemHKO100234	92	SLC17A1	4
GeneChemHKO16861	56	SLC16A8	3
GeneChemHKO30656	7995	SLC16A6	3
GeneChemHKO58757	59	SLC16A5	4
GeneChemHKO79926	59	SLC16A12	5
GeneChemHKO119405	73	SLC16A10	3
GeneChemHKO8213	8612	SLC15A3	4
GeneChemHKO111865	1053	SLC15A1	3
GeneChemHKO99043	68	SLC14A1	3
GeneChemHKO77443	7955	SLC13A5	4
GeneChemHKO75088	84	SLC13A2	3
GeneChemHKO118511	73	SLC12A6	4
GeneChemHKO116833	6477	SLC12A5	3
GeneChemHKO57999	139	SLC12A4	3
GeneChemHKO32287	79	SLC10A4	4
GeneChemHKO120129	73	SLBP	3
GeneChemHKO1454	4871	SLAMF7	3
GeneChemHKO63802	70	SKP1	4
GeneChemHKO111285	98	SKIV2L	3
GeneChemHKO96351	87	SKIDA1	3
GeneChemHKO62105	74	SKAP1	3
GeneChemHKO4508	75	SKA1	3
GeneChemHKO108844	7975	SIRT7	4
GeneChemHKO88560	72	SIRT6	3
GeneChemHKO57132	7325	SIRT3	3
GeneChemHKO103557	67	SIRT2	3
GeneChemHKO46451	63	SIRPD	5
GeneChemHKO41084	56	SIRPB2	3
GeneChemHKO58718	58	SIPA1L3	3
GeneChemHKO22680	8472	SIPA1L2	4
GeneChemHKO92891	84	SIPA1L1	5
GeneChemHKO26196	173	SIM1	4
GeneChemHKO49230	6963	SIK2	3
GeneChemHKO100844	57	SIGLECL1	3
GeneChemHKO8164	57	SIGLEC8	3
GeneChemHKO72137	7383	SIGLEC14	3
GeneChemHKO27795	7711	SIGLEC10	3
GeneChemHKO17201	72	SIGLEC1	3
GeneChemHKO110976	103	SIDT1	3
GeneChemHKO91368	6364	SIAE	3
GeneChemHKO21605	7035	SHROOM4	4
GeneChemHKO74692	91	SHROOM2	4
GeneChemHKO120271	1156	SHQ1	3
GeneChemHKO16098	8157	SHPK	3
GeneChemHKO56118	69	SHKBP1	3
GeneChemHKO103608	63	SHISA9	3
GeneChemHKO72337	7733	SHH	3
GeneChemHKO107770	9348	SHCBP1L	3
GeneChemHKO59421	52	SHCBP1	3
GeneChemHKO45759	98	SHC1	3
GeneChemHKO39069	59	SH3PXD2A	3
GeneChemHKO27970	60	SH3GL3	3
GeneChemHKO117586	107	SH3GL2	4
GeneChemHKO13439	88	SH3D19	3
GeneChemHKO9720	45	SH3BP4	3
GeneChemHKO113386	76	SH3BP2	3
GeneChemHKO42683	58	SH3BP1	3
GeneChemHKO17054	11088	SH3BGRL2	4
GeneChemHKO101531	51	SH2D7	3
GeneChemHKO32403	78	SH2D2A	3
GeneChemHKO62315	105	SH2D1B	3
GeneChemHKO102080	84	SH2D1A	4
GeneChemHKO7962	96	SH2B3	3
GeneChemHKO59012	100	SGSM3	3
GeneChemHKO54467	1357	SGSH	3
GeneChemHKO70523	75	SGPL1	3
GeneChemHKO33593	101	SGMS2	4
GeneChemHKO111965	66	SGK223	4
GeneChemHKO59454	1250	SGK2	5
GeneChemHKO112923	52	SGCE	3
GeneChemHKO18925	8215	SGCD	3
GeneChemHKO101345	64	SFXN5	3
GeneChemHKO10482	6052	SFXN4	3
GeneChemHKO116654	84	SFXN2	4
GeneChemHKO49437	6589	SFXN1	3
GeneChemHKO34933	65	SFTPD	3
GeneChemHKO53320	7243	SFTPC	3
GeneChemHKO116981	8910	SFT2D1	3
GeneChemHKO119695	81	SFRP4	4
GeneChemHKO30444	81	SFRP2	3
GeneChemHKO22523	114	SFMBT2	3
GeneChemHKO66475	1358	SFI1	4
GeneChemHKO92272	63	SF3B5	4
GeneChemHKO82317	3003	SF3B3	3
GeneChemHKO37822	81	SF3B2	3
GeneChemHKO69578	78	SF3B14	3
GeneChemHKO27658	198	SEZ6L2	4
GeneChemHKO89066	1139	SEZ6	4
GeneChemHKO22691	1599	SETD9	3
GeneChemHKO91413	75	SETD7	4
GeneChemHKO105857	82	SETD5	3
GeneChemHKO62157	87	SETD1B	3
GeneChemHKO33095	1230	SESTD1	4
GeneChemHKO18379	86	SESN3	3
GeneChemHKO90188	65	SESN2	3
GeneChemHKO30123	83	SESN1	3
GeneChemHKO119728	80	SERTAD3	3
GeneChemHKO64495	7753	SERTAD2	3
GeneChemHKO35670	51	SERPINC1	3
GeneChemHKO393	866	SERPINB3	4
GeneChemHKO99236	8880	SERPINB12	4
GeneChemHKO109786	73	SERPINA7	3
GeneChemHKO8877	56	SERPINA6	3
GeneChemHKO79643	8392	SERINC1	4
GeneChemHKO95550	7315	SERBP1	5
GeneChemHKO58334	55	SEPP1	3
GeneChemHKO52255	6919	SEPN1	3
GeneChemHKO35577	53	SEPHS1	3
GeneChemHKO77673	78	SENP7	3
GeneChemHKO117690	92	SENP5	4
GeneChemHKO35745	148	SENP2	3
GeneChemHKO106754	90	SEMA5A	3
GeneChemHKO17246	878	SEMA4G	4
GeneChemHKO11161	79	SEMA3F	4
GeneChemHKO33220	66	SEMA3A	3
GeneChemHKO116834	79	SELL	3
GeneChemHKO9636	87	SELENBP1	3
GeneChemHKO62404	73	SEL1L	3
GeneChemHKO56469	6537	SECTM1	4
GeneChemHKO109654	7097	SECISBP2L	3
GeneChemHKO18648	7832	SEC63	3
GeneChemHKO68406	5653	SEC22A	3
GeneChemHKO65523	1331	SEC16A	4
GeneChemHKO89707	60	SEC14L6	3
GeneChemHKO96311	109	SEC14L4	4
GeneChemHKO31185	80	SEC14L2	4
GeneChemHKO13967	79	SEC14L1	4
GeneChemHKO21005	367	SEC13	3
GeneChemHKO53481	3462	SDPR	4
GeneChemHKO25433	9812	SDK2	4
GeneChemHKO106158	64	SDK1	3
GeneChemHKO116892	321	SDHC	5
GeneChemHKO74040	1104	SDF4	4
GeneChemHKO23990	64	SDCBP2	3
GeneChemHKO27485	86	SCUBE3	3
GeneChemHKO62636	100	SCTR	4
GeneChemHKO121468	7244	SCRN3	3
GeneChemHKO27568	179	SCRG1	3
GeneChemHKO107870	100	SCOC	4
GeneChemHKO107310	90	SCNN1B	4
GeneChemHKO122835	8579	SCN8A	3
GeneChemHKO61818	84	SCN3B	3
GeneChemHKO117246	90	SCN3A	4
GeneChemHKO63776	8417	SCN11A	4
GeneChemHKO118555	6733	SCML2	3
GeneChemHKO1487	18138	SCGN	3
GeneChemHKO38087	97	SCGB3A2	3
GeneChemHKO12576	127	SCGB1A1	3
GeneChemHKO2338	115	SCG2	3
GeneChemHKO98534	16173	SCD	3
GeneChemHKO8246	98	SCCPDH	4
GeneChemHKO76839	70	SCARF2	3
GeneChemHKO65951	21583	SCARB2	5
GeneChemHKO3078	80	SCAND3	4
GeneChemHKO29848	6461	SCAI	3
GeneChemHKO33384	74	SC5D	3
GeneChemHKO33793	6848	SBSN	3
GeneChemHKO81640	87	SBK2	3
GeneChemHKO38435	73	SBK1	3
GeneChemHKO89202	64	SBF2	3
GeneChemHKO2600	1050	SAYSD1	3
GeneChemHKO48978	60	SAV1	4
GeneChemHKO80152	66	SAP30L	4
GeneChemHKO118186	56	SAP18	3
GeneChemHKO46542	99	SAMSN1	3
GeneChemHKO12427	55	SAMD9	4
GeneChemHKO123003	146	SAMD8	3
GeneChemHKO121443	89	SAMD7	3
GeneChemHKO24359	808	SAMD5	3
GeneChemHKO66392	69	SAMD4A	3
GeneChemHKO59236	138	SAMD3	4
GeneChemHKO92531	87	SAMD14	3
GeneChemHKO102887	74	SAMD13	3
GeneChemHKO73241	90	SAMD12	4
GeneChemHKO119169	87	SAGE1	3
GeneChemHKO66784	1329	SAAL1	3
GeneChemHKO18565	73	SAA2-SAA4	3
GeneChemHKO74155	48	SAA1	3
GeneChemHKO113888	51	S1PR4	3
GeneChemHKO118047	7496	S1PR1	3
GeneChemHKO110901	6645	S100Z	3
GeneChemHKO66881	8786	S100A8	3
GeneChemHKO77993	8480	S100A4	5
GeneChemHKO93674	103	S100A2	4
GeneChemHKO107224	5294	S100A12	3
GeneChemHKO50923	84	RYR2	3
GeneChemHKO14696	968	RXFP4	5
GeneChemHKO95046	82	RXFP3	3
GeneChemHKO30220	62	RXFP1	3
GeneChemHKO13762	72	RWDD3	3
GeneChemHKO57027	7162	RUNX3	3
GeneChemHKO118024	6351	RUNX2	3
GeneChemHKO64322	1250	RUNDC3B	3
GeneChemHKO67175	102	RUNDC3A	3
GeneChemHKO31737	6928	RTP1	4
GeneChemHKO24219	7924	RTN4RL2	3
GeneChemHKO11072	72	RTN4R	3
GeneChemHKO63490	85	RTN4IP1	3
GeneChemHKO25486	76	RTN3	3
GeneChemHKO54302	63	RTN1	3
GeneChemHKO58368	70	RTL1	3
GeneChemHKO60648	66	RTKN	3
GeneChemHKO42846	71	RTDR1	3
GeneChemHKO102519	57	RTCA	3
GeneChemHKO57840	77	RSU1	4
GeneChemHKO84196	125	RSPO2	4
GeneChemHKO25399	45	RSPO1	3
GeneChemHKO92888	1033	RSPH9	4
GeneChemHKO92491	103	RSG1	3
GeneChemHKO28160	79	RSF1	3
GeneChemHKO118085	78	RSC1A1	3
GeneChemHKO90656	6820	RRAS	3
GeneChemHKO43123	92	RRAGD	4
GeneChemHKO97053	6540	RRAGB	4
GeneChemHKO106000	88	RPUSD4	3
GeneChemHKO106704	124	RPS6KA6	3
GeneChemHKO24383	73	RPS6KA4	3
GeneChemHKO7604	88	RPS6KA3	3
GeneChemHKO45860	52	RPS6	3
GeneChemHKO119112	110	RPS4Y1	3
GeneChemHKO66477	5943	RPS24	3
GeneChemHKO106310	85	RPS2	3
GeneChemHKO113236	5698	RPS19BP1	3
GeneChemHKO58275	3579	RPS17L	4
GeneChemHKO58274	3652	RPS17	3
GeneChemHKO50556	99	RPRD1A	3
GeneChemHKO79928	81	RPP40	3
GeneChemHKO110525	103	RPP30	3
GeneChemHKO51866	7891	RPL7A	4
GeneChemHKO14939	12969	RPL37	3
GeneChemHKO49639	57	RPL35	3
GeneChemHKO46779	89	RPL26L1	3
GeneChemHKO82723	4703	RPH3AL	4
GeneChemHKO33000	81	RPH3A	3
GeneChemHKO2347	4068	RPGR	3
GeneChemHKO19930	4433	RPA1	3
GeneChemHKO14208	110	RP1	4
GeneChemHKO13312	113	ROS1	3
GeneChemHKO13688	122	RORB	4
GeneChemHKO71552	50	ROPN1L	3
GeneChemHKO25009	65	ROGDI	3
GeneChemHKO74043	61	RNMTL1	3
GeneChemHKO43275	129	RNF43	3
GeneChemHKO19423	216	RNF34	4
GeneChemHKO24074	887	RNF26	4
GeneChemHKO19816	52	RNF224	4
GeneChemHKO64531	1072	RNF219	3
GeneChemHKO75050	118	RNF217	3
GeneChemHKO117809	50	RNF216	4
GeneChemHKO117083	541	RNF215	3
GeneChemHKO26878	159	RNF2	3
GeneChemHKO74884	56	RNF19B	3
GeneChemHKO18426	9250	RNF185	4
GeneChemHKO93580	59	RNF168	3
GeneChemHKO72567	65	RNF165	3
GeneChemHKO67963	56	RNF151	3
GeneChemHKO53300	9140	RNF149	3
GeneChemHKO62781	59	RNF148	4
GeneChemHKO30909	84	RNF144A	3
GeneChemHKO121634	100	RNF133	4
GeneChemHKO1665	66	RNF130	4
GeneChemHKO33533	110	RNF113B	3
GeneChemHKO119960	153	RNF111	3
GeneChemHKO78958	858	RNF11	5
GeneChemHKO111622	80	RND2	5
GeneChemHKO26998	6172	RNASEL	3
GeneChemHKO41364	130	RNASE8	3
GeneChemHKO9246	6379	RNASE7	3
GeneChemHKO101720	1553	RNASE4	5
GeneChemHKO32351	91	RNASE13	3
GeneChemHKO25140	6634	RNASE12	4
GeneChemHKO121644	65	RMND1	3
GeneChemHKO35832	8636	RMDN1	3
GeneChemHKO25348	939	RLN1	3
GeneChemHKO28366	3433	RIPPLY3	4
GeneChemHKO14908	62	RIPPLY1	5
GeneChemHKO52992	59	RIPK4	3
GeneChemHKO104128	80	RIPK3	3
GeneChemHKO53073	72	RIOK3	4
GeneChemHKO114025	4473	RINL	3
GeneChemHKO6746	68	RIMS2	4
GeneChemHKO11899	77	RIMS1	3
GeneChemHKO90706	68	RIMKLA	3
GeneChemHKO76860	61	RIMBP3B	3
GeneChemHKO18873	5059	RILP	3
GeneChemHKO7067	99	RIC8B	3
GeneChemHKO36908	108	RHPN2	4
GeneChemHKO107657	563	RHOXF2	3
GeneChemHKO109836	1126	RHOBTB1	3
GeneChemHKO114055	101	RHBDF1	3
GeneChemHKO74059	64	RHBDD3	3
GeneChemHKO115932	59	RHBDD1	4
GeneChemHKO20234	6993	RGS21	3
GeneChemHKO57675	7858	RGS2	3
GeneChemHKO4810	8517	RGS17	5
GeneChemHKO63308	83	RGS10	3
GeneChemHKO1716	117	RGN	5
GeneChemHKO46796	797	RGL2	3
GeneChemHKO12564	65	RGCC	4
GeneChemHKO2748	5877	RGAG1	3
GeneChemHKO114366	7093	RFXAP	3
GeneChemHKO112057	5612	RFX6	3
GeneChemHKO13393	68	RFX4	3
GeneChemHKO32428	69	RFTN1	3
GeneChemHKO47475	69	RFPL4A	3
GeneChemHKO43787	76	RFPL2	3
GeneChemHKO30133	106	RFFL	3
GeneChemHKO122482	829	RET	3
GeneChemHKO52612	72	REST	3
GeneChemHKO16002	62	RERGL	3
GeneChemHKO46489	7368	REM1	3
GeneChemHKO78421	50	REG4	3
GeneChemHKO9670	115	REG3G	3
GeneChemHKO72271	60	REG3A	3
GeneChemHKO74742	76	REG1A	4
GeneChemHKO52456	86	REEP6	4
GeneChemHKO72105	57	RECQL5	3
GeneChemHKO120768	90	RECQL	3
GeneChemHKO42223	98	RDH8	3
GeneChemHKO112583	65	RDH12	3
GeneChemHKO102326	971	RCVRN	3
GeneChemHKO100596	58	RCOR3	3
GeneChemHKO89909	923	RCL1	4
GeneChemHKO28873	9199	RCE1	3
GeneChemHKO46443	7239	RCC1	3
GeneChemHKO38477	64	RCBTB1	3
GeneChemHKO91876	68	RCAN3	5
GeneChemHKO25528	119	RBP3	3
GeneChemHKO96667	311	RBMY1E	3
GeneChemHKO96666	267	RBMY1D	3
GeneChemHKO96665	287	RBMY1B	4
GeneChemHKO96664	271	RBMY1A1	4
GeneChemHKO95835	8067	RBMXL2	3
GeneChemHKO96253	104	RBM5	3
GeneChemHKO27497	1115	RBM45	3
GeneChemHKO105879	68	RBM43	3
GeneChemHKO74591	75	RBM4	4
GeneChemHKO19276	1195	RBM3	4
GeneChemHKO119537	87	RBM23	4
GeneChemHKO23863	69	RBM12	4
GeneChemHKO27987	69	RBFOX1	3
GeneChemHKO50284	909	RBFA	3
GeneChemHKO30852	138	RBBP9	3
GeneChemHKO35962	87	RBBP6	4
GeneChemHKO84293	62	RB1CC1	4
GeneChemHKO43513	89	RAVER1	4
GeneChemHKO53363	1029	RASIP1	4
GeneChemHKO51751	8451	RASGRP3	4
GeneChemHKO45239	54	RASGEF1C	4
GeneChemHKO12932	93	RASEF	3
GeneChemHKO3171	824	RASAL2	4
GeneChemHKO110636	9712	RASAL1	3
GeneChemHKO66786	77	RASA4	3
GeneChemHKO121026	8278	RARRES1	3
GeneChemHKO8154	135	RARB	3
GeneChemHKO40993	113	RARA	3
GeneChemHKO107209	147	RAPGEF3	4
GeneChemHKO38404	116	RANGRF	4
GeneChemHKO119016	1193	RANGAP1	3
GeneChemHKO45356	7714	RANBP6	4
GeneChemHKO53772	82	RAMP1	3
GeneChemHKO121960	70	RALYL	3
GeneChemHKO72637	57	RALGPS1	3
GeneChemHKO58449	75	RALGDS	3
GeneChemHKO22709	8556	RALBP1	3
GeneChemHKO51916	1028	RAI1	3
GeneChemHKO80176	57	RAF1	3
GeneChemHKO102181	98	RAET1L	3
GeneChemHKO41903	770	RAET1G	3
GeneChemHKO61743	943	RAET1E	4
GeneChemHKO88774	8128	RAD51D	3
GeneChemHKO24466	7928	RAD51B	3
GeneChemHKO7468	8671	RAD51AP1	3
GeneChemHKO26566	6408	RAD51	3
GeneChemHKO8209	66	RAD18	3
GeneChemHKO17035	67	RABL6	4
GeneChemHKO31158	89	RABL5	3
GeneChemHKO7770	214	RABIF	3
GeneChemHKO30107	129	RABEPK	3
GeneChemHKO91962	54	RABAC1	4
GeneChemHKO114954	60	RAB5A	4
GeneChemHKO62564	82	RAB41	3
GeneChemHKO44634	677	RAB40C	4
GeneChemHKO79748	66	RAB40B	3
GeneChemHKO12589	6738	RAB40AL	4
GeneChemHKO45464	91	RAB40A	4
GeneChemHKO48534	84	RAB3A	4
GeneChemHKO35677	1250	RAB39A	3
GeneChemHKO35361	56	RAB36	3
GeneChemHKO43294	7418	RAB30	3
GeneChemHKO78583	531	RAB2B	5
GeneChemHKO57226	107	RAB2A	3
GeneChemHKO13348	93	RAB28	3
GeneChemHKO15194	7831	RAB23	3
GeneChemHKO4926	57	RAB22A	3
GeneChemHKO114682	104	RAB20	3
GeneChemHKO110157	69	RAB1A	5
GeneChemHKO94079	134	RAB11B	3
GeneChemHKO15703	70	RAB11A	3
GeneChemHKO107175	84	R3HDM2	3
GeneChemHKO71714	5948	QTRTD1	4
GeneChemHKO120259	3395	QPCT	3
GeneChemHKO119896	58	PZP	4
GeneChemHKO26469	8146	PYCRL	4
GeneChemHKO80838	7875	PXT1	3
GeneChemHKO84958	59	PXMP4	3
GeneChemHKO44688	4435	PXMP2	3
GeneChemHKO61254	2598	PWP2	4
GeneChemHKO117052	77	PVRL4	3
GeneChemHKO40991	60	PVRL3	3
GeneChemHKO25442	90	PVRL2	3
GeneChemHKO32717	84	PUS7L	3
GeneChemHKO30687	66	PUS7	3
GeneChemHKO115122	757	PTX4	3
GeneChemHKO73600	8676	PTRH2	4
GeneChemHKO89460	7879	PTRF	3
GeneChemHKO53541	1022	PTPRU	4
GeneChemHKO107735	114	PTPRS	3
GeneChemHKO37194	59	PTPRR	3
GeneChemHKO28912	142	PTPRO	3
GeneChemHKO29684	3921	PTPRK	3
GeneChemHKO49615	4833	PTPRF	3
GeneChemHKO102411	82	PTPRD	5
GeneChemHKO105984	6308	PTPRA	4
GeneChemHKO64307	53	PTPN6	4
GeneChemHKO63740	64	PTPN21	3
GeneChemHKO19874	906	PTPN18	3
GeneChemHKO11396	84	PTPN11	3
GeneChemHKO28106	132	PTPN1	3
GeneChemHKO107959	8382	PTPMT1	3
GeneChemHKO61934	82	PTPLB	4
GeneChemHKO8391	81	PTPDC1	3
GeneChemHKO70081	1039	PTOV1	3
GeneChemHKO56178	7600	PTK7	3
GeneChemHKO14571	7430	PTHLH	3
GeneChemHKO120255	89	PTH1R	3
GeneChemHKO33162	7612	PTGFRN	4
GeneChemHKO116230	55	PTGDR2	3
GeneChemHKO39718	49	PTGDR	3
GeneChemHKO114860	72	PTER	4
GeneChemHKO116539	1158	PTCHD2	3
GeneChemHKO85121	7099	PTBP1	3
GeneChemHKO72575	1079	PSTPIP2	3
GeneChemHKO70217	62	PSTPIP1	3
GeneChemHKO69689	5611	PSMG3	3
GeneChemHKO5131	7770	PSMG1	3
GeneChemHKO117704	83	PSMF1	4
GeneChemHKO61759	6127	PSME3	3
GeneChemHKO60071	7617	PSMD2	3
GeneChemHKO6430	63	PSMD13	4
GeneChemHKO32048	111	PSMC3	3
GeneChemHKO5549	65	PSMB8	4
GeneChemHKO9339	75	PSMB11	4
GeneChemHKO90150	67	PSMB10	3
GeneChemHKO52616	70	PSMA7	3
GeneChemHKO21050	114	PSMA4	3
GeneChemHKO25044	1007	PSMA1	3
GeneChemHKO101467	71	PSKH1	5
GeneChemHKO32625	128	PSG5	3
GeneChemHKO18347	144	PSG11	3
GeneChemHKO58061	4686	PSD	4
GeneChemHKO57525	779	PSAT1	3
GeneChemHKO104563	93	PSAP	3
GeneChemHKO37832	3137	PRY2	5
GeneChemHKO37831	3145	PRY	5
GeneChemHKO13677	737	PRX	3
GeneChemHKO109321	15585	PRUNE2	3
GeneChemHKO30596	65	PRSS56	3
GeneChemHKO113768	7867	PRSS50	3
GeneChemHKO20413	1103	PRSS48	3
GeneChemHKO95967	102	PRSS42	5
GeneChemHKO76145	766	PRSS36	4
GeneChemHKO115144	7286	PRSS22	3
GeneChemHKO111636	85	PRSS21	3
GeneChemHKO117525	105	PRSS12	4
GeneChemHKO111552	89	PRRX1	3
GeneChemHKO45885	62	PRRT4	4
GeneChemHKO9902	66	PRRT2	4
GeneChemHKO76207	81	PRRT1	3
GeneChemHKO69753	6544	PRRG4	4
GeneChemHKO31200	8974	PRRG3	3
GeneChemHKO63558	93	PRRC2C	3
GeneChemHKO103542	62	PRRC2A	3
GeneChemHKO58546	8630	PRR5	4
GeneChemHKO115225	1295	PRR25	3
GeneChemHKO56508	56	PRR23C	3
GeneChemHKO2787	6684	PRR23B	3
GeneChemHKO25865	1542	PRR20A	3
GeneChemHKO12485	128	PRR18	3
GeneChemHKO117711	6967	PRR14L	3
GeneChemHKO121471	94	PRR14	4
GeneChemHKO95207	6689	PRR11	4
GeneChemHKO45698	134	PRPS1	4
GeneChemHKO96658	77	PROX1	3
GeneChemHKO1094	671	PROSER1	3
GeneChemHKO119322	131	PROKR2	4
GeneChemHKO122643	135	PRODH2	3
GeneChemHKO74435	4940	PRODH	4
GeneChemHKO42553	53	PROCR	3
GeneChemHKO10080	111	PROB1	3
GeneChemHKO12444	5453	PRND	3
GeneChemHKO65092	7544	PRM3	4
GeneChemHKO62108	6757	PRKG2	4
GeneChemHKO19320	6632	PRKD2	3
GeneChemHKO35877	104	PRKD1	3
GeneChemHKO112101	70	PRKCSH	3
GeneChemHKO107954	103	PRKCI	3
GeneChemHKO108225	78	PRKCB	3
GeneChemHKO64091	88	PRKAR1B	4
GeneChemHKO30765	68	PRKAR1A	3
GeneChemHKO44255	937	PRKAG1	3
GeneChemHKO57055	115	PRKACG	4
GeneChemHKO56601	106	PRKACA	4
GeneChemHKO21811	58	PRKAB2	3
GeneChemHKO41605	90	PRKAB1	3
GeneChemHKO32130	60	PRIMA1	3
GeneChemHKO102377	69	PRG3	3
GeneChemHKO49500	62	PRF1	3
GeneChemHKO60745	75	PRELID2	3
GeneChemHKO33556	93	PREB	3
GeneChemHKO60973	59	PRDX5	3
GeneChemHKO2964	6401	PRDM8	3
GeneChemHKO8586	81	PRDM2	4
GeneChemHKO8204	72	PRDM16	4
GeneChemHKO35409	80	PRDM15	3
GeneChemHKO59027	68	PRDM11	3
GeneChemHKO13396	6553	PRCP	3
GeneChemHKO118976	97	PRCC	3
GeneChemHKO114987	148	PRB3	3
GeneChemHKO79808	3926	PRB2	4
GeneChemHKO79807	3931	PRB1	5
GeneChemHKO55405	85	PRAMEF9	3
GeneChemHKO55391	6261	PRAMEF20	5
GeneChemHKO40298	60	PRAMEF17	3
GeneChemHKO40297	55	PRAMEF16	3
GeneChemHKO55404	98	PRAMEF15	3
GeneChemHKO56806	99	PRAMEF12	3
GeneChemHKO42824	743	PRAMEF10	3
GeneChemHKO39744	86	PRAM1	3
GeneChemHKO55487	5009	PQLC2	3
GeneChemHKO53546	7895	PQLC1	3
GeneChemHKO103468	74	PPP5C	3
GeneChemHKO78808	74	PPP2R5E	3
GeneChemHKO38138	107	PPP2R3C	3
GeneChemHKO30755	4444	PPP2R3A	3
GeneChemHKO12215	8374	PPP2R2B	4
GeneChemHKO106307	137	PPP2R2A	5
GeneChemHKO99452	93	PPP1R9A	3
GeneChemHKO76217	90	PPP1R3E	3
GeneChemHKO24766	146	PPP1R3C	4
GeneChemHKO65222	82	PPP1R3A	5
GeneChemHKO55180	70	PPP1R1C	3
GeneChemHKO107056	174	PPP1R1A	3
GeneChemHKO66354	48	PPP1R17	3
GeneChemHKO43831	70	PPP1R16B	3
GeneChemHKO60475	88	PPP1R15B	3
GeneChemHKO41623	89	PPP1R14B	3
GeneChemHKO69758	62	PPP1R14A	3
GeneChemHKO41576	74	PPP1R12C	3
GeneChemHKO100456	64	PPM1K	3
GeneChemHKO72904	5398	PPM1H	4
GeneChemHKO100010	72	PPM1G	3
GeneChemHKO3317	85	PPIG	3
GeneChemHKO70698	75	PPIAL4D	4
GeneChemHKO21245	74	PPFIBP2	3
GeneChemHKO118041	1471	PPFIA2	3
GeneChemHKO29525	97	PPFIA1	3
GeneChemHKO122491	58	PPBP	3
GeneChemHKO105099	66	PPARD	3
GeneChemHKO55785	7560	PPAPDC3	3
GeneChemHKO32494	1872	PPAN-P2RY11	3
GeneChemHKO32493	1877	PPAN	3
GeneChemHKO60991	6322	PPA1	4
GeneChemHKO117202	82	PP2D1	4
GeneChemHKO28342	3523	POU5F1	3
GeneChemHKO56967	51	POU4F2	3
GeneChemHKO34865	1209	POU3F4	4
GeneChemHKO50280	86	POU3F3	3
GeneChemHKO67780	891	POU2F3	3
GeneChemHKO15789	7575	PON1	4
GeneChemHKO113865	8639	POMT2	3
GeneChemHKO75160	2738	POMGNT2	3
GeneChemHKO17873	50	POMGNT1	3
GeneChemHKO9900	5798	POMC	3
GeneChemHKO54633	70	POM121L12	3
GeneChemHKO73441	75	POLR3E	3
GeneChemHKO47228	7742	POLR3B	3
GeneChemHKO33102	69	POLR1C	4
GeneChemHKO46890	92	POLG	4
GeneChemHKO96239	1246	POLE3	3
GeneChemHKO27534	69	POLD3	3
GeneChemHKO115342	89	PODXL2	4
GeneChemHKO105246	62	PODXL	3
GeneChemHKO118086	107	PODNL1	5
GeneChemHKO27572	3459	POC1B-GALNT4	3
GeneChemHKO5224	7300	POC1B	4
GeneChemHKO100524	53	POC1A	3
GeneChemHKO59386	95	PNPLA8	3
GeneChemHKO41132	64	PNP	3
GeneChemHKO15618	82	PNO1	4
GeneChemHKO9677	101	PNMT	3
GeneChemHKO37239	205	PNMA3	3
GeneChemHKO102605	136	PNLIPRP3	3
GeneChemHKO9860	71	PML	3
GeneChemHKO104458	1284	PMAIP1	3
GeneChemHKO110820	95	PM20D2	3
GeneChemHKO63031	70	PM20D1	4
GeneChemHKO75874	7341	PLXND1	6
GeneChemHKO39231	70	PLXNA3	3
GeneChemHKO38286	92	PLSCR5	3
GeneChemHKO115787	3963	PLSCR4	4
GeneChemHKO8035	90	PLSCR3	3
GeneChemHKO42337	73	PLP1	3
GeneChemHKO10919	65	PLOD3	4
GeneChemHKO69275	77	PLLP	3
GeneChemHKO57794	7101	PLK1S1	3
GeneChemHKO52668	2016	PLIN3	3
GeneChemHKO43602	6858	PLGRKT	3
GeneChemHKO116269	959	PLG	4
GeneChemHKO71665	3719	PLEKHS1	3
GeneChemHKO36697	134	PLEKHO2	3
GeneChemHKO70089	1536	PLEKHM3	4
GeneChemHKO32347	1286	PLEKHM1	3
GeneChemHKO10616	76	PLEKHG2	3
GeneChemHKO19104	791	PLEKHG1	3
GeneChemHKO99074	1267	PLEKHA8	4
GeneChemHKO53457	8757	PLEKHA5	3
GeneChemHKO110560	78	PLD4	4
GeneChemHKO96814	125	PLD3	3
GeneChemHKO5427	82	PLD1	3
GeneChemHKO98915	1023	PLCXD2	3
GeneChemHKO27303	96	PLCH1	4
GeneChemHKO83593	108	PLBD2	3
GeneChemHKO22989	131	PLAC1L	3
GeneChemHKO7896	5490	PLA2R1	4
GeneChemHKO116319	191	PLA2G4B	4
GeneChemHKO53273	6239	PLA2G3	3
GeneChemHKO100311	123	PLA2G2A	3
GeneChemHKO121102	109	PLA2G16	3
GeneChemHKO105249	6935	PLA2G15	3
GeneChemHKO111164	4007	PLA2G12B	3
GeneChemHKO20887	69	PLA2G10	4
GeneChemHKO23750	57	PLA1A	3
GeneChemHKO71989	53	PKN1	3
GeneChemHKO123162	1364	PKIA	3
GeneChemHKO12580	224	PKDREJ	3
GeneChemHKO46714	855	PKD1L3	3
GeneChemHKO115811	7947	PKD1L1	4
GeneChemHKO122372	122	PJA1	4
GeneChemHKO6923	68	PIWIL4	4
GeneChemHKO63319	7828	PITRM1	3
GeneChemHKO110517	74	PITPNM2	4
GeneChemHKO32407	7286	PITPNM1	4
GeneChemHKO6793	70	PITPNC1	5
GeneChemHKO122631	106	PITPNA	3
GeneChemHKO20337	47	PIPOX	3
GeneChemHKO110756	87	PIP5K1B	3
GeneChemHKO31347	106	PIP4K2B	3
GeneChemHKO120219	84	PINX1	3
GeneChemHKO110257	124	PINK1	3
GeneChemHKO9180	2626	PIM1	3
GeneChemHKO64225	96	PIK3R3	3
GeneChemHKO76972	67	PIK3R2	3
GeneChemHKO112905	6869	PIK3IP1	4
GeneChemHKO23130	99	PIK3CG	3
GeneChemHKO71059	52	PIK3CB	3
GeneChemHKO117091	78	PIK3CA	3
GeneChemHKO37457	16344	PIK3C3	3
GeneChemHKO49400	6615	PIK3C2B	3
GeneChemHKO101203	59	PIK3AP1	3
GeneChemHKO58624	92	PIH1D2	4
GeneChemHKO18376	60	PIGZ	3
GeneChemHKO52327	63	PIGX	3
GeneChemHKO121188	88	PIGU	3
GeneChemHKO70195	8781	PIGS	3
GeneChemHKO61688	5533	PIGR	3
GeneChemHKO52865	7306	PIGQ	3
GeneChemHKO63815	64	PIGK	3
GeneChemHKO42943	1029	PICK1	3
GeneChemHKO110539	8154	PIAS3	5
GeneChemHKO114853	62	PIAS1	3
GeneChemHKO6554	82	PI15	4
GeneChemHKO116811	111	PHTF2	4
GeneChemHKO4840	6564	PHTF1	4
GeneChemHKO42098	60	PHOX2A	3
GeneChemHKO120236	122	PHOSPHO2	4
GeneChemHKO106224	72	PHLPP2	3
GeneChemHKO7546	8374	PHLPP1	3
GeneChemHKO2081	76	PHLDB3	3
GeneChemHKO40264	54	PHLDB2	3
GeneChemHKO7625	63	PHKA1	3
GeneChemHKO45991	125	PHF8	3
GeneChemHKO98851	57	PHF7	3
GeneChemHKO71423	89	PHF23	4
GeneChemHKO102733	85	PHF21A	3
GeneChemHKO63485	763	PHF20	3
GeneChemHKO60134	101	PHF14	3
GeneChemHKO103300	6883	PHF12	3
GeneChemHKO13871	1845	PHF11	5
GeneChemHKO97357	84	PHEX	4
GeneChemHKO1370	58	PHC1	4
GeneChemHKO2399	48	PHB	4
GeneChemHKO42825	1257	PHACTR2	3
GeneChemHKO50294	75	PGRMC1	3
GeneChemHKO117140	105	PGM5	3
GeneChemHKO57922	60	PGM1	3
GeneChemHKO16201	8053	PGLYRP4	4
GeneChemHKO5838	1183	PGK2	4
GeneChemHKO66803	79	PGF	3
GeneChemHKO106742	4070	PGBD3	4
GeneChemHKO46800	1493	PGBD1	3
GeneChemHKO114145	76	PGAP2	5
GeneChemHKO46980	6239	PGAP1	4
GeneChemHKO33158	7573	PGAM5	3
GeneChemHKO112754	1302	PGAM4	4
GeneChemHKO18599	8051	PFN4	4
GeneChemHKO50322	8678	PFN2	4
GeneChemHKO89732	8417	PFN1	4
GeneChemHKO41260	96	PFKFB4	4
GeneChemHKO90636	48	PFKFB3	3
GeneChemHKO61912	72	PFDN1	4
GeneChemHKO24540	64	PEX11B	3
GeneChemHKO28711	9430	PEX11A	3
GeneChemHKO9169	81	PER3	3
GeneChemHKO76273	7315	PEPD	3
GeneChemHKO56656	193	PELI1	3
GeneChemHKO106676	7192	PEBP4	3
GeneChemHKO13151	56	PEA15	3
GeneChemHKO111403	76	PDZK1IP1	4
GeneChemHKO121638	7177	PDZK1	3
GeneChemHKO9333	74	PDXP	3
GeneChemHKO58327	70	PDP2	3
GeneChemHKO4223	1119	PDLIM4	3
GeneChemHKO54685	57	PDLIM3	3
GeneChemHKO20065	79	PDLIM2	4
GeneChemHKO90790	99	PDLIM1	3
GeneChemHKO40015	115	PDK2	3
GeneChemHKO34436	105	PDILT	3
GeneChemHKO2962	122	PDIK1L	3
GeneChemHKO63770	93	PDIA6	3
GeneChemHKO122551	83	PDIA3	3
GeneChemHKO89475	8965	PDGFRL	3
GeneChemHKO9681	83	PDGFRB	3
GeneChemHKO66556	1202	PDGFRA	3
GeneChemHKO25860	8446	PDGFC	3
GeneChemHKO26975	76	PDGFA	3
GeneChemHKO36676	8259	PDE9A	4
GeneChemHKO96317	12671	PDE6H	3
GeneChemHKO8357	156	PDE6G	5
GeneChemHKO122942	156	PDE6C	3
GeneChemHKO23579	61	PDE5A	3
GeneChemHKO57069	88	PDE4A	3
GeneChemHKO121273	7708	PDE3A	3
GeneChemHKO88855	409	PDE1C	3
GeneChemHKO1034	474	PDE11A	3
GeneChemHKO41427	77	PDE10A	3
GeneChemHKO36123	77	PDCD5	3
GeneChemHKO59380	82	PDCD4	4
GeneChemHKO45456	831	PCSK5	3
GeneChemHKO111942	6545	PCSK4	3
GeneChemHKO9948	105	PCP4	3
GeneChemHKO32514	89	PCOLCE2	3
GeneChemHKO75666	104	PCOLCE	3
GeneChemHKO118490	94	PCNP	3
GeneChemHKO34024	48	PCMTD2	3
GeneChemHKO65087	99	PCMTD1	3
GeneChemHKO20562	84	PCIF1	4
GeneChemHKO120441	7508	PCGF5	3
GeneChemHKO78858	73	PCED1A	3
GeneChemHKO13110	384	PCDHGA9	3
GeneChemHKO13102	406	PCDHGA11	3
GeneChemHKO45853	87	PCDHB9	4
GeneChemHKO30377	162	PCDHB5	3
GeneChemHKO109743	8910	PCDHB12	4
GeneChemHKO10466	65	PCDHB11	4
GeneChemHKO60421	101	PCDHAC2	4
GeneChemHKO60417	86	PCDHA7	3
GeneChemHKO60416	93	PCDHA6	4
GeneChemHKO60415	96	PCDHA5	4
GeneChemHKO60414	78	PCDHA4	3
GeneChemHKO60411	93	PCDHA13	3
GeneChemHKO60410	86	PCDHA12	3
GeneChemHKO43227	78	PCDHA11	3
GeneChemHKO60407	102	PCDHA1	3
GeneChemHKO15462	6299	PCDH12	3
GeneChemHKO107536	91	PCDH11Y	4
GeneChemHKO46938	86	PCDH11X	3
GeneChemHKO69630	7645	PCDH10	3
GeneChemHKO5581	7121	PCBP4	3
GeneChemHKO3179	929	PCBP3	4
GeneChemHKO66908	72	PBX3	4
GeneChemHKO120696	131	PBOV1	3
GeneChemHKO106014	52	PBK	3
GeneChemHKO112638	82	PAX6	4
GeneChemHKO106861	2476	PAWR	3
GeneChemHKO73957	138	PATL2	3
GeneChemHKO40661	134	PATE4	3
GeneChemHKO45928	100	PATE3	3
GeneChemHKO92246	70	PARVG	3
GeneChemHKO57970	927	PARPBP	3
GeneChemHKO113507	100	PARP3	3
GeneChemHKO83283	71	PARP16	3
GeneChemHKO119616	7759	PARP1	4
GeneChemHKO1869	103	PARG	3
GeneChemHKO73778	7876	PARD6A	3
GeneChemHKO87295	6434	PAQR4	4
GeneChemHKO82378	62	PAPSS2	3
GeneChemHKO112838	52	PAPSS1	3
GeneChemHKO115557	86	PAPPA	3
GeneChemHKO119864	57	PAPOLG	3
GeneChemHKO29718	51	PAPL	3
GeneChemHKO52876	202	PAOX	4
GeneChemHKO115843	695	PANX2	4
GeneChemHKO72292	56	PANX1	3
GeneChemHKO18598	91	PANK3	4
GeneChemHKO118397	106	PAN2	3
GeneChemHKO33596	7057	PAMR1	4
GeneChemHKO39325	7121	PAM16	3
GeneChemHKO95763	100	PALM3	5
GeneChemHKO42819	6998	PAK7	3
GeneChemHKO59742	95	PAK6	3
GeneChemHKO110970	1161	PAK1IP1	4
GeneChemHKO103182	120	PAIP2B	3
GeneChemHKO121565	1144	PAIP1	3
GeneChemHKO18921	76	PAGR1	3
GeneChemHKO17025	83	PAGE4	4
GeneChemHKO13061	77	PAFAH1B2	3
GeneChemHKO55073	4516	PAEP	4
GeneChemHKO92298	6876	PADI3	3
GeneChemHKO77854	1053	PADI1	4
GeneChemHKO106044	72	PACSIN2	3
GeneChemHKO86684	63	PACS1	3
GeneChemHKO12312	80	PABPN1L	3
GeneChemHKO70331	50	PABPC5	3
GeneChemHKO78395	6588	PABPC3	3
[truncated: 3,255 more rows]

## Sheet: The second screen
GeneChemID	counts_total	Gene_Symbol	repeats
GeneChemHKO23728	5792	ZYX	3
GeneChemHKO10368	254	ZYG11A	3
GeneChemHKO41588	17541	ZXDC	3
GeneChemHKO65448	455	ZUFSP	3
GeneChemHKO41865	144	ZSWIM8	3
GeneChemHKO110001	1119	ZSWIM7	3
GeneChemHKO72106	709	ZSWIM2	3
GeneChemHKO80468	1106	ZSCAN32	3
GeneChemHKO90608	1754	ZSCAN25	5
GeneChemHKO103521	2576	ZSCAN10	4
GeneChemHKO109675	449	ZPBP	4
GeneChemHKO12560	1110	ZP3	3
GeneChemHKO97990	13199	ZNHIT2	3
GeneChemHKO55201	1211	ZNF93	4
GeneChemHKO104590	58	ZNF883	3
GeneChemHKO100701	4994	ZNF880	4
GeneChemHKO70401	552	ZNF879	3
GeneChemHKO91584	2386	ZNF862	4
GeneChemHKO72503	180	ZNF846	4
GeneChemHKO61971	1219	ZNF844	3
GeneChemHKO79241	57	ZNF835	3
GeneChemHKO109834	1514	ZNF829	3
GeneChemHKO122026	986	ZNF816-ZNF321P	4
GeneChemHKO122025	986	ZNF816	6
GeneChemHKO89715	421	ZNF813	3
GeneChemHKO18344	154	ZNF785	3
GeneChemHKO52662	748	ZNF783	3
GeneChemHKO6263	63	ZNF781	3
GeneChemHKO48330	1209	ZNF780A	3
GeneChemHKO89714	421	ZNF765	3
GeneChemHKO53958	160	ZNF735	3
GeneChemHKO123281	200	ZNF729	3
GeneChemHKO98769	4084	ZNF726	4
GeneChemHKO99354	256	ZNF714	4
GeneChemHKO93791	969	ZNF713	3
GeneChemHKO64360	5030	ZNF71	3
GeneChemHKO23638	1648	ZNF709	3
GeneChemHKO65189	4642	ZNF708	3
GeneChemHKO121060	871	ZNF697	3
GeneChemHKO54726	68	ZNF695	4
GeneChemHKO36603	253	ZNF69	3
GeneChemHKO92042	95	ZNF684	3
GeneChemHKO75823	815	ZNF680	3
GeneChemHKO60951	555	ZNF679	3
GeneChemHKO64004	399	ZNF677	3
GeneChemHKO7969	220	ZNF674	3
GeneChemHKO113480	593	ZNF671	3
GeneChemHKO29351	634	ZNF670	3
GeneChemHKO57783	1253	ZNF669	3
GeneChemHKO89713	421	ZNF665	3
GeneChemHKO111620	2258	ZNF664-FAM101A	3
GeneChemHKO93170	321	ZNF658	3
GeneChemHKO44373	167	ZNF652	4
GeneChemHKO13829	336	ZNF645	4
GeneChemHKO40924	2337	ZNF644	4
GeneChemHKO80744	2229	ZNF641	5
GeneChemHKO53696	777	ZNF611	3
GeneChemHKO82262	209	ZNF606	3
GeneChemHKO41990	292	ZNF599	4
GeneChemHKO101215	1197	ZNF597	3
GeneChemHKO39641	49	ZNF587B	3
GeneChemHKO49196	338	ZNF587	3
GeneChemHKO29096	371	ZNF582	4
GeneChemHKO36514	2355	ZNF578	3
GeneChemHKO102075	1951	ZNF577	4
GeneChemHKO86126	774	ZNF576	4
GeneChemHKO5138	2979	ZNF571	3
GeneChemHKO552	2731	ZNF570	4
GeneChemHKO39113	84	ZNF568	3
GeneChemHKO107062	780	ZNF559-ZNF177	5
GeneChemHKO118818	160	ZNF557	4
GeneChemHKO7407	162	ZNF547	3
GeneChemHKO35144	120	ZNF546	3
GeneChemHKO74139	363	ZNF543	3
GeneChemHKO71864	214	ZNF534	4
GeneChemHKO13722	4363	ZNF532	3
GeneChemHKO59489	1083	ZNF526	3
GeneChemHKO71920	2499	ZNF524	3
GeneChemHKO53957	407	ZNF519	4
GeneChemHKO49479	483	ZNF518B	4
GeneChemHKO121870	134	ZNF518A	3
GeneChemHKO17458	766	ZNF513	4
GeneChemHKO521	9611	ZNF512	3
GeneChemHKO60260	259	ZNF502	3
GeneChemHKO32802	2168	ZNF480	3
GeneChemHKO62706	1108	ZNF474	4
GeneChemHKO48837	1385	ZNF469	4
GeneChemHKO8460	181	ZNF467	4
GeneChemHKO6290	359	ZNF462	3
GeneChemHKO116247	3977	ZNF449	3
GeneChemHKO46079	969	ZNF444	4
GeneChemHKO87313	318	ZNF440	3
GeneChemHKO49338	768	ZNF438	3
GeneChemHKO117100	418	ZNF426	3
GeneChemHKO71123	101	ZNF423	3
GeneChemHKO35281	460	ZNF420	4
GeneChemHKO67192	416	ZNF416	3
GeneChemHKO108218	664	ZNF404	4
GeneChemHKO56794	1124	ZNF395	3
GeneChemHKO66035	4886	ZNF391	4
GeneChemHKO88085	4350	ZNF384	3
GeneChemHKO8107	927	ZNF354B	3
GeneChemHKO10064	1944	ZNF354A	5
GeneChemHKO59726	1011	ZNF35	3
GeneChemHKO31837	464	ZNF343	3
GeneChemHKO1919	60	ZNF34	3
GeneChemHKO31278	555	ZNF335	3
GeneChemHKO67358	1579	ZNF334	3
GeneChemHKO102201	149	ZNF329	3
GeneChemHKO117514	73	ZNF324B	3
GeneChemHKO77861	325	ZNF324	3
GeneChemHKO103476	228	ZNF304	3
GeneChemHKO13285	232	ZNF292	3
GeneChemHKO8734	268	ZNF287	5
GeneChemHKO100437	143	ZNF286B	3
GeneChemHKO27289	805	ZNF283	3
GeneChemHKO70436	1981	ZNF280D	4
GeneChemHKO68750	688	ZNF280C	3
GeneChemHKO86634	1180	ZNF280B	5
GeneChemHKO114581	6662	ZNF277	3
GeneChemHKO52664	3131	ZNF276	3
GeneChemHKO100714	625	ZNF268	3
GeneChemHKO100751	1024	ZNF256	4
GeneChemHKO26856	272	ZNF250	3
GeneChemHKO50995	101	ZNF236	4
GeneChemHKO70910	67	ZNF23	3
GeneChemHKO40936	130	ZNF226	3
GeneChemHKO13200	789	ZNF225	3
GeneChemHKO28208	861	ZNF222	3
GeneChemHKO31504	558	ZNF219	4
GeneChemHKO90888	412	ZNF215	3
GeneChemHKO8113	348	ZNF211	3
GeneChemHKO47741	170	ZNF205	4
GeneChemHKO1750	357	ZNF20	3
GeneChemHKO48709	122	ZNF197	3
GeneChemHKO10479	81	ZNF19	3
GeneChemHKO15657	2847	ZNF184	4
GeneChemHKO123197	222	ZNF181	3
GeneChemHKO33589	150	ZNF18	4
GeneChemHKO107061	780	ZNF177	3
GeneChemHKO8890	591	ZNF160	3
GeneChemHKO119095	505	ZNF154	4
GeneChemHKO60970	639	ZNF141	3
GeneChemHKO23702	95	ZNF136	3
GeneChemHKO106954	171	ZNF135	3
GeneChemHKO116971	3211	ZNF132	3
GeneChemHKO26251	4563	ZNF10	3
GeneChemHKO111390	57	ZMYND10	3
GeneChemHKO48611	6148	ZMYM6NB	4
GeneChemHKO63708	342	ZMYM5	4
GeneChemHKO94000	548	ZMYM3	4
GeneChemHKO20262	1357	ZMIZ2	3
GeneChemHKO115858	1325	ZKSCAN5	4
GeneChemHKO35438	12039	ZKSCAN4	4
GeneChemHKO23943	1535	ZKSCAN1	4
GeneChemHKO38182	13136	ZIM3	3
GeneChemHKO63061	1030	ZIK1	3
GeneChemHKO90525	669	ZIC3	3
GeneChemHKO86728	279	ZIC1	3
GeneChemHKO117135	520	ZHX1-C8ORF76	3
GeneChemHKO89447	204	ZG16	4
GeneChemHKO121489	170	ZFYVE28	3
GeneChemHKO64995	1306	ZFYVE27	3
GeneChemHKO74114	1205	ZFYVE21	3
GeneChemHKO104120	124	ZFYVE20	4
GeneChemHKO1882	100	ZFYVE16	3
GeneChemHKO22647	1909	ZFY	3
GeneChemHKO46090	7353	ZFP92	4
GeneChemHKO58071	1316	ZFP91	4
GeneChemHKO63944	3561	ZFP90	3
GeneChemHKO14442	99	ZFP82	3
GeneChemHKO36576	53	ZFP69	3
GeneChemHKO111006	2904	ZFP64	5
GeneChemHKO103490	102	ZFP62	3
GeneChemHKO5124	339	ZFP30	3
GeneChemHKO115863	523	ZFP14	3
GeneChemHKO17360	254	ZFP106	3
GeneChemHKO18096	43	ZFHX4	3
GeneChemHKO65509	107	ZFAND3	3
GeneChemHKO24715	111	ZDHHC9	3
GeneChemHKO114024	276	ZDHHC7	4
GeneChemHKO473	448	ZDHHC13	4
GeneChemHKO40224	4763	ZDBF2	4
GeneChemHKO16379	4242	ZCWPW2	3
GeneChemHKO12771	2084	ZCWPW1	5
GeneChemHKO109561	2154	ZCCHC6	3
GeneChemHKO54222	30	ZCCHC17	3
GeneChemHKO15258	1178	ZCCHC16	3
GeneChemHKO23581	417	ZC2HC1B	3
GeneChemHKO100272	117	ZBTB8B	3
GeneChemHKO41811	2355	ZBTB6	3
GeneChemHKO88185	985	ZBTB5	4
GeneChemHKO108589	244	ZBTB48	3
GeneChemHKO13844	200	ZBTB44	4
GeneChemHKO59787	2091	ZBTB40	3
GeneChemHKO93532	180	ZBTB38	5
GeneChemHKO102040	1486	ZBTB37	3
GeneChemHKO77713	125	ZBTB34	3
GeneChemHKO11127	2503	ZBTB32	3
GeneChemHKO58047	1619	ZBTB3	3
GeneChemHKO56892	989	ZBTB25	4
GeneChemHKO72250	4224	ZBTB2	3
GeneChemHKO168	327	ZBTB14	3
GeneChemHKO109272	396	ZBTB12	4
GeneChemHKO8570	537	ZBTB10	3
GeneChemHKO38691	154	ZBTB1	3
GeneChemHKO83338	1988	ZBED6CL	4
GeneChemHKO75464	465	ZBED1_Y	3
GeneChemHKO75463	465	ZBED1_X	3
GeneChemHKO23135	564	ZAK	4
GeneChemHKO51379	247	ZACN	3
GeneChemHKO8676	468	YY1AP1	3
GeneChemHKO2028	2169	YTHDF3	3
GeneChemHKO111948	3652	YTHDF1	4
GeneChemHKO108054	1041	YPEL5	3
GeneChemHKO24761	469	YKT6	4
GeneChemHKO105915	782	YBEY	3
GeneChemHKO92762	451	XRCC6BP1	4
GeneChemHKO116787	178	XPOT	3
GeneChemHKO88692	237	XPO5	4
GeneChemHKO2276	289	XPNPEP2	4
GeneChemHKO109477	287	XPC	4
GeneChemHKO100262	664	XPA	3
GeneChemHKO98857	1473	XKRY2	5
GeneChemHKO98856	1473	XKRY	5
GeneChemHKO117310	143	XDH	3
GeneChemHKO35484	609	XCL2	3
GeneChemHKO35483	609	XCL1	4
GeneChemHKO104427	184	XBP1	3
GeneChemHKO112564	153	XAGE3	3
GeneChemHKO62583	1058	XAGE1E	4
GeneChemHKO62582	1058	XAGE1D	4
GeneChemHKO62581	1058	XAGE1C	4
GeneChemHKO62580	1058	XAGE1B	4
GeneChemHKO62579	1058	XAGE1A	4
GeneChemHKO115768	535	XAF1	3
GeneChemHKO88914	643	WT1	4
GeneChemHKO56538	1947	WSCD2	3
GeneChemHKO31149	5876	WRAP73	5
GeneChemHKO102548	856	WNT9A	3
GeneChemHKO12205	1345	WNT8B	3
GeneChemHKO29587	241	WNT8A	3
GeneChemHKO61112	287	WNT7B	3
GeneChemHKO13247	1465	WNT7A	3
GeneChemHKO114660	177	WNT3A	3
GeneChemHKO70047	466	WNT3	3
GeneChemHKO21420	2231	WNT11	5
GeneChemHKO82939	854	WNT10A	4
GeneChemHKO120858	2539	WNK4	3
GeneChemHKO94366	124	WLS	3
GeneChemHKO17343	537	WIBG	4
GeneChemHKO42832	202	WFIKKN1	3
GeneChemHKO116164	226	WFDC10A	4
GeneChemHKO82050	426	WDTC1	3
GeneChemHKO24463	217	WDR96	3
GeneChemHKO27536	1820	WDR91	3
GeneChemHKO90349	720	WDR83OS	3
GeneChemHKO34601	1548	WDR77	3
GeneChemHKO101889	187	WDR70	4
GeneChemHKO78147	128	WDR61	3
GeneChemHKO102730	296	WDR54	3
GeneChemHKO88126	668	WDR52	3
GeneChemHKO58257	3099	WDR48	3
GeneChemHKO101762	157	WDR41	3
GeneChemHKO119897	90	WDR36	3
GeneChemHKO80384	58	WDR35	4
GeneChemHKO16874	759	WDR31	4
GeneChemHKO107074	1320	WDR1	3
GeneChemHKO92772	759	WBSCR27	4
GeneChemHKO42153	943	WBSCR22	3
GeneChemHKO35218	395	WBP4	3
GeneChemHKO2992	3287	WBP2	3
GeneChemHKO21784	345	WASF3	3
GeneChemHKO116085	436	WASF1	3
GeneChemHKO114795	1349	VWDE	3
GeneChemHKO116253	9570	VWC2L	4
GeneChemHKO28229	662	VWA3A	3
GeneChemHKO63082	392	VWA2	4
GeneChemHKO49198	39	VTN	3
GeneChemHKO44591	210	VSTM2L	3
GeneChemHKO45319	111	VSIG8	3
GeneChemHKO10806	505	VSIG4	4
GeneChemHKO66872	176	VSIG2	3
GeneChemHKO89587	1172	VSIG1	4
GeneChemHKO61051	623	VRK3	3
GeneChemHKO120679	1563	VPS4A	3
GeneChemHKO58632	564	VPS33B	3
GeneChemHKO99715	883	VPS33A	3
GeneChemHKO58608	191	VPS16	4
GeneChemHKO101011	196	VPREB1	3
GeneChemHKO97011	124	VNN1	3
GeneChemHKO38801	579	VIPR2	4
GeneChemHKO12220	105	VIPAS39	3
GeneChemHKO111594	398	VIMP	3
GeneChemHKO31412	116	VIM	3
GeneChemHKO53309	1776	VGLL4	5
GeneChemHKO51565	1587	VGLL2	3
GeneChemHKO80277	4240	VENTX	5
GeneChemHKO57799	3342	VCX2	4
GeneChemHKO96357	766	VCAN	3
GeneChemHKO51380	200	VAX1	3
GeneChemHKO11484	207	VAV3	4
GeneChemHKO49120	1691	VAV2	3
GeneChemHKO34943	4057	VAT1	3
GeneChemHKO68542	378	VASN	4
GeneChemHKO25614	1706	VASH2	4
GeneChemHKO106518	2849	VASH1	3
GeneChemHKO41921	83	VANGL2	3
GeneChemHKO119834	1379	VAMP7_Y	4
GeneChemHKO119833	1379	VAMP7_X	4
GeneChemHKO100386	427	VAMP5	3
GeneChemHKO121636	928	VAMP3	3
GeneChemHKO1183	226	UVSSA	4
GeneChemHKO45354	990	UTS2B	3
GeneChemHKO1574	1025	UTRN	4
GeneChemHKO29023	806	USP6NL	3
GeneChemHKO91476	638	USP50	3
GeneChemHKO1199	332	USP47	3
GeneChemHKO45112	136	USP46	3
GeneChemHKO22780	196	USP42	3
GeneChemHKO42250	786	USP36	3
GeneChemHKO115189	237	USP29	3
GeneChemHKO23315	284	USP28	3
GeneChemHKO20864	368	USP22	3
GeneChemHKO49524	322	USP2	3
GeneChemHKO102230	1098	USP19	3
GeneChemHKO122162	2487	USP17L8	3
GeneChemHKO104214	4505	USP17L5	5
GeneChemHKO120446	1370	USP17L4	3
GeneChemHKO104213	4505	USP17L30	6
GeneChemHKO79772	421	USP17L3	4
GeneChemHKO104212	4505	USP17L29	6
GeneChemHKO104211	4505	USP17L28	6
GeneChemHKO104210	4505	USP17L27	6
GeneChemHKO104209	4505	USP17L26	6
GeneChemHKO104208	4505	USP17L25	6
GeneChemHKO104207	4505	USP17L24	6
GeneChemHKO115383	5190	USP17L22	5
GeneChemHKO115382	5190	USP17L21	6
GeneChemHKO115381	5190	USP17L20	5
GeneChemHKO65006	7472	USP17L2	3
GeneChemHKO79762	421	USP17L1P	3
GeneChemHKO115380	5190	USP17L19	6
GeneChemHKO115379	5190	USP17L18	5
GeneChemHKO115378	5190	USP17L17	5
GeneChemHKO121616	234	USP17L15	3
GeneChemHKO115377	5190	USP17L13	4
GeneChemHKO115376	5190	USP17L12	6
GeneChemHKO115375	5190	USP17L11	5
GeneChemHKO121985	476	USP15	3
GeneChemHKO121680	599	USP13	3
GeneChemHKO60694	444	USP10	3
GeneChemHKO29980	402	USO1	3
GeneChemHKO85991	1231	USH1G	3
GeneChemHKO97787	1181	USE1	4
GeneChemHKO75959	86	USB1	3
GeneChemHKO94427	710	URM1	4
GeneChemHKO92010	282	URGCP-MRPS24	4
GeneChemHKO23506	160	URGCP	3
GeneChemHKO93663	370	UQCC1	3
GeneChemHKO93662	370	UQCC	3
GeneChemHKO614	128	UPRT	3
GeneChemHKO37053	123	UPK3B	3
GeneChemHKO49820	192	UPK1A	3
GeneChemHKO17626	947	UNKL	3
GeneChemHKO21524	2278	UNC79	3
GeneChemHKO60237	98	UNC5A	3
GeneChemHKO61883	3575	UNC45B	3
GeneChemHKO15711	69	UNC13D	3
GeneChemHKO117847	91	UNC13C	3
GeneChemHKO109806	3338	UNC119B	3
GeneChemHKO32999	649	UNC119	3
GeneChemHKO15965	68	UMPS	3
GeneChemHKO59728	3422	UMODL1	3
GeneChemHKO38566	4257	ULK2	3
GeneChemHKO49678	2464	ULK1	4
GeneChemHKO7225	700	ULBP3	3
GeneChemHKO110983	431	ULBP1	4
GeneChemHKO100776	317	UHRF1BP1L	4
GeneChemHKO24063	114	UGT3A2	3
GeneChemHKO26219	571	UGT3A1	4
GeneChemHKO1941	397	UGT2B28	3
GeneChemHKO114613	207	UGT2A2	4
GeneChemHKO114612	207	UGT2A1	4
GeneChemHKO92963	1888	UGT1A9	6
GeneChemHKO92962	1888	UGT1A8	6
GeneChemHKO92961	1888	UGT1A7	6
GeneChemHKO92960	1888	UGT1A6	6
GeneChemHKO92959	1888	UGT1A5	6
GeneChemHKO92958	1888	UGT1A4	6
GeneChemHKO92957	1888	UGT1A3	6
GeneChemHKO92956	1888	UGT1A10	6
GeneChemHKO92955	1888	UGT1A1	4
GeneChemHKO64552	721	UEVLD	5
GeneChemHKO11591	456	UCP3	4
GeneChemHKO96255	433	UCP1	3
GeneChemHKO27458	97	UCHL3	4
GeneChemHKO8644	356	UCHL1	3
GeneChemHKO93699	742	UBXN6	3
GeneChemHKO87153	232	UBXN11	3
GeneChemHKO113870	1179	UBQLN4	3
GeneChemHKO70672	1862	UBP1	3
GeneChemHKO70973	73	UBIAD1	3
GeneChemHKO121004	50	UBE3D	3
GeneChemHKO97233	106	UBE2W	3
GeneChemHKO14505	1089	UBE2U	4
GeneChemHKO107452	42	UBE2T	3
GeneChemHKO97746	386	UBE2QL1	3
GeneChemHKO67279	4710	UBE2O	4
GeneChemHKO110016	283	UBE2NL	3
GeneChemHKO41465	1284	UBE2L3	3
GeneChemHKO14568	115	UBE2J2	3
GeneChemHKO22835	78	UBE2G1	3
GeneChemHKO116630	160	UBE2E3	3
GeneChemHKO71607	2715	UBE2E1	4
GeneChemHKO97178	162	UBE2D4	3
GeneChemHKO50645	2664	UBE2C	3
GeneChemHKO93044	496	UBE2B	3
GeneChemHKO29235	1489	UBB	4
GeneChemHKO45312	290	UBASH3A	4
GeneChemHKO122319	2024	UBAP2L	3
GeneChemHKO51471	3954	UBAP1	3
GeneChemHKO58420	1086	UBAC1	3
GeneChemHKO3183	2651	TYRP1	3
GeneChemHKO7831	1983	TYRO3	3
GeneChemHKO39163	948	TYMP	4
GeneChemHKO98995	195	TXNRD2	3
GeneChemHKO120594	258	TXNL4B	3
GeneChemHKO91869	365	TXNDC17	3
GeneChemHKO15645	352	TXNDC15	3
GeneChemHKO77486	783	TXLNG	4
GeneChemHKO55225	1938	TXK	3
GeneChemHKO118452	1119	TWF1	3
GeneChemHKO98613	2468	TVP23C-CDRT4	3
GeneChemHKO98612	2468	TVP23C	3
GeneChemHKO34372	781	TUBE1	4
GeneChemHKO99893	549	TUBD1	3
GeneChemHKO8189	366	TUBB4A	3
GeneChemHKO51270	318	TUBA3C	3
GeneChemHKO16625	180	TTLL7	4
GeneChemHKO9027	2149	TTLL2	4
GeneChemHKO1845	1392	TTK	3
GeneChemHKO90121	7961	TTC7B	3
GeneChemHKO45955	7186	TTC7A	3
GeneChemHKO83726	79	TTC40	3
GeneChemHKO100801	182	TTC4	3
GeneChemHKO32689	443	TTC39A	4
GeneChemHKO61588	283	TTC36	3
GeneChemHKO76975	90	TTC34	3
GeneChemHKO42103	1572	TTC30B	3
GeneChemHKO112717	423	TTC28	4
GeneChemHKO94354	3056	TTC22	4
GeneChemHKO34883	2860	TTBK2	3
GeneChemHKO42694	429	TSTD1	3
GeneChemHKO96451	192	TST	3
GeneChemHKO82546	1555	TSSK4	4
GeneChemHKO86643	472	TSPYL6	3
GeneChemHKO44260	1362	TSPYL2	3
GeneChemHKO61264	5057	TSPY8	6
GeneChemHKO61263	5057	TSPY4	5
GeneChemHKO61262	5057	TSPY3	6
GeneChemHKO61261	5057	TSPY2	4
GeneChemHKO61260	5057	TSPY1	5
GeneChemHKO75837	235	TSPO2	3
GeneChemHKO30420	1291	TSPAN2	3
GeneChemHKO93335	201	TSPAN18	3
GeneChemHKO38037	335	TSPAN13	4
GeneChemHKO116978	1006	TSPAN12	3
GeneChemHKO28872	256	TSPAN1	5
GeneChemHKO17872	1954	TSNARE1	4
GeneChemHKO119149	3653	TSN	3
GeneChemHKO114227	266	TSHZ3	3
GeneChemHKO63600	591	TSGA10IP	3
GeneChemHKO83539	95	TSEN54	6
GeneChemHKO23892	1145	TSC22D2	3
GeneChemHKO48595	3288	TSC1	4
GeneChemHKO56370	120	TRPV2	3
GeneChemHKO72405	268	TRPT1	3
GeneChemHKO99367	215	TRPC7	3
GeneChemHKO2516	139	TRPC4AP	3
GeneChemHKO61315	212	TRPC1	3
GeneChemHKO59655	261	TRO	4
GeneChemHKO27032	378	TRMU	3
GeneChemHKO122335	2348	TRMT10B	3
GeneChemHKO49081	753	TRIT1	3
GeneChemHKO25270	206	TRIM74	4
GeneChemHKO25269	206	TRIM73	3
GeneChemHKO62192	380	TRIM68	3
GeneChemHKO73150	169	TRIM64C	3
GeneChemHKO10541	2326	TRIM64B	3
GeneChemHKO108489	2190	TRIM63	3
GeneChemHKO97981	274	TRIM60	4
GeneChemHKO32399	9186	TRIM50	4
GeneChemHKO10407	1381	TRIM49D1	5
GeneChemHKO10406	1381	TRIM49C	6
GeneChemHKO10405	1381	TRIM49B	6
GeneChemHKO10404	1381	TRIM49	6
GeneChemHKO59894	216	TRIM46	3
GeneChemHKO35449	1163	TRIM45	3
GeneChemHKO19592	631	TRIM43	3
GeneChemHKO53534	245	TRIM42	4
GeneChemHKO118662	13373	TRIM41	3
GeneChemHKO84462	366	TRIM40	3
GeneChemHKO73284	2420	TRIM39-RPP21	3
GeneChemHKO104887	252	TRIM34	3
GeneChemHKO64362	661	TRIM33	4
GeneChemHKO120091	389	TRIM31	3
GeneChemHKO36454	107	TRIM29	4
GeneChemHKO95898	1727	TRIM24	4
GeneChemHKO113646	1003	TRIM2	3
GeneChemHKO105933	302	TRIM15	3
GeneChemHKO67252	645	TRIM11	3
GeneChemHKO50451	782	TRIL	3
GeneChemHKO92931	1961	TRIB2	3
GeneChemHKO84368	653	TREX2	3
GeneChemHKO67740	236	TREX1	3
GeneChemHKO119586	785	TREM2	3
GeneChemHKO93243	142	TREM1	3
GeneChemHKO89403	291	TRAPPC6B	4
GeneChemHKO94619	1980	TRAPPC13	5
GeneChemHKO67615	307	TRAM2	3
GeneChemHKO11736	2517	TRAF6	3
GeneChemHKO16994	509	TRAF4	3
GeneChemHKO34291	39	TPSG1	3
GeneChemHKO24334	283	TPRX1	3
GeneChemHKO97902	360	TPRG1	4
GeneChemHKO66674	996	TPPP	3
GeneChemHKO46661	76	TPGS1	3
GeneChemHKO92990	4739	TPD52L1	4
GeneChemHKO45678	649	TPCN2	3
GeneChemHKO31787	622	TP73	3
GeneChemHKO669	749	TP63	3
GeneChemHKO105926	262	TP53TG3D	3
GeneChemHKO99094	1309	TP53TG3C	4
GeneChemHKO99093	1309	TP53TG3B	4
GeneChemHKO99092	1309	TP53TG3	4
GeneChemHKO33200	9575	TP53I3	3
GeneChemHKO64761	142	TP53AIP1	3
GeneChemHKO81167	421	TOX3	3
GeneChemHKO101576	1115	TOR3A	3
GeneChemHKO107533	89	TOR2A	3
GeneChemHKO93460	171	TOR1AIP2	3
GeneChemHKO100833	149	TOPAZ1	3
GeneChemHKO108362	1197	TOP3B	3
GeneChemHKO96418	1465	TOMM6	3
GeneChemHKO41655	3578	TOMM40L	3
GeneChemHKO102408	3370	TOM1L2	3
GeneChemHKO71944	369	TOM1	3
GeneChemHKO54221	2584	TOB1	4
GeneChemHKO43803	185	TNPO3	3
GeneChemHKO44271	130	TNNT3	3
GeneChemHKO61297	166	TNNI3K	3
GeneChemHKO104167	1316	TNNI3	3
GeneChemHKO8067	3073	TNIK	4
GeneChemHKO46371	298	TNFSF8	4
GeneChemHKO4827	542	TNFSF11	3
GeneChemHKO104742	304	TNFRSF13C	3
GeneChemHKO101267	362	TNFAIP8L2	3
GeneChemHKO5366	253	TNFAIP8	3
GeneChemHKO9343	757	TNFAIP2	3
GeneChemHKO16335	225	TNFAIP1	3
GeneChemHKO71196	751	TNF	3
GeneChemHKO102628	295	TMX3	3
GeneChemHKO112350	413	TMPRSS9	5
GeneChemHKO34810	264	TMPRSS6	3
GeneChemHKO35924	478	TMPRSS11A	3
GeneChemHKO114896	1481	TMOD2	4
GeneChemHKO68163	1153	TMOD1	3
GeneChemHKO104425	218	TMEM9B	3
GeneChemHKO53324	2192	TMEM99	3
GeneChemHKO89498	1751	TMEM92	3
GeneChemHKO50004	436	TMEM86A	3
GeneChemHKO112895	344	TMEM74B	4
GeneChemHKO101692	178	TMEM74	4
GeneChemHKO75479	547	TMEM72	3
GeneChemHKO95882	3355	TMEM68	3
GeneChemHKO116968	1665	TMEM65	3
GeneChemHKO64965	1092	TMEM63B	3
GeneChemHKO105353	149	TMEM62	4
GeneChemHKO44587	234	TMEM61	3
GeneChemHKO56792	2206	TMEM59L	3
GeneChemHKO88235	297	TMEM56-RWDD3	3
GeneChemHKO8937	1440	TMEM56	4
GeneChemHKO48464	2569	TMEM52B	3
GeneChemHKO105377	355	TMEM50B	3
GeneChemHKO15952	3062	TMEM45B	3
GeneChemHKO103232	923	TMEM43	3
GeneChemHKO33066	797	TMEM41B	3
GeneChemHKO22897	422	TMEM40	3
GeneChemHKO28220	1953	TMEM35	3
GeneChemHKO4748	968	TMEM31	4
GeneChemHKO108406	4834	TMEM26	3
GeneChemHKO102217	216	TMEM259	3
GeneChemHKO46881	1885	TMEM257	3
GeneChemHKO32328	349	TMEM246	3
GeneChemHKO36825	1779	TMEM241	3
GeneChemHKO40076	169	TMEM240	4
GeneChemHKO1287	725	TMEM234	3
GeneChemHKO57166	1768	TMEM229A	4
GeneChemHKO75616	2171	TMEM225	3
GeneChemHKO8849	134	TMEM220	3
GeneChemHKO54992	567	TMEM219	3
GeneChemHKO89749	461	TMEM215	4
GeneChemHKO17784	284	TMEM213	3
GeneChemHKO111905	1957	TMEM211	4
GeneChemHKO92209	1069	TMEM206	3
GeneChemHKO33487	1772	TMEM2	4
GeneChemHKO53246	726	TMEM199	3
GeneChemHKO13766	118	TMEM192	4
GeneChemHKO31900	154	TMEM189-UBE2V1	4
GeneChemHKO31899	154	TMEM189	4
GeneChemHKO99733	1788	TMEM187	4
GeneChemHKO91767	515	TMEM186	3
GeneChemHKO8000	165	TMEM185B	3
GeneChemHKO32437	78	TMEM181	3
GeneChemHKO87188	80	TMEM179	3
GeneChemHKO31068	3640	TMEM176B	3
GeneChemHKO93684	134	TMEM175	3
GeneChemHKO121568	842	TMEM170A	3
GeneChemHKO117316	162	TMEM165	3
GeneChemHKO61672	429	TMEM159	3
GeneChemHKO96768	983	TMEM151B	4
GeneChemHKO56443	201	TMEM150B	4
GeneChemHKO111137	1415	TMEM145	4
GeneChemHKO110033	348	TMEM138	3
GeneChemHKO94636	965	TMEM132E	4
GeneChemHKO105465	134	TMEM132A	3
GeneChemHKO108426	316	TMEM130	3
GeneChemHKO51513	1380	TMEM127	3
GeneChemHKO70363	888	TMEM120B	5
GeneChemHKO44376	480	TMEM120A	3
GeneChemHKO96138	55	TMEM110-MUSTN1	3
GeneChemHKO21554	1659	TMEM108	3
GeneChemHKO105502	5651	TMEM106A	3
GeneChemHKO106306	127	TMED4	4
GeneChemHKO80400	225	TMCO5A	3
GeneChemHKO121829	162	TMCC1	3
GeneChemHKO12923	264	TMC8	4
GeneChemHKO25102	2464	TMC5	3
GeneChemHKO117193	3486	TM9SF1	3
GeneChemHKO19869	511	TM7SF3	4
GeneChemHKO113522	994	TM7SF2	4
GeneChemHKO44806	337	TM6SF1	3
GeneChemHKO9332	899	TM4SF20	3
GeneChemHKO98504	6392	TM4SF18	4
GeneChemHKO75808	7745	TLX1NB	4
GeneChemHKO56758	121	TLR8	3
GeneChemHKO118406	1685	TLR3	3
GeneChemHKO98841	381	TLR2	3
GeneChemHKO32650	1017	TLN2	3
GeneChemHKO118591	1357	TLL1	3
GeneChemHKO80213	1870	TLE3	5
GeneChemHKO35473	512	TKT	3
GeneChemHKO2649	1971	TK1	3
GeneChemHKO70817	6806	TJP2	3
GeneChemHKO100199	183	TIRAP	3
GeneChemHKO109448	231	TINAGL1	3
GeneChemHKO38171	181	TIMP3	3
GeneChemHKO113123	147	TIMMDC1	3
GeneChemHKO55119	228	TIMM8A	3
GeneChemHKO60721	286	TIMM23	5
GeneChemHKO27345	626	TIGIT	5
GeneChemHKO1513	697	TIGD4	3
GeneChemHKO63430	410	TIFA	3
GeneChemHKO118525	6193	THYN1	3
GeneChemHKO37564	284	THSD7B	4
GeneChemHKO17105	1480	THSD1	4
GeneChemHKO64202	208	THRSP	3
GeneChemHKO64759	221	THOP1	3
GeneChemHKO122090	178	THOC5	3
GeneChemHKO36246	211	THG1L	4
GeneChemHKO976	2663	THEM5	4
GeneChemHKO13643	346	THEGL	4
GeneChemHKO351	664	THBS4	4
GeneChemHKO21343	1737	THAP8	3
GeneChemHKO4807	692	THAP7	5
GeneChemHKO14544	3126	THAP5	3
GeneChemHKO7849	2568	THAP2	3
GeneChemHKO83101	315	TGOLN2	3
GeneChemHKO46748	3247	TGM5	4
GeneChemHKO77103	534	TGM3	4
GeneChemHKO62133	250	TGM1	3
GeneChemHKO120174	276	TFF3	3
GeneChemHKO104518	566	TFCP2	3
GeneChemHKO70871	1460	TFAP2A	4
GeneChemHKO15623	1057	TEX9	3
GeneChemHKO112145	238	TEX37	3
GeneChemHKO47430	531	TEX36	4
GeneChemHKO95621	422	TEX11	3
GeneChemHKO41611	587	TET1	3
GeneChemHKO84163	1567	TESPA1	3
GeneChemHKO55216	216	TESK1	5
GeneChemHKO26069	372	TES	4
GeneChemHKO109924	157	TERF2IP	3
GeneChemHKO95497	2343	TENM4	3
GeneChemHKO83760	436	TEN1	3
GeneChemHKO121047	2077	TEKT5	3
GeneChemHKO13834	229	TEKT2	5
GeneChemHKO119364	109	TEKT1	4
GeneChemHKO24350	1862	TECTB	3
GeneChemHKO60064	584	TEAD4	4
GeneChemHKO45054	3161	TEAD2	3
GeneChemHKO98966	140	TDRP	3
GeneChemHKO12638	984	TDRD9	3
GeneChemHKO58030	142	TDRD1	3
GeneChemHKO89057	2177	TCTEX1D2	3
GeneChemHKO98984	162	TCTEX1D1	4
GeneChemHKO91532	130	TCN2	3
GeneChemHKO118428	2911	TCN1	3
GeneChemHKO61266	3317	TCHP	5
GeneChemHKO34378	994	TCHH	3
GeneChemHKO104884	1408	TCFL5	3
GeneChemHKO15482	871	TCF21	3
GeneChemHKO17850	658	TCEB3CL2	4
GeneChemHKO17849	658	TCEB3CL	3
GeneChemHKO91027	456	TCEANC2	5
GeneChemHKO19523	491	TCEAL8	3
GeneChemHKO73217	1446	TCEAL6	3
GeneChemHKO111443	1542	TCEA2	3
GeneChemHKO51171	255	TCAP	4
GeneChemHKO122423	2423	TCAIM	3
GeneChemHKO31385	334	TBX3	3
GeneChemHKO101686	2186	TBX22	3
GeneChemHKO52129	141	TBX1	3
GeneChemHKO110463	171	TBPL1	3
GeneChemHKO106156	378	TBL2	4
GeneChemHKO69710	668	TBL1XR1	3
GeneChemHKO106535	411	TBCEL	4
GeneChemHKO105405	250	TBCD	3
GeneChemHKO10949	2301	TBC1D8B	3
GeneChemHKO98696	2326	TBC1D3H	5
GeneChemHKO98695	2326	TBC1D3G	5
GeneChemHKO119347	745	TBC1D3F	4
GeneChemHKO98694	2326	TBC1D3C	5
GeneChemHKO98693	2326	TBC1D3B	5
GeneChemHKO98692	2326	TBC1D3	5
GeneChemHKO33033	238	TBC1D23	3
GeneChemHKO23542	5215	TBC1D22A	3
GeneChemHKO83449	733	TBC1D20	3
GeneChemHKO65677	355	TBC1D10C	3
GeneChemHKO9801	710	TBC1D10A	3
GeneChemHKO22792	104	TBC1D1	4
GeneChemHKO103935	682	TAZ	3
GeneChemHKO47700	686	TATDN3	3
GeneChemHKO120732	546	TAS2R9	3
GeneChemHKO108201	1420	TAS2R46	5
GeneChemHKO13661	252	TAS2R43	3
GeneChemHKO14625	1217	TAS2R42	5
GeneChemHKO41836	1575	TAS2R41	3
GeneChemHKO98301	144	TARM1	4
GeneChemHKO90541	847	TAPBPL	5
GeneChemHKO43842	1183	TAP2	4
GeneChemHKO118507	1509	TANC2	3
GeneChemHKO40891	2888	TAF9	3
GeneChemHKO62178	318	TAF1L	4
GeneChemHKO109889	1959	TAF15	3
GeneChemHKO4357	12574	TAF11	3
GeneChemHKO82188	131	TADA3	4
GeneChemHKO7037	868	TADA1	4
GeneChemHKO13650	642	TACSTD2	4
GeneChemHKO115463	2193	TACO1	4
GeneChemHKO24841	471	TAC1	4
GeneChemHKO1006	508	TAB2	4
GeneChemHKO82907	131	TAAR5	3
GeneChemHKO99683	236	SYT9	5
GeneChemHKO60181	82	SYT6	4
GeneChemHKO105096	1152	SYT5	3
GeneChemHKO107813	173	SYT4	3
GeneChemHKO17552	1478	SYT3	4
GeneChemHKO33710	375	SYT2	3
GeneChemHKO28625	1253	SYT17	3
GeneChemHKO74065	208	SYT15	4
GeneChemHKO106124	124	SYT11	3
GeneChemHKO79966	572	SYPL1	3
GeneChemHKO93900	339	SYNPR	4
GeneChemHKO32277	104	SYNM	3
GeneChemHKO88756	1651	SYNJ2BP-COX16	5
GeneChemHKO88755	1651	SYNJ2BP	4
GeneChemHKO115690	84	SYNJ2	3
GeneChemHKO40657	265	SYNGR1	3
GeneChemHKO83807	111	SYNE4	3
GeneChemHKO40859	1849	SYNDIG1L	3
GeneChemHKO80840	1083	SYN2	3
GeneChemHKO40447	174	SYN1	3
GeneChemHKO38690	1277	SYCP2	3
GeneChemHKO30482	126	SYCN	3
GeneChemHKO19008	306	SYCE1L	3
GeneChemHKO76476	1336	SYCE1	3
GeneChemHKO37817	198	SVOPL	3
GeneChemHKO60661	253	SVIP	3
GeneChemHKO101089	725	SVIL	4
GeneChemHKO101850	262	SUV420H2	3
GeneChemHKO92396	1138	SUSD4	3
GeneChemHKO44627	134	SUSD2	4
GeneChemHKO2844	1103	SUSD1	3
GeneChemHKO56703	320	SURF2	3
GeneChemHKO85084	734	SURF1	4
GeneChemHKO29841	131	SUPT7L	3
GeneChemHKO67247	477	SUPT20HL1	3
GeneChemHKO112421	891	SUMO4	3
GeneChemHKO14028	622	SUMO1	3
GeneChemHKO18252	201	SUMF2	4
GeneChemHKO36480	1640	SULT2A1	4
GeneChemHKO29323	1623	SULT1E1	4
GeneChemHKO92320	116	SULT1C2	3
GeneChemHKO103214	281	SULT1A3	3
GeneChemHKO38229	1831	SULT1A2	4
GeneChemHKO63736	243	SULF2	4
GeneChemHKO53793	9243	SULF1	4
GeneChemHKO51231	694	SUGP2	3
GeneChemHKO110994	1484	SUCLA2	4
GeneChemHKO112620	71	STXBP5L	3
GeneChemHKO105432	235	STXBP5	3
GeneChemHKO42768	207	STXBP2	3
GeneChemHKO122	91	STX1B	3
GeneChemHKO2670	205	STX12	3
GeneChemHKO34603	1084	STT3A	4
GeneChemHKO894	6089	STRN4	3
GeneChemHKO54170	1892	STRIP2	4
GeneChemHKO87443	276	STRIP1	3
GeneChemHKO103932	923	STRADA	3
GeneChemHKO100856	175	STMND1	3
GeneChemHKO20761	663	STMN4	3
GeneChemHKO28460	527	STMN2	3
GeneChemHKO101108	270	STMN1	3
GeneChemHKO116369	593	STK35	3
GeneChemHKO107919	201	STK32B	3
GeneChemHKO117274	2582	STK32A	3
GeneChemHKO110342	808	STK25	3
GeneChemHKO28979	3029	STK10	3
GeneChemHKO50792	10777	STIP1	3
GeneChemHKO109910	155	STIM1	3
GeneChemHKO121961	353	STEAP1	4
GeneChemHKO71784	11364	STARD13	4
GeneChemHKO47695	306	STAG2	3
GeneChemHKO12003	214	STAG1	3
GeneChemHKO101025	78	STAC3	3
GeneChemHKO22043	252	ST6GALNAC3	4
GeneChemHKO114997	826	ST6GALNAC2	4
GeneChemHKO60288	373	ST6GALNAC1	3
GeneChemHKO55329	240	ST3GAL3	3
GeneChemHKO83341	782	SSTR5	4
GeneChemHKO36369	321	SSTR3	4
GeneChemHKO31355	2078	SSTR2	3
GeneChemHKO80565	622	SST	3
GeneChemHKO46897	190	SSPN	3
GeneChemHKO30774	5955	SSH3	3
GeneChemHKO116266	787	SSFA2	3
GeneChemHKO114935	1501	SSBP4	3
GeneChemHKO114110	33680	SRXN1	3
GeneChemHKO48028	1026	SRSF9	3
GeneChemHKO2196	83	SRSF4	4
GeneChemHKO68642	181	SRSF12	3
GeneChemHKO107951	1489	SRPX2	3
GeneChemHKO106574	3475	SRPX	3
GeneChemHKO88915	951	SRPK2	3
GeneChemHKO24859	724	SRP19	3
GeneChemHKO41660	13698	SRGAP2D	3
GeneChemHKO57278	543	SREK1	3
GeneChemHKO41344	2507	SRCRB4D	4
GeneChemHKO117608	1425	SRBD1	4
GeneChemHKO19001	247	SPZ1	3
GeneChemHKO12022	155	SPTY2D1	3
GeneChemHKO120967	1150	SPTLC2	3
GeneChemHKO102997	5658	SPTBN4	3
GeneChemHKO99158	2358	SPTA1	3
GeneChemHKO56400	6364	SPSB4	4
GeneChemHKO75569	155	SPSB3	3
GeneChemHKO17378	1001	SPSB1	3
GeneChemHKO99856	18181	SPRY3_Y	6
GeneChemHKO99855	18181	SPRY3_X	6
GeneChemHKO80851	1363	SPRR2G	3
GeneChemHKO122914	205	SPRR2F	3
GeneChemHKO112163	1504	SPRR2E	5
GeneChemHKO112162	1504	SPRR2D	4
GeneChemHKO112161	1504	SPRR2B	4
GeneChemHKO112160	1504	SPRR2A	3
GeneChemHKO10762	1407	SPRR1A	3
GeneChemHKO11489	91	SPPL2C	3
GeneChemHKO77584	110	SPP2	3
GeneChemHKO89736	5463	SPON1	4
GeneChemHKO113906	4579	SPOCK1	4
GeneChemHKO5764	473	SPNS1	3
GeneChemHKO84189	132	SPN	3
GeneChemHKO90779	262	SPINK8	3
GeneChemHKO27826	157	SPINK7	4
GeneChemHKO107628	6757	SPINK6	4
GeneChemHKO75950	371	SPINK2	4
GeneChemHKO16810	219	SPIN2B	3
GeneChemHKO16809	299	SPIN2A	3
GeneChemHKO24006	1238	SPIDR	3
GeneChemHKO92719	208	SPI1	3
GeneChemHKO10918	114	SPG7	3
GeneChemHKO108450	1413	SPG11	4
GeneChemHKO97522	182	SPDYE6	4
GeneChemHKO97521	182	SPDYE5	5
GeneChemHKO122334	309	SPDYE2L	5
GeneChemHKO97519	182	SPDYE2B	5
GeneChemHKO97518	182	SPDYE2	5
GeneChemHKO92350	667	SPDYE1	4
GeneChemHKO43000	1531	SPDYC	3
GeneChemHKO93444	349	SPDEF	3
GeneChemHKO93	1832	SPCS3	4
GeneChemHKO12623	10733	SPATC1	4
GeneChemHKO111819	1438	SPATA6L	3
GeneChemHKO101667	565	SPATA5L1	3
GeneChemHKO107227	4943	SPATA31D4	3
GeneChemHKO107226	4943	SPATA31D3	4
GeneChemHKO12124	296	SPATA31D1	3
GeneChemHKO62567	373	SPATA31C1	3
GeneChemHKO119190	1002	SPATA31A7	5
GeneChemHKO119189	1002	SPATA31A5	6
GeneChemHKO119188	1002	SPATA31A3	5
GeneChemHKO119187	1002	SPATA31A2	5
GeneChemHKO119186	1002	SPATA31A1	3
GeneChemHKO74253	230	SPATA24	3
GeneChemHKO79541	322	SPATA20	3
GeneChemHKO29495	6853	SPATA17	3
GeneChemHKO16624	6129	SPARCL1	3
GeneChemHKO35312	208	SPANXN5	4
GeneChemHKO109553	223	SPANXF1	4
GeneChemHKO96156	2737	SPANXE	3
GeneChemHKO25826	19982	SPANXD	5
GeneChemHKO25825	19982	SPANXC	3
GeneChemHKO108397	1395	SPANXB2	4
GeneChemHKO108396	1395	SPANXB1	4
GeneChemHKO25824	19982	SPANXA2	5
GeneChemHKO25823	19982	SPANXA1	5
GeneChemHKO65696	1181	SPAG6	4
GeneChemHKO118039	12864	SPAG17	3
GeneChemHKO102632	8312	SPAG16	3
GeneChemHKO27688	412	SPAG11B	5
GeneChemHKO46405	58	SPAG11A	5
GeneChemHKO56809	242	SPACA5B	3
GeneChemHKO56808	242	SPACA5	3
GeneChemHKO23273	138	SP140L	3
GeneChemHKO13212	140	SOX7	3
GeneChemHKO63417	957	SOX30	3
GeneChemHKO51975	1824	SOX2	3
GeneChemHKO35068	24	SOX15	3
GeneChemHKO85890	291	SOX14	3
GeneChemHKO113683	317	SOX1	3
GeneChemHKO37885	1007	SOSTDC1	3
GeneChemHKO16798	3870	SOS2	3
GeneChemHKO14494	177	SORL1	3
GeneChemHKO77569	2068	SORCS3	3
GeneChemHKO45726	158	SOGA2	3
GeneChemHKO1174	318	SOCS6	3
GeneChemHKO13691	127	SOCS4	3
GeneChemHKO89623	65	SNX32	3
GeneChemHKO62923	98	SNX31	3
GeneChemHKO49233	7874	SNX3	4
GeneChemHKO117716	304	SNX25	3
GeneChemHKO27816	3963	SNX24	3
GeneChemHKO70063	263	SNX20	3
GeneChemHKO122945	502	SNX2	4
GeneChemHKO35244	425	SNX19	6
GeneChemHKO102680	1722	SNX17	3
GeneChemHKO7549	147	SNX16	3
GeneChemHKO32444	10308	SNX13	3
GeneChemHKO36155	159	SNTG1	3
GeneChemHKO110600	939	SNTA1	3
GeneChemHKO75439	140	SNRPD2	3
GeneChemHKO100027	122	SNRNP70	3
GeneChemHKO80133	68	SNRNP25	3
GeneChemHKO106203	392	SNN	3
GeneChemHKO52724	778	SNF8	3
GeneChemHKO99746	1355	SNED1	3
GeneChemHKO80816	1436	SNCB	3
GeneChemHKO12650	235	SNAPIN	4
GeneChemHKO8681	1737	SNAP91	3
GeneChemHKO56683	206	SNAI3	3
GeneChemHKO90854	6963	SMYD5	3
GeneChemHKO73616	703	SMUG1	3
GeneChemHKO21497	666	SMR3B	4
GeneChemHKO96534	206	SMPX	3
GeneChemHKO2780	3115	SMPD4	4
GeneChemHKO4364	98	SMN2	3
GeneChemHKO117886	392	SMN1	4
GeneChemHKO109813	147	SMLR1	3
GeneChemHKO58545	1588	SMIM9	3
GeneChemHKO119247	319	SMIM7	3
GeneChemHKO24798	10904	SMIM6	3
GeneChemHKO70501	93	SMIM4	3
GeneChemHKO6324	2126	SMIM21	4
GeneChemHKO15748	314	SMIM19	4
GeneChemHKO11301	79	SMCR8	3
GeneChemHKO86601	212	SMCR7	3
GeneChemHKO113738	172	SMCP	3
GeneChemHKO5144	16587	SMCO3	4
GeneChemHKO5184	100	SMC3	3
GeneChemHKO83672	321	SMARCD2	3
GeneChemHKO51288	164	SMARCA4	4
GeneChemHKO29685	343	SMAP1	3
GeneChemHKO10472	456	SMAGP	3
GeneChemHKO81319	121	SMAD9	4
GeneChemHKO38185	628	SMAD7	3
GeneChemHKO121370	96	SMAD6	3
GeneChemHKO118191	6736	SMAD3	3
GeneChemHKO54901	1156	SMAD1	4
GeneChemHKO112622	582	SLX4IP	4
GeneChemHKO84715	105	SLX1B	4
GeneChemHKO84714	105	SLX1A	4
GeneChemHKO628	5159	SLPI	4
GeneChemHKO77731	666	SLITRK6	3
GeneChemHKO89112	573	SLFN13	3
GeneChemHKO99976	4527	SLCO1C1	3
GeneChemHKO27344	348	SLC9B2	3
GeneChemHKO116268	4443	SLC9A4	4
GeneChemHKO57068	199	SLC9A3R1	4
GeneChemHKO59597	149	SLC9A3	3
GeneChemHKO103122	6111	SLC9A2	3
GeneChemHKO49536	26	SLC6A8	3
GeneChemHKO98246	748	SLC6A5	4
GeneChemHKO65258	2041	SLC6A2	3
GeneChemHKO74142	156	SLC6A16	4
GeneChemHKO104601	386	SLC6A15	3
GeneChemHKO19219	78	SLC6A11	3
GeneChemHKO7329	907	SLC5A9	3
GeneChemHKO27944	109	SLC5A8	4
GeneChemHKO75466	1164	SLC5A5	3
GeneChemHKO56328	184	SLC52A1	3
GeneChemHKO51124	256	SLC51B	4
GeneChemHKO39434	482	SLC50A1	5
GeneChemHKO116256	904	SLC4A9	3
GeneChemHKO4502	2382	SLC4A4	3
GeneChemHKO90333	601	SLC4A1	3
GeneChemHKO80429	109	SLC48A1	4
GeneChemHKO24392	663	SLC47A2	3
GeneChemHKO52624	233	SLC46A2	3
GeneChemHKO6088	5289	SLC46A1	3
GeneChemHKO100903	314	SLC45A2	3
GeneChemHKO25773	123	SLC44A2	3
GeneChemHKO54354	431	SLC44A1	3
GeneChemHKO107365	418	SLC43A1	5
GeneChemHKO47764	2297	SLC41A1	4
GeneChemHKO2307	5011	SLC40A1	3
GeneChemHKO107732	154	SLC39A9	3
GeneChemHKO20942	206	SLC39A8	3
GeneChemHKO106989	516	SLC39A5	3
GeneChemHKO100344	476	SLC38A8	3
GeneChemHKO53939	1953	SLC38A10	3
GeneChemHKO112453	578	SLC36A4	3
GeneChemHKO108936	184	SLC36A3	3
GeneChemHKO113893	7379	SLC35G2	3
GeneChemHKO61527	387	SLC35F1	3
GeneChemHKO123171	1260	SLC35E2B	4
GeneChemHKO32459	608	SLC35D3	3
GeneChemHKO112473	1532	SLC35D2	4
GeneChemHKO72316	4440	SLC30A3	3
GeneChemHKO79371	242	SLC30A1	4
GeneChemHKO113898	254	SLC2A5	3
GeneChemHKO98110	275	SLC2A2	5
GeneChemHKO41892	51	SLC2A14	3
GeneChemHKO70154	185	SLC2A12	3
GeneChemHKO90466	189	SLC27A5	4
GeneChemHKO58682	66	SLC27A1	3
GeneChemHKO19552	805	SLC26A5	4
GeneChemHKO35280	1512	SLC26A3	3
GeneChemHKO68144	143	SLC26A2	3
GeneChemHKO115604	1150	SLC25A51	3
GeneChemHKO63823	526	SLC25A46	3
GeneChemHKO12512	781	SLC25A42	3
GeneChemHKO29104	222	SLC25A40	3
GeneChemHKO20612	201	SLC25A4	3
GeneChemHKO40020	3799	SLC25A39	4
GeneChemHKO37057	3751	SLC25A37	3
GeneChemHKO57030	2587	SLC25A36	4
GeneChemHKO68192	719	SLC25A34	3
GeneChemHKO23110	430	SLC25A33	3
GeneChemHKO31090	125	SLC25A29	3
GeneChemHKO12262	1602	SLC25A20	3
GeneChemHKO42168	581	SLC25A2	3
GeneChemHKO36915	102	SLC25A18	4
GeneChemHKO48068	6275	SLC25A14	3
GeneChemHKO67404	152	SLC25A12	3
GeneChemHKO71925	1254	SLC25A1	3
GeneChemHKO34177	64	SLC24A3	3
GeneChemHKO51282	410	SLC23A1	3
GeneChemHKO65417	653	SLC22A5	4
GeneChemHKO32719	1581	SLC22A4	3
GeneChemHKO29306	2245	SLC22A31	3
GeneChemHKO103613	774	SLC22A18AS	4
GeneChemHKO78927	211	SLC22A17	3
GeneChemHKO21715	388	SLC22A13	3
GeneChemHKO17097	781	SLC22A11	4
GeneChemHKO10677	4515	SLC20A1	3
GeneChemHKO110881	509	SLC1A7	4
GeneChemHKO20104	447	SLC1A6	3
GeneChemHKO3220	11386	SLC19A3	3
GeneChemHKO81774	144	SLC18B1	3
GeneChemHKO55013	9472	SLC18A2	3
GeneChemHKO37584	47	SLC18A1	3
GeneChemHKO96641	2084	SLC17A9	3
GeneChemHKO52607	518	SLC17A6	3
GeneChemHKO90750	970	SLC17A4	3
GeneChemHKO37991	848	SLC17A3	3
GeneChemHKO70824	1405	SLC17A1	4
GeneChemHKO16861	199	SLC16A8	4
GeneChemHKO99820	2140	SLC16A6	4
GeneChemHKO50268	600	SLC16A3	4
GeneChemHKO64353	1128	SLC16A14	3
GeneChemHKO122664	94	SLC16A13	3
GeneChemHKO88776	3709	SLC16A11	3
GeneChemHKO111865	14424	SLC15A1	3
GeneChemHKO91482	583	SLC14A2	4
GeneChemHKO104971	5065	SLC13A3	4
GeneChemHKO41377	148	SLC12A4	3
GeneChemHKO26713	473	SLC12A3	4
GeneChemHKO96888	64	SLC12A2	3
GeneChemHKO61877	496	SLC10A6	5
GeneChemHKO46347	620	SLC10A4	5
GeneChemHKO16320	215	SKIV2L	4
GeneChemHKO72549	197	SKIL	3
GeneChemHKO5687	2264	SKIDA1	3
GeneChemHKO101283	7404	SKA1	3
GeneChemHKO2560	975	SIX6	4
GeneChemHKO79680	3848	SIRT6	4
GeneChemHKO96367	1812	SIRT5	3
GeneChemHKO25236	319	SIRT3	3
GeneChemHKO106800	83	SIRT2	3
GeneChemHKO66524	872	SIRPG	4
GeneChemHKO41084	4105	SIRPB2	3
GeneChemHKO44935	1115	SIPA1L3	5
GeneChemHKO104362	665	SIPA1L1	3
GeneChemHKO44984	7885	SIN3A	3
GeneChemHKO120329	283	SIGLEC9	3
GeneChemHKO67817	482	SIGLEC5	3
GeneChemHKO34517	801	SIGLEC10	3
GeneChemHKO6229	271	SIAE	4
GeneChemHKO103662	1622	SHOX_Y	3
GeneChemHKO103661	1622	SHOX_X	3
GeneChemHKO95241	5157	SHH	4
GeneChemHKO9766	355	SHF	3
GeneChemHKO45759	196	SHC1	3
GeneChemHKO122125	372	SHBG	3
GeneChemHKO79451	766	SHANK1	3
GeneChemHKO55624	112	SH3TC2	3
GeneChemHKO42321	793	SH3KBP1	4
GeneChemHKO110182	394	SH3GLB1	3
GeneChemHKO10106	351	SH3GL2	3
GeneChemHKO78049	4944	SH3BP1	3
GeneChemHKO57007	641	SH2D7	3
GeneChemHKO34046	730	SH2D5	3
GeneChemHKO111755	370	SH2D2A	5
GeneChemHKO16457	3264	SH2B3	4
GeneChemHKO52267	199	SGSH	3
GeneChemHKO47803	1732	SGPP2	5
GeneChemHKO34014	5931	SGPP1	3
GeneChemHKO114931	614	SGOL1	3
GeneChemHKO121329	808	SGMS1	3
GeneChemHKO27125	140	SGK3	4
GeneChemHKO41876	320	SGK2	5
GeneChemHKO91986	226	SGCD	3
GeneChemHKO10645	3297	SFXN5	4
GeneChemHKO55359	8071	SFXN4	4
GeneChemHKO49437	973	SFXN1	3
GeneChemHKO11392	610	SFRP2	3
GeneChemHKO84449	213	SFN	3
GeneChemHKO36711	236	SFMBT2	4
GeneChemHKO12097	2214	SFI1	3
GeneChemHKO92272	466	SF3B5	3
GeneChemHKO27658	460	SEZ6L2	5
GeneChemHKO95759	3939	SETDB2	3
GeneChemHKO91413	128	SETD7	3
GeneChemHKO12335	2102	SETD5	4
GeneChemHKO110671	6417	SETD1B	3
GeneChemHKO97467	121	SESTD1	4
GeneChemHKO32121	466	SESN1	3
GeneChemHKO46247	296	SERTAD4	3
GeneChemHKO58133	275	SERPINB9	3
GeneChemHKO5873	663	SERPINB13	5
GeneChemHKO81132	179	SERPINB1	3
GeneChemHKO120826	1095	SERPINA9	3
GeneChemHKO54073	230	SERPINA5	3
GeneChemHKO114317	5237	SERHL2	3
GeneChemHKO123231	364	SERGEF	3
GeneChemHKO52255	39	SEPN1	3
GeneChemHKO47822	1481	SEPHS2	3
GeneChemHKO98737	444	SEMA6C	4
GeneChemHKO113443	291	SEMA4C	3
GeneChemHKO11410	339	SEMA3B	3
GeneChemHKO64057	761	SEMA3A	4
GeneChemHKO10285	1342	SELT	3
GeneChemHKO53818	504	SELP	3
GeneChemHKO100391	1415	SELM	4
GeneChemHKO9636	134	SELENBP1	3
GeneChemHKO112844	20272	SEL1L3	3
GeneChemHKO62404	587	SEL1L	3
GeneChemHKO48333	5323	SECTM1	3
GeneChemHKO104476	1442	SECISBP2L	3
GeneChemHKO94043	222	SEC24D	3
GeneChemHKO107671	267	SEC23B	3
GeneChemHKO51382	443	SEC16B	3
GeneChemHKO10537	2450	SEC14L4	3
GeneChemHKO96487	1850	SEC11A	4
GeneChemHKO19955	894	SDR9C7	3
GeneChemHKO81813	344	SDR42E1	3
GeneChemHKO16250	910	SDR39U1	3
GeneChemHKO53481	1149	SDPR	3
GeneChemHKO29752	389	SDHC	5
GeneChemHKO24235	233	SDHAF1	3
GeneChemHKO86616	1484	SDF4	3
GeneChemHKO70346	311	SDC2	3
GeneChemHKO95829	407	SDC1	3
GeneChemHKO2077	305	SCYL3	3
GeneChemHKO37364	642	SCUBE2	3
GeneChemHKO59090	695	SCRIB	3
GeneChemHKO27568	807	SCRG1	3
GeneChemHKO61381	9852	SCPEP1	4
GeneChemHKO89049	3469	SCO1	3
GeneChemHKO25307	1075	SCNN1B	4
GeneChemHKO10371	2985	SCN5A	3
GeneChemHKO9794	271	SCN4B	3
GeneChemHKO75188	400	SCN4A	3
GeneChemHKO231	1756	SCN2B	4
GeneChemHKO108284	509	SCIN	3
GeneChemHKO1303	9950	SCGB3A2	4
GeneChemHKO51663	3339	SCGB3A1	3
GeneChemHKO99308	670	SCGB2A2	4
GeneChemHKO110860	2931	SCGB1D2	5
GeneChemHKO104490	3308	SCGB1A1	4
GeneChemHKO101613	185	SCG2	3
GeneChemHKO29584	202	SCARA3	4
GeneChemHKO31189	5975	SCAND3	3
GeneChemHKO6450	262	SCAMP2	3
GeneChemHKO16795	95	SCAI	3
GeneChemHKO17408	1240	SCAF1	3
GeneChemHKO118626	280	SBSPON	3
GeneChemHKO49443	1206	SBNO2	3
GeneChemHKO81195	174	SBK2	3
GeneChemHKO41844	536	SBK1	3
GeneChemHKO93735	75	SASS6	3
GeneChemHKO39144	181	SASH3	3
GeneChemHKO6302	465	SAR1B	4
GeneChemHKO30146	146	SAR1A	3
GeneChemHKO5626	4341	SAMHD1	3
GeneChemHKO30930	1677	SAMD8	3
GeneChemHKO43457	6601	SAMD4A	4
GeneChemHKO59236	150	SAMD3	4
GeneChemHKO26703	1253	SAMD15	4
GeneChemHKO44743	4397	SAMD14	3
GeneChemHKO1907	1847	SALL4	3
GeneChemHKO122877	1496	SALL1	3
GeneChemHKO102180	379	SAGE1	3
GeneChemHKO11822	9195	SACS	3
GeneChemHKO106808	1808	SAA2-SAA4	3
GeneChemHKO56157	395	S100A9	3
GeneChemHKO55176	2959	S100A7	3
GeneChemHKO80598	4750	S100A6	4
GeneChemHKO112335	338	S100A4	4
GeneChemHKO39487	892	S100A10	3
GeneChemHKO67496	554	RYR3	5
GeneChemHKO32216	835	RYR1	3
GeneChemHKO69627	1105	RXRB	3
GeneChemHKO90477	456	RXRA	4
GeneChemHKO29575	136	RXFP2	4
GeneChemHKO92621	1600	RWDD2A	3
GeneChemHKO7321	411	RUVBL1	3
GeneChemHKO297	1846	RUSC2	3
GeneChemHKO106396	5408	RUNX2	3
GeneChemHKO23745	1736	RTP4	3
GeneChemHKO10561	102	RTP3	3
GeneChemHKO8566	1133	RTP1	5
GeneChemHKO101870	286	RTN4	3
GeneChemHKO58368	352	RTL1	4
GeneChemHKO6785	4527	RTBDN	3
GeneChemHKO104905	2433	RSPO3	4
GeneChemHKO92888	1740	RSPH9	3
GeneChemHKO29940	106	RSPH4A	4
GeneChemHKO92491	9550	RSG1	5
GeneChemHKO3255	1619	RRP7A	3
GeneChemHKO46016	631	RRP36	4
GeneChemHKO120571	1448	RRNAD1	3
GeneChemHKO78865	321	RREB1	4
GeneChemHKO121469	1587	RRAGB	4
GeneChemHKO81323	187	RPTN	3
GeneChemHKO113668	3108	RPS6KA6	4
GeneChemHKO119955	6587	RPS6KA5	3
GeneChemHKO24383	240	RPS6KA4	3
GeneChemHKO88	5422	RPS6KA3	3
GeneChemHKO45860	878	RPS6	4
GeneChemHKO55323	296	RPS28	4
GeneChemHKO20295	108	RPS27L	3
GeneChemHKO106310	393	RPS2	3
GeneChemHKO13446	215	RPS18	3
GeneChemHKO119219	175	RPS17L	4
GeneChemHKO119218	175	RPS17	4
GeneChemHKO29939	851	RPP30	3
GeneChemHKO72615	346	RPLP0	3
GeneChemHKO71185	482	RPL7L1	3
GeneChemHKO89000	1001	RPL6	3
GeneChemHKO114597	333	RPL3L	3
GeneChemHKO122210	365	RPL39L	3
GeneChemHKO10850	173	RPL34	3
GeneChemHKO8691	151	RPL31	4
GeneChemHKO112485	1116	RPL26L1	3
GeneChemHKO104457	228	RPL22L1	4
GeneChemHKO118445	248	RPL11	3
GeneChemHKO122507	4188	RPL10A	3
GeneChemHKO24520	3324	RPE	3
GeneChemHKO4678	1505	RP2	3
GeneChemHKO120990	4347	RP1	3
GeneChemHKO76994	148	ROR1	3
GeneChemHKO4721	334	ROPN1	3
GeneChemHKO56285	3224	ROBO4	3
GeneChemHKO42456	29169	ROBO3	3
GeneChemHKO12891	503	ROBO1	3
GeneChemHKO103758	1612	RNPS1	3
GeneChemHKO100239	551	RNPEP	3
GeneChemHKO35416	158	RNF6	3
GeneChemHKO58711	192	RNF44	3
GeneChemHKO114397	210	RNF34	3
GeneChemHKO27833	1379	RNF24	4
GeneChemHKO33306	614	RNF224	3
GeneChemHKO32210	1416	RNF223	3
GeneChemHKO16293	571	RNF216	3
GeneChemHKO43360	828	RNF2	4
GeneChemHKO32281	174	RNF19B	3
GeneChemHKO7120	279	RNF185	3
GeneChemHKO20009	4264	RNF183	3
GeneChemHKO72387	205	RNF180	3
GeneChemHKO116437	625	RNF152	3
GeneChemHKO93562	681	RNF148	5
GeneChemHKO90745	1172	RNF144A	3
GeneChemHKO36386	127	RNF141	3
GeneChemHKO99262	840	RNF14	4
GeneChemHKO85271	193	RNF126	3
GeneChemHKO62928	703	RNF123	3
GeneChemHKO33533	44	RNF113B	3
GeneChemHKO119960	144	RNF111	3
GeneChemHKO98118	247	RND3	4
GeneChemHKO111622	311	RND2	3
GeneChemHKO61408	182	RNASEH2C	3
GeneChemHKO110387	877	RNASE3	3
GeneChemHKO12912	684	RMND5B	3
GeneChemHKO82982	199	RMND5A	3
GeneChemHKO96058	58	RMDN2	3
GeneChemHKO40530	1277	RMDN1	3
GeneChemHKO121240	2557	RIPPLY3	3
GeneChemHKO80295	1978	RIPK1	3
GeneChemHKO43431	188	RINL	3
GeneChemHKO13780	352	RIN1	3
GeneChemHKO36986	2890	RIMS4	3
GeneChemHKO108521	1449	RICTOR	3
GeneChemHKO80373	302	RHOXF2B	3
GeneChemHKO48496	2006	RHOXF1	3
GeneChemHKO55907	19514	RHOU	6
GeneChemHKO48226	441	RHOBTB2	3
GeneChemHKO103863	1113	RHOBTB1	3
GeneChemHKO49264	1541	RHO	4
GeneChemHKO106854	406	RHNO1	3
GeneChemHKO54015	3896	RHEB	3
GeneChemHKO46584	249	RHD	3
GeneChemHKO43381	236	RHBDL2	3
GeneChemHKO31116	5482	RHBDF2	3
GeneChemHKO20131	698	RHBDF1	5
GeneChemHKO103623	365	RHBDD2	3
GeneChemHKO45865	650	RHBDD1	3
GeneChemHKO106300	416	RGS7BP	3
GeneChemHKO6966	4490	RGS5	3
GeneChemHKO123332	361	RGS22	5
GeneChemHKO50498	231	RGS20	3
GeneChemHKO6485	193	RGS2	3
GeneChemHKO48647	604	RGS12	3
GeneChemHKO60604	852	RGPD8	4
GeneChemHKO60602	852	RGPD5	4
GeneChemHKO56690	3100	RGPD3	3
GeneChemHKO60737	659	RGPD2	3
GeneChemHKO86783	130	RGMA	3
GeneChemHKO15964	1289	RGAG1	3
GeneChemHKO113147	253	RFXAP	3
GeneChemHKO54239	218	RFX8	3
GeneChemHKO87942	718	RFX5	4
GeneChemHKO6799	698	RFX3	4
GeneChemHKO81851	1425	RFX2	3
GeneChemHKO58125	233	RFPL4B	3
GeneChemHKO64663	165	RFPL4AL1	3
GeneChemHKO88818	170	RFC5	3
GeneChemHKO112031	1111	REXO4	3
GeneChemHKO54713	3379	RERGL	3
GeneChemHKO119368	354	RENBP	4
GeneChemHKO89142	1433	REM1	3
GeneChemHKO23700	103	RELN	3
GeneChemHKO45665	1707	REL	3
GeneChemHKO85626	121	REG1B	3
GeneChemHKO101034	19204	REEP6	3
GeneChemHKO121332	271	REEP5	3
GeneChemHKO20252	1855	REEP3	3
GeneChemHKO10843	204	RECQL5	3
GeneChemHKO74983	547	RECK	5
GeneChemHKO99939	13813	RDH13	3
GeneChemHKO49943	982	RD3	4
GeneChemHKO56331	208	RCL1	3
GeneChemHKO46443	102	RCC1	3
GeneChemHKO105066	1743	RCBTB1	4
GeneChemHKO12309	177	RBPMS2	3
GeneChemHKO105658	95	RBPJ	3
GeneChemHKO120998	309	RBMY1J	5
GeneChemHKO104383	1121	RBMY1F	5
GeneChemHKO104382	1121	RBMY1E	5
GeneChemHKO104381	1121	RBMY1D	5
GeneChemHKO9410	762	RBMY1B	5
GeneChemHKO120993	309	RBMY1A1	5
GeneChemHKO50242	343	RBMXL2	3
GeneChemHKO121630	937	RBMX2	3
GeneChemHKO113438	4913	RBM5	3
GeneChemHKO107155	125	RBM48	3
GeneChemHKO67258	478	RBM46	4
GeneChemHKO43884	2092	RBM45	3
GeneChemHKO105879	269	RBM43	3
GeneChemHKO84894	236	RBM23	3
GeneChemHKO73374	64	RBM19	3
GeneChemHKO48444	230	RBM14	4
GeneChemHKO24252	184	RBBP9	3
GeneChemHKO57988	1437	RBBP7	3
GeneChemHKO28940	2160	RBBP6	3
GeneChemHKO72491	24549	RBAK-RBAKDN	5
GeneChemHKO72490	24549	RBAK-LOC389458	4
GeneChemHKO72489	24549	RBAK	5
GeneChemHKO49462	256	RAVER1	4
GeneChemHKO64858	166	RASSF5	3
GeneChemHKO61366	1204	RASSF4	3
GeneChemHKO78888	154	RASGRF1	3
GeneChemHKO6398	1924	RASGEF1B	3
GeneChemHKO12932	1513	RASEF	3
GeneChemHKO79178	110	RASAL3	3
GeneChemHKO46424	424	RASAL2	4
GeneChemHKO110636	3589	RASAL1	4
GeneChemHKO65819	2913	RASA4B	3
GeneChemHKO48264	2046	RASA4	3
GeneChemHKO60683	375	RASA3	3
GeneChemHKO120059	3725	RASA2	3
GeneChemHKO40368	2051	RARRES2	3
GeneChemHKO70825	3341	RARA	3
GeneChemHKO13014	820	RAPGEF4	4
GeneChemHKO20836	3922	RAP2C	3
GeneChemHKO43090	326	RAP2A	3
GeneChemHKO121383	7190	RAP1A	3
GeneChemHKO61107	977	RANGRF	4
GeneChemHKO28086	420	RANBP6	3
GeneChemHKO121960	461	RALYL	3
GeneChemHKO26517	45	RALGAPA1	3
GeneChemHKO22709	100	RALBP1	3
GeneChemHKO43438	14696	RALB	4
GeneChemHKO48209	926	RAG1	4
GeneChemHKO89800	2938	RAET1L	3
GeneChemHKO61197	856	RAD51D	4
GeneChemHKO100946	2504	RAD51C	3
GeneChemHKO118457	278	RAD1	3
GeneChemHKO89376	307	RABL3	3
GeneChemHKO7770	284	RABIF	3
GeneChemHKO80309	726	RAB9B	3
GeneChemHKO107296	783	RAB9A	3
GeneChemHKO69462	113	RAB5A	3
GeneChemHKO99501	130	RAB41	4
GeneChemHKO7993	99	RAB40A	3
GeneChemHKO94306	429	RAB3B	4
GeneChemHKO100762	240	RAB37	3
GeneChemHKO114966	254	RAB36	4
GeneChemHKO22146	1108	RAB35	5
GeneChemHKO113363	189	RAB30	5
GeneChemHKO54805	1223	RAB2B	3
GeneChemHKO40354	238	RAB2A	3
GeneChemHKO45242	1970	RAB1B	3
GeneChemHKO94079	286	RAB11B	4
GeneChemHKO28478	1006	R3HDM2	3
GeneChemHKO973	113	QRSL1	4
GeneChemHKO71457	145	QPCTL	3
GeneChemHKO122042	3525	PYHIN1	4
GeneChemHKO42915	307	PYGM	3
GeneChemHKO107833	159	PYCR1	3
GeneChemHKO79623	57	PXN	3
GeneChemHKO27641	79	PXK	3
GeneChemHKO39664	449	PWWP2B	3
GeneChemHKO3571	171	PVRL2	3
GeneChemHKO30326	1423	PUSL1	3
GeneChemHKO63014	143	PUS7L	3
GeneChemHKO37250	297	PTRHD1	4
GeneChemHKO53541	348	PTPRU	3
GeneChemHKO31330	793	PTPRS	5
GeneChemHKO99562	5524	PTPRO	3
GeneChemHKO30343	422	PTPRK	4
GeneChemHKO104292	12963	PTPRD	3
GeneChemHKO38677	153	PTPN9	3
GeneChemHKO64938	272	PTPN7	4
GeneChemHKO89678	915	PTPN6	3
GeneChemHKO112600	1513	PTPN3	3
GeneChemHKO122051	111	PTPN20B	3
GeneChemHKO122050	111	PTPN20A	3
GeneChemHKO114122	3627	PTPLB	3
GeneChemHKO45291	170	PTPLA	3
GeneChemHKO34714	1260	PTP4A2	3
GeneChemHKO107897	209	PTP4A1	3
GeneChemHKO3396	415	PTHLH	3
GeneChemHKO59412	66	PTGR2	3
GeneChemHKO55165	3701	PTGES3L-AARSD1	4
GeneChemHKO13358	812	PTGES3L	5
GeneChemHKO116230	170	PTGDR2	3
GeneChemHKO110936	76	PTDSS1	4
GeneChemHKO78962	226	PTCH2	4
GeneChemHKO56417	220	PTAR1	5
GeneChemHKO72575	361	PSTPIP2	3
GeneChemHKO77822	208	PSTPIP1	4
GeneChemHKO74997	181	PSRC1	3
GeneChemHKO5279	257	PSPH	3
GeneChemHKO46624	1875	PSORS1C2	3
GeneChemHKO119915	211	PSMG3	3
GeneChemHKO103719	78	PSMG1	4
GeneChemHKO53859	52	PSMF1	3
GeneChemHKO25513	629	PSMD5	3
GeneChemHKO7086	106	PSMD2	3
GeneChemHKO5779	75	PSMC3IP	4
GeneChemHKO18440	186	PSMB8	3
GeneChemHKO20908	122	PSMB4	3
GeneChemHKO102899	323	PSMA2	3
GeneChemHKO59104	1578	PSMA1	3
GeneChemHKO95496	137	PSKH2	4
GeneChemHKO17793	5111	PSKH1	3
GeneChemHKO104839	150	PSG9	5
GeneChemHKO10279	540	PSG8	3
GeneChemHKO16189	9264	PSENEN	4
GeneChemHKO121784	828	PRY2	6
GeneChemHKO121783	828	PRY	6
GeneChemHKO4469	319	PRX	3
GeneChemHKO99744	6387	PRUNE2	3
GeneChemHKO66576	1899	PRSS8	3
GeneChemHKO49824	1038	PRSS57	3
GeneChemHKO5321	101	PRSS35	3
GeneChemHKO38972	191	PRSS2	4
GeneChemHKO117525	1165	PRSS12	4
GeneChemHKO43096	309	PRRX1	3
GeneChemHKO102803	405	PRRG3	4
GeneChemHKO33303	120	PRRC2C	3
GeneChemHKO103542	255	PRRC2A	3
GeneChemHKO5635	4328	PRRC1	4
GeneChemHKO16505	142	PRR7	3
GeneChemHKO55346	6737	PRR5-ARHGAP8	3
GeneChemHKO55345	6737	PRR5	5
GeneChemHKO46735	4067	PRR21	3
GeneChemHKO94483	940	PRR20E	4
GeneChemHKO94482	940	PRR20D	4
GeneChemHKO94481	940	PRR20C	4
GeneChemHKO94480	940	PRR20B	4
GeneChemHKO94479	940	PRR20A	4
GeneChemHKO92676	3402	PRR19	4
GeneChemHKO116602	8094	PRR16	3
GeneChemHKO121448	126	PRR15	3
GeneChemHKO117082	328	PRR14L	3
GeneChemHKO1263	98	PRR14	3
GeneChemHKO55395	1091	PRPSAP1	3
GeneChemHKO26876	173	PRPS1L1	3
GeneChemHKO45698	757	PRPS1	3
GeneChemHKO76930	127	PRPH2	3
GeneChemHKO40121	327	PRPF8	4
GeneChemHKO85938	200	PRPF40B	4
GeneChemHKO17290	519	PRPF31	3
GeneChemHKO37705	157	PRPF3	3
GeneChemHKO105304	8997	PROSER1	3
GeneChemHKO22529	506	PROK2	3
GeneChemHKO51333	1480	PROK1	3
GeneChemHKO47178	2022	PRODH2	3
GeneChemHKO69001	722	PRODH	5
GeneChemHKO84663	1566	PROCR	4
GeneChemHKO11253	160	PROB1	3
GeneChemHKO67018	242	PRMT1	5
GeneChemHKO40873	131	PRM2	3
GeneChemHKO2884	85	PRLHR	3
GeneChemHKO70644	439	PRL	3
GeneChemHKO3402	747	PRKRA	3
GeneChemHKO2333	123	PRKG2	4
GeneChemHKO19320	1203	PRKD2	3
GeneChemHKO35249	543	PRKCZ	4
GeneChemHKO87399	283	PRKCSH	3
GeneChemHKO107954	2726	PRKCI	3
GeneChemHKO680	1541	PRKCD	3
GeneChemHKO36589	390	PRKAR2B	3
GeneChemHKO76194	85	PRKAR2A	3
GeneChemHKO96513	708	PRKACG	3
GeneChemHKO59209	533	PRKACB	4
GeneChemHKO56601	1844	PRKACA	3
GeneChemHKO73941	209	PRICKLE4	4
GeneChemHKO90194	1040	PRICKLE2	3
GeneChemHKO95283	2910	PRH2	4
GeneChemHKO114898	3771	PRH1	3
GeneChemHKO41821	2302	PREX2	3
GeneChemHKO29674	682	PREX1	3
GeneChemHKO33683	3510	PREB	4
GeneChemHKO58251	355	PRDX5	3
GeneChemHKO29565	1436	PRDM16	4
GeneChemHKO35409	281	PRDM15	3
GeneChemHKO95688	275	PRDM11	5
GeneChemHKO32070	227	PRDM10	3
GeneChemHKO13396	37	PRCP	3
GeneChemHKO121360	583	PRCC	3
GeneChemHKO8879	107	PRB3	3
GeneChemHKO119813	168	PRB2	3
GeneChemHKO119812	168	PRB1	4
GeneChemHKO5218	3750	PRAMEF9	4
GeneChemHKO71090	2311	PRAMEF8	3
GeneChemHKO69012	2266	PRAMEF6	3
GeneChemHKO5217	3750	PRAMEF21	5
GeneChemHKO5216	3750	PRAMEF20	3
GeneChemHKO69007	2266	PRAMEF18	3
GeneChemHKO69006	2266	PRAMEF17	4
GeneChemHKO55415	575	PRAMEF16	4
GeneChemHKO5215	3750	PRAMEF15	4
GeneChemHKO69005	2266	PRAMEF13	3
GeneChemHKO55403	2604	PRAMEF11	3
GeneChemHKO69004	2266	PRAMEF10	3
GeneChemHKO121224	1659	PRAM1	3
GeneChemHKO111614	514	PRAC1	4
GeneChemHKO55487	205	PQLC2	4
GeneChemHKO104286	216	PQBP1	4
GeneChemHKO33030	1022	PPT2	4
GeneChemHKO66534	780	PPP6R1	4
GeneChemHKO83195	938	PPP5C	3
GeneChemHKO14381	118	PPP2R5E	3
GeneChemHKO106958	525	PPP2R3A	3
GeneChemHKO6973	319	PPP1R9A	3
GeneChemHKO37320	98	PPP1R8	3
GeneChemHKO94424	342	PPP1R42	3
GeneChemHKO28827	780	PPP1R3C	4
GeneChemHKO111250	2108	PPP1R26	3
GeneChemHKO25245	298	PPP1R15B	3
GeneChemHKO41576	6109	PPP1R12C	3
GeneChemHKO121001	164	PPIL4	3
GeneChemHKO739	2247	PPIL2	3
GeneChemHKO30931	432	PPIC	6
GeneChemHKO122100	259	PPIB	3
GeneChemHKO63466	482	PPIAL4G	3
GeneChemHKO110958	3086	PPIAL4F	3
GeneChemHKO110957	3086	PPIAL4E	3
GeneChemHKO62574	733	PPIAL4D	3
GeneChemHKO62573	733	PPIAL4C	4
GeneChemHKO62572	733	PPIAL4B	5
GeneChemHKO62571	733	PPIAL4A	5
GeneChemHKO111925	897	PPHLN1	3
GeneChemHKO16055	143	PPEF2	3
GeneChemHKO115524	1560	PPAT	4
GeneChemHKO45314	2136	PPARGC1B	3
GeneChemHKO23820	79	PPARG	3
GeneChemHKO9328	1605	POU5F1	3
GeneChemHKO37102	3215	POU4F3	3
GeneChemHKO117116	400	POU2F3	3
GeneChemHKO101489	588	POTEM	4
GeneChemHKO101488	588	POTEJ	5
GeneChemHKO101487	588	POTEI	4
GeneChemHKO101486	588	POTEH	4
GeneChemHKO62305	1699	POTEG	3
GeneChemHKO9151	5775	POTEF	3
GeneChemHKO9150	5775	POTEE	4
GeneChemHKO101494	1036	POTEC	3
GeneChemHKO9149	5775	POTEB2	6
GeneChemHKO9148	5775	POTEB	6
GeneChemHKO105039	1007	POP4	3
GeneChemHKO111120	71	POMZP3	3
GeneChemHKO63032	5087	POMT2	4
GeneChemHKO91424	6704	POMK	3
GeneChemHKO66856	6109	POMC	4
GeneChemHKO49277	528	POLR3GL	3
GeneChemHKO42668	4408	POLR2J3	4
GeneChemHKO42667	4408	POLR2J2	4
GeneChemHKO30038	159	POLR2A	3
GeneChemHKO9520	114	POLN	3
GeneChemHKO60171	1153	POLM	3
GeneChemHKO67985	309	POLL	4
GeneChemHKO46482	423	POLG	3
GeneChemHKO92501	3157	POLDIP3	3
GeneChemHKO114359	696	PODXL2	3
GeneChemHKO105246	135	PODXL	4
GeneChemHKO27572	5589	POC1B-GALNT4	3
GeneChemHKO122856	1760	POC1A	3
GeneChemHKO117665	2679	PNRC2	3
GeneChemHKO87402	209	PNRC1	3
GeneChemHKO70893	908	PNPLA3	5
GeneChemHKO45753	692	PNOC	3
GeneChemHKO47628	253	PNMT	4
GeneChemHKO84512	1552	PNMAL2	3
GeneChemHKO43252	163	PNMA6C	3
GeneChemHKO43251	163	PNMA6A	3
GeneChemHKO24479	73	PNMA3	3
GeneChemHKO102605	3186	PNLIPRP3	3
GeneChemHKO18876	82	PNLIPRP2	3
GeneChemHKO110862	805	PNLIPRP1	3
GeneChemHKO53735	244	PNKD	3
GeneChemHKO76290	172	PMPCA	3
GeneChemHKO97576	980	PMF1-BGLAP	3
GeneChemHKO33751	2703	PMF1	4
GeneChemHKO43644	527	PMEL	3
GeneChemHKO110820	3676	PM20D2	3
GeneChemHKO85020	170	PLXDC1	3
GeneChemHKO20868	1281	PLVAP	3
GeneChemHKO81564	603	PLSCR4	3
GeneChemHKO122373	127	PLSCR3	4
GeneChemHKO98697	3316	PLSCR1	4
GeneChemHKO36806	285	PLP2	3
GeneChemHKO45434	221	PLP1	3
GeneChemHKO27719	3204	PLK4	3
GeneChemHKO96415	166	PLK1	3
GeneChemHKO44239	791	PLIN4	3
GeneChemHKO50779	3694	PLIN3	4
GeneChemHKO33534	1139	PLG	3
GeneChemHKO100345	692	PLEKHN1	3
GeneChemHKO79562	120	PLEKHM1	3
GeneChemHKO54225	242	PLEKHH3	3
GeneChemHKO19388	442	PLEKHH1	3
GeneChemHKO73275	4973	PLEKHG4B	3
GeneChemHKO53457	1128	PLEKHA5	4
GeneChemHKO116908	1239	PLEKHA4	4
GeneChemHKO7234	1406	PLEK2	3
GeneChemHKO81318	7858	PLD3	3
GeneChemHKO112672	9897	PLD2	4
GeneChemHKO73604	1267	PLD1	4
GeneChemHKO98915	290	PLCXD2	3
GeneChemHKO13056	1230	PLCXD1_Y	6
GeneChemHKO13055	1230	PLCXD1_X	6
GeneChemHKO16508	137	PLCH1	3
GeneChemHKO92635	59	PLCD3	3
GeneChemHKO77230	1818	PLCB3	3
GeneChemHKO10300	377	PLCB1	3
GeneChemHKO112218	139	PLAU	3
GeneChemHKO54161	350	PLAGL2	4
GeneChemHKO64638	135	PLAGL1	3
GeneChemHKO61763	193	PLAC8L1	3
GeneChemHKO75497	867	PLAC8	3
GeneChemHKO22989	134	PLAC1L	3
GeneChemHKO10138	77	PLAC1	3
GeneChemHKO44404	5508	PLA2G6	3
GeneChemHKO21894	75	PLA2G4F	3
GeneChemHKO40051	516	PLA2G10	3
GeneChemHKO2864	885	PKP3	4
GeneChemHKO7812	2000	PKN3	3
GeneChemHKO110256	1007	PKN1	3
GeneChemHKO32189	202	PKD2L1	3
GeneChemHKO10529	700	PKD1L3	3
GeneChemHKO33581	140	PITRM1	4
GeneChemHKO115950	261	PITPNM1	4
GeneChemHKO5994	299	PITPNA	3
GeneChemHKO81105	137	PIP5KL1	3
GeneChemHKO65122	6833	PIP5K1C	4
GeneChemHKO69966	759	PIP4K2A	3
GeneChemHKO121401	308	PION	3
GeneChemHKO24629	158	PIM1	3
GeneChemHKO71426	40	PILRA	3
GeneChemHKO53857	7125	PIKFYVE	3
GeneChemHKO17955	1268	PIK3R1	4
GeneChemHKO121976	140	PIK3CG	3
GeneChemHKO75494	300	PIK3CD	3
GeneChemHKO61416	3868	PIK3CB	3
GeneChemHKO95674	1738	PIK3CA	3
GeneChemHKO99609	334	PIK3C2G	3
GeneChemHKO101203	229	PIK3AP1	3
GeneChemHKO69394	10661	PIH1D2	4
GeneChemHKO52327	3285	PIGX	3
GeneChemHKO62156	4595	PIGS	3
GeneChemHKO92574	511	PIGQ	3
GeneChemHKO118121	303	PIGF	4
GeneChemHKO38931	188	PIDD	3
GeneChemHKO27388	3133	PIBF1	3
GeneChemHKO60502	173	PIAS1	3
GeneChemHKO70107	2053	PHYKPL	4
GeneChemHKO19268	84	PHYHIPL	3
GeneChemHKO113247	2829	PHOX2A	4
GeneChemHKO120236	811	PHOSPHO2	3
GeneChemHKO90070	1700	PHLPP2	3
GeneChemHKO23904	1395	PHLPP1	3
GeneChemHKO115825	239	PHLDB3	4
GeneChemHKO116311	1858	PHLDB2	3
GeneChemHKO101207	287	PHKG2	3
GeneChemHKO7864	1269	PHKB	4
GeneChemHKO1262	2113	PHKA1	3
GeneChemHKO41129	273	PHF8	3
GeneChemHKO45154	902	PHF6	4
GeneChemHKO71423	1313	PHF23	3
GeneChemHKO1040	1108	PHF21A	3
GeneChemHKO19578	1181	PHF17	3
GeneChemHKO39828	62	PHF15	3
GeneChemHKO106254	15395	PHF11	4
GeneChemHKO97357	851	PHEX	3
GeneChemHKO24160	669	PGRMC2	3
GeneChemHKO23318	210	PGR	3
GeneChemHKO120450	886	PGM2L1	3
GeneChemHKO110777	4653	PGK2	3
GeneChemHKO16557	2783	PGF	5
GeneChemHKO101597	153	PGBD2	4
GeneChemHKO101563	1914	PGA5	4
GeneChemHKO101562	1914	PGA4	4
GeneChemHKO101561	1914	PGA3	4
GeneChemHKO90516	1162	PFN1	4
GeneChemHKO23053	109	PFKFB1	3
GeneChemHKO47312	1153	PFDN2	3
GeneChemHKO67013	199	PF4V1	4
GeneChemHKO67003	660	PF4	5
GeneChemHKO60249	202	PEX7	3
GeneChemHKO67608	697	PEX12	3
GeneChemHKO79507	3020	PEX10	3
GeneChemHKO9169	5350	PER3	3
GeneChemHKO74656	2389	PER2	3
GeneChemHKO113097	410	PELO	4
GeneChemHKO118829	650	PECR	3
GeneChemHKO8055	6604	PEBP4	4
GeneChemHKO47685	831	PEBP1	3
GeneChemHKO50273	819	PDZK1IP1	5
GeneChemHKO44945	165	PDZD4	3
GeneChemHKO85302	303	PDRG1	3
GeneChemHKO41404	86	PDP2	3
GeneChemHKO63069	734	PDLIM5	4
GeneChemHKO54685	1024	PDLIM3	3
GeneChemHKO41735	288	PDK2	4
GeneChemHKO5845	11243	PDILT	3
GeneChemHKO4538	147	PDHB	3
GeneChemHKO89475	476	PDGFRL	4
GeneChemHKO112765	1057	PDGFRB	3
GeneChemHKO7249	48	PDGFD	3
GeneChemHKO26975	2977	PDGFA	3
GeneChemHKO90494	99	PDE9A	3
GeneChemHKO119599	1470	PDE7B	3
GeneChemHKO94297	718	PDE6C	4
GeneChemHKO10532	729	PDE4DIP	4
GeneChemHKO47587	1010	PDE3A	4
GeneChemHKO937	297	PDE2A	3
GeneChemHKO103191	1028	PDE1C	3
GeneChemHKO1034	115	PDE11A	4
GeneChemHKO21348	8630	PDDC1	4
GeneChemHKO95394	963	PDCD6IP	3
GeneChemHKO66543	2607	PDCD1LG2	4
GeneChemHKO51653	84	PCYOX1L	3
GeneChemHKO11800	3113	PCYOX1	3
GeneChemHKO49900	628	PCSK9	3
GeneChemHKO88763	763	PCSK5	4
GeneChemHKO113393	238	PCSK1N	3
GeneChemHKO64961	16317	PCSK1	3
GeneChemHKO34220	4499	PCP2	4
GeneChemHKO31493	77	PCNXL3	3
GeneChemHKO103130	179	PCNT	3
GeneChemHKO112117	4031	PCLO	3
GeneChemHKO74240	108	PCGF1	3
GeneChemHKO88748	2206	PCDHGC5	4
GeneChemHKO88747	2206	PCDHGC4	4
GeneChemHKO88746	2206	PCDHGC3	5
GeneChemHKO88745	2206	PCDHGB7	6
GeneChemHKO88744	2206	PCDHGB6	5
GeneChemHKO95722	1716	PCDHGB5	4
GeneChemHKO88743	2206	PCDHGB4	4
GeneChemHKO88742	2206	PCDHGB3	4
GeneChemHKO88741	2206	PCDHGB2	5
GeneChemHKO88740	2206	PCDHGB1	5
GeneChemHKO88739	2206	PCDHGA9	4
GeneChemHKO88738	2206	PCDHGA8	4
GeneChemHKO88737	2206	PCDHGA7	4
GeneChemHKO88736	2206	PCDHGA6	4
GeneChemHKO88735	2206	PCDHGA5	5
GeneChemHKO88734	2206	PCDHGA3	5
GeneChemHKO88733	2206	PCDHGA2	4
GeneChemHKO88732	2206	PCDHGA12	5
GeneChemHKO112570	2882	PCDHGA11	6
GeneChemHKO88730	2206	PCDHGA10	5
GeneChemHKO88729	2206	PCDHGA1	4
GeneChemHKO29231	3427	PCDHB9	4
GeneChemHKO98279	296	PCDHB3	4
GeneChemHKO46932	157	PCDHB2	3
GeneChemHKO53845	693	PCDHB14	3
GeneChemHKO65606	2583	PCDHB10	4
GeneChemHKO65565	18005	PCDHAC2	6
GeneChemHKO65564	18005	PCDHAC1	6
GeneChemHKO65563	18005	PCDHA9	5
GeneChemHKO65562	18005	PCDHA8	6
GeneChemHKO65561	18005	PCDHA7	5
GeneChemHKO65560	18005	PCDHA6	5
GeneChemHKO65559	18005	PCDHA5	4
GeneChemHKO65558	18005	PCDHA4	4
GeneChemHKO65557	18005	PCDHA3	5
GeneChemHKO65556	18005	PCDHA2	4
GeneChemHKO65555	18005	PCDHA13	6
GeneChemHKO65554	18005	PCDHA12	5
GeneChemHKO65553	18005	PCDHA11	5
GeneChemHKO65552	18005	PCDHA10	4
GeneChemHKO65551	18005	PCDHA1	4
GeneChemHKO113815	3731	PCDH20	3
GeneChemHKO113149	1316	PCDH12	3
GeneChemHKO54827	4924	PCDH11Y	3
GeneChemHKO86363	2397	PCDH11X	4
GeneChemHKO105718	357	PCBP3	3
GeneChemHKO63143	104	PBLD	3
GeneChemHKO50011	2436	PAXIP1	3
GeneChemHKO112809	268	PAX8	3
GeneChemHKO59914	101	PATE3	3
GeneChemHKO105314	432	PATE1	3
GeneChemHKO57590	1970	PASD1	4
GeneChemHKO16334	993	PARVA	3
GeneChemHKO43890	257	PARP8	3
GeneChemHKO105189	90	PARP16	3
GeneChemHKO90085	1151	PARP12	4
GeneChemHKO63995	69	PARL	3
GeneChemHKO84885	546	PARD6G	3
GeneChemHKO58653	526	PAQR5	3
GeneChemHKO99259	6719	PAPSS1	3
GeneChemHKO78198	840	PAPPA	3
GeneChemHKO107877	336	PAPOLG	3
GeneChemHKO90463	195	PAPLN	3
GeneChemHKO79787	152	PANX3	4
GeneChemHKO8132	3611	PANX2	4
GeneChemHKO81758	357	PANK1	3
GeneChemHKO41802	87	PAN2	3
GeneChemHKO93173	4644	PAMR1	3
GeneChemHKO113369	261	PALM3	3
GeneChemHKO123050	1122	PALM2-AKAP2	5
GeneChemHKO123049	1122	PALM2	4
GeneChemHKO57538	3684	PALM	4
GeneChemHKO6918	2815	PALB2	3
GeneChemHKO59195	1348	PAIP2B	3
GeneChemHKO8471	700	PAIP2	3
GeneChemHKO96689	2201	PAICS	3
GeneChemHKO42295	190	PAGR1	3
GeneChemHKO117562	2915	PAGE2	3
GeneChemHKO66003	431	PAG1	3
GeneChemHKO52045	346	PAF1	5
GeneChemHKO114014	268	PADI4	3
GeneChemHKO19721	166	PACS2	3
GeneChemHKO114310	150	PABPN1L	4
GeneChemHKO18045	386	PABPC3	3
GeneChemHKO1258	504	P2RY8_Y	3
GeneChemHKO1257	504	P2RY8_X	3
GeneChemHKO39331	210	P2RY4	4
GeneChemHKO20857	1377	P2RY14	3
GeneChemHKO35696	2740	P2RY13	4
GeneChemHKO53981	166	P2RY1	3
GeneChemHKO48650	1594	P2RX4	3
GeneChemHKO46157	60	P2RX2	3
GeneChemHKO113525	347	OXT	3
GeneChemHKO80579	84	OXCT2	4
GeneChemHKO30292	450	OVOL3	3
GeneChemHKO122417	116	OTUB1	3
GeneChemHKO101324	149	OSTC	3
GeneChemHKO77515	1931	OSR1	4
GeneChemHKO107010	786	OSMR	4
GeneChemHKO17711	218	OSBPL5	4
GeneChemHKO40379	68	OSBP2	3
GeneChemHKO90825	385	ORM2	4
GeneChemHKO90824	385	ORM1	3
GeneChemHKO53916	5892	ORC5	3
GeneChemHKO39608	185	ORAI3	3
GeneChemHKO40942	1738	OR9K2	3
GeneChemHKO26283	420	OR9G4	4
GeneChemHKO12928	3384	OR8S1	4
GeneChemHKO119325	1909	OR8J3	3
GeneChemHKO7011	650	OR8D2	3
GeneChemHKO108136	1367	OR7E24	4
GeneChemHKO34932	182	OR7C2	3
GeneChemHKO36038	635	OR7A5	3
GeneChemHKO24681	425	OR6V1	4
GeneChemHKO8935	158	OR6T1	3
GeneChemHKO46591	814	OR6S1	3
GeneChemHKO114686	126	OR6K6	3
GeneChemHKO65619	1109	OR6C75	5
GeneChemHKO100583	141	OR6C74	3
GeneChemHKO37153	4808	OR6C68	3
GeneChemHKO8313	730	OR6C65	4
GeneChemHKO25284	318	OR6C1	4
GeneChemHKO12023	673	OR6B3	3
GeneChemHKO16027	733	OR6B1	3
GeneChemHKO57478	1153	OR5W2	4
GeneChemHKO76687	205	OR5V1	3
GeneChemHKO40432	702	OR5R1	3
GeneChemHKO96812	276	OR5P3	5
GeneChemHKO84041	77	OR5M3	3
GeneChemHKO36303	2532	OR5L2	3
GeneChemHKO62528	793	OR5J2	3
GeneChemHKO118669	1651	OR5I1	3
GeneChemHKO33881	886	OR5H14	3
GeneChemHKO109592	213	OR5F1	4
GeneChemHKO22285	936	OR5D16	4
GeneChemHKO2642	3733	OR5B3	5
GeneChemHKO43844	19781	OR5B21	3
GeneChemHKO29082	51	OR5AC2	3
GeneChemHKO86161	825	OR5A1	3
GeneChemHKO123280	402	OR56B4	3
GeneChemHKO59569	1335	OR56A4	3
GeneChemHKO99327	2272	OR52I1	3
GeneChemHKO32694	537	OR52E6	3
GeneChemHKO113435	342	OR52D1	4
GeneChemHKO60057	300	OR51M1	4
GeneChemHKO16469	1177	OR51I1	3
GeneChemHKO122363	91	OR51F1	3
GeneChemHKO38783	625	OR51E2	4
GeneChemHKO38009	168	OR51D1	3
GeneChemHKO71915	93	OR51B6	3
GeneChemHKO5406	663	OR51B5	4
GeneChemHKO16589	998	OR51B4	4
GeneChemHKO70182	364	OR4X1	4
GeneChemHKO72627	173	OR4M1	3
GeneChemHKO43474	394	OR4K5	3
GeneChemHKO6034	476	OR4K2	3
GeneChemHKO77930	206	OR4K14	3
GeneChemHKO8270	989	OR4F5	3
GeneChemHKO8269	989	OR4F4	4
GeneChemHKO119131	1597	OR4F3	3
GeneChemHKO119130	1597	OR4F29	3
[truncated: 3,132 more rows]

## Sheet: The third screen
GeneChemID	counts_total	Gene_Symbol	Repeats
GeneChemHKO62527	325	ZZEF1	3
GeneChemHKO23728	9488	ZYX	3
GeneChemHKO20176	145	ZYG11B	4
GeneChemHKO4809	250	ZYG11A	3
GeneChemHKO41588	19621	ZXDC	3
GeneChemHKO74556	245	ZXDA	3
GeneChemHKO41865	190	ZSWIM8	3
GeneChemHKO110001	1712	ZSWIM7	4
GeneChemHKO5571	122	ZSWIM4	4
GeneChemHKO49822	286	ZSCAN5B	3
GeneChemHKO90608	2071	ZSCAN25	3
GeneChemHKO30441	3297	ZSCAN21	5
GeneChemHKO103521	2376	ZSCAN10	3
GeneChemHKO86070	280	ZRANB3	3
GeneChemHKO109675	1676	ZPBP	3
GeneChemHKO12152	370	ZNRF4	3
GeneChemHKO60117	116	ZNHIT1	3
GeneChemHKO116660	1816	ZNF99	4
GeneChemHKO55201	2321	ZNF93	4
GeneChemHKO100701	3409	ZNF880	3
GeneChemHKO102455	1282	ZNF879	3
GeneChemHKO39468	792	ZNF865	3
GeneChemHKO91584	5678	ZNF862	4
GeneChemHKO57632	252	ZNF845	3
GeneChemHKO61971	3302	ZNF844	5
GeneChemHKO109834	674	ZNF829	5
GeneChemHKO64018	706	ZNF821	3
GeneChemHKO122026	1252	ZNF816-ZNF321P	3
GeneChemHKO122025	1252	ZNF816	4
GeneChemHKO103457	1360	ZNF805	3
GeneChemHKO29403	3964	ZNF804A	3
GeneChemHKO74194	415	ZNF790	3
GeneChemHKO4863	201	ZNF789	4
GeneChemHKO24259	152	ZNF787	3
GeneChemHKO52662	599	ZNF783	3
GeneChemHKO100219	2705	ZNF780B	3
GeneChemHKO48330	1012	ZNF780A	3
GeneChemHKO70124	2999	ZNF778	3
GeneChemHKO20841	187	ZNF773	3
GeneChemHKO90056	642	ZNF772	4
GeneChemHKO58531	816	ZNF77	3
GeneChemHKO96857	138	ZNF76	3
GeneChemHKO35309	9231	ZNF732	3
GeneChemHKO6487	503	ZNF729	4
GeneChemHKO93791	1152	ZNF713	3
GeneChemHKO64360	4462	ZNF71	3
GeneChemHKO65189	3603	ZNF708	3
GeneChemHKO12611	314	ZNF707	3
GeneChemHKO34554	217	ZNF706	3
GeneChemHKO16398	10146	ZNF705D	3
GeneChemHKO118808	258	ZNF705B	3
GeneChemHKO16397	10146	ZNF705A	3
GeneChemHKO89716	845	ZNF701	3
GeneChemHKO83919	707	ZNF697	4
GeneChemHKO22119	299	ZNF691	3
GeneChemHKO58470	276	ZNF687	3
GeneChemHKO75823	614	ZNF680	3
GeneChemHKO60951	1643	ZNF679	3
GeneChemHKO11270	286	ZNF672	3
GeneChemHKO110615	1334	ZNF669	3
GeneChemHKO99177	176	ZNF667	3
GeneChemHKO111620	669	ZNF664-FAM101A	3
GeneChemHKO99063	975	ZNF658	3
GeneChemHKO96898	1311	ZNF654	3
GeneChemHKO13829	1446	ZNF645	3
GeneChemHKO40924	1834	ZNF644	3
GeneChemHKO80744	626	ZNF641	3
GeneChemHKO7646	1447	ZNF628	4
GeneChemHKO101702	291	ZNF624	4
GeneChemHKO57523	105	ZNF622	3
GeneChemHKO8272	123	ZNF613	3
GeneChemHKO53696	1030	ZNF611	3
GeneChemHKO72738	8916	ZNF600	3
GeneChemHKO101215	458	ZNF597	3
GeneChemHKO117531	560	ZNF596	3
GeneChemHKO38398	1145	ZNF595	3
GeneChemHKO120370	1716	ZNF592	3
GeneChemHKO49196	1424	ZNF587	3
GeneChemHKO69783	969	ZNF582	3
GeneChemHKO89510	4100	ZNF578	3
GeneChemHKO102075	4446	ZNF577	4
GeneChemHKO5138	1147	ZNF571	3
GeneChemHKO552	4281	ZNF570	4
GeneChemHKO99804	164	ZNF568	3
GeneChemHKO335	1063	ZNF559-ZNF177	5
GeneChemHKO101016	72	ZNF557	4
GeneChemHKO30854	806	ZNF540	3
GeneChemHKO1121	760	ZNF528	3
GeneChemHKO61559	130	ZNF521	3
GeneChemHKO21264	242	ZNF518B	3
GeneChemHKO72508	2870	ZNF514	4
GeneChemHKO17458	624	ZNF513	3
GeneChemHKO521	8464	ZNF512	4
GeneChemHKO60260	1228	ZNF502	4
GeneChemHKO49452	727	ZNF500	3
GeneChemHKO12200	141	ZNF496	3
GeneChemHKO41722	215	ZNF48	5
GeneChemHKO62706	959	ZNF474	3
GeneChemHKO89712	261	ZNF468	3
GeneChemHKO19655	410	ZNF467	3
GeneChemHKO116247	5484	ZNF449	3
GeneChemHKO46079	583	ZNF444	3
GeneChemHKO27246	255	ZNF441	3
GeneChemHKO62934	2251	ZNF429	3
GeneChemHKO95610	111	ZNF426	4
GeneChemHKO38442	2687	ZNF425	3
GeneChemHKO45579	361	ZNF423	3
GeneChemHKO43856	367	ZNF418	3
GeneChemHKO26688	146	ZNF417	3
GeneChemHKO10548	1929	ZNF414	3
GeneChemHKO78573	87	ZNF408	4
GeneChemHKO117667	1000	ZNF404	5
GeneChemHKO100584	9183	ZNF397	3
GeneChemHKO66035	6956	ZNF391	4
GeneChemHKO48032	3190	ZNF384	3
GeneChemHKO100357	2079	ZNF382	3
GeneChemHKO28672	579	ZNF367	3
GeneChemHKO70041	2946	ZNF366	3
GeneChemHKO34435	2046	ZNF354A	4
GeneChemHKO31687	220	ZNF350	3
GeneChemHKO59726	991	ZNF35	3
GeneChemHKO95234	853	ZNF347	3
GeneChemHKO122208	1217	ZNF345	3
GeneChemHKO6750	807	ZNF341	3
GeneChemHKO17261	319	ZNF335	3
GeneChemHKO67358	3190	ZNF334	3
GeneChemHKO240	80	ZNF326	3
GeneChemHKO86632	373	ZNF324B	3
GeneChemHKO98419	437	ZNF322	3
GeneChemHKO98772	174	ZNF320	3
GeneChemHKO8833	808	ZNF30	3
GeneChemHKO31292	5906	ZNF296	3
GeneChemHKO116483	615	ZNF292	4
GeneChemHKO102111	3307	ZNF287	5
GeneChemHKO58291	848	ZNF283	4
GeneChemHKO113232	310	ZNF281	6
GeneChemHKO70436	1609	ZNF280D	3
GeneChemHKO68750	293	ZNF280C	3
GeneChemHKO86634	2148	ZNF280B	5
GeneChemHKO114581	8558	ZNF277	3
GeneChemHKO37774	119	ZNF267	4
GeneChemHKO111657	7492	ZNF259	4
GeneChemHKO100751	609	ZNF256	3
GeneChemHKO40124	131	ZNF25	3
GeneChemHKO23866	390	ZNF239	3
GeneChemHKO50995	877	ZNF236	5
GeneChemHKO8975	85	ZNF235	3
GeneChemHKO34071	2612	ZNF233	3
GeneChemHKO102195	912	ZNF230	3
GeneChemHKO40846	252	ZNF229	3
GeneChemHKO89078	50	ZNF223	3
GeneChemHKO115860	1536	ZNF222	4
GeneChemHKO115133	1925	ZNF221	3
GeneChemHKO5726	431	ZNF219	3
GeneChemHKO65542	489	ZNF214	4
GeneChemHKO8113	217	ZNF211	3
GeneChemHKO106059	260	ZNF205	3
GeneChemHKO54437	225	ZNF200	5
GeneChemHKO32062	2446	ZNF2	3
GeneChemHKO63461	157	ZNF195	3
GeneChemHKO10578	182	ZNF19	3
GeneChemHKO9439	1597	ZNF189	3
GeneChemHKO15657	2374	ZNF184	4
GeneChemHKO34507	430	ZNF177	4
GeneChemHKO102438	2536	ZNF169	4
GeneChemHKO8890	767	ZNF160	3
GeneChemHKO119095	920	ZNF154	3
GeneChemHKO107343	406	ZNF148	3
GeneChemHKO47819	78	ZNF146	3
GeneChemHKO11562	629	ZNF142	3
GeneChemHKO60970	350	ZNF141	5
GeneChemHKO71826	1293	ZNF114	4
GeneChemHKO98132	10401	ZNF10	4
GeneChemHKO14857	641	ZMYND15	3
GeneChemHKO67019	185	ZMYND11	3
GeneChemHKO94000	618	ZMYM3	4
GeneChemHKO102643	1532	ZMPSTE24	4
GeneChemHKO114938	113	ZMAT5	3
GeneChemHKO64966	95	ZKSCAN7	3
GeneChemHKO115858	1156	ZKSCAN5	3
GeneChemHKO72355	395	ZKSCAN3	4
GeneChemHKO38182	20677	ZIM3	3
GeneChemHKO67612	72	ZIM2	4
GeneChemHKO63061	1710	ZIK1	5
GeneChemHKO88436	595	ZIC4	3
GeneChemHKO54904	917	ZIC2	3
GeneChemHKO117135	381	ZHX1-C8ORF76	4
GeneChemHKO73895	3372	ZGPAT	3
GeneChemHKO44068	197	ZFYVE27	4
GeneChemHKO22647	1817	ZFY	3
GeneChemHKO99751	943	ZFX	3
GeneChemHKO30740	604	ZFPM1	3
GeneChemHKO46090	3675	ZFP92	4
GeneChemHKO63205	1072	ZFP91	3
GeneChemHKO111006	5705	ZFP64	4
GeneChemHKO5124	420	ZFP30	3
GeneChemHKO4386	782	ZFP3	4
GeneChemHKO6551	318	ZFP1	3
GeneChemHKO54599	514	ZFHX2	3
GeneChemHKO72755	805	ZFAND5	3
GeneChemHKO108052	364	ZEB1	3
GeneChemHKO102241	189	ZDHHC21	4
GeneChemHKO38710	4053	ZDHHC19	3
GeneChemHKO117737	954	ZDHHC17	3
GeneChemHKO473	990	ZDHHC13	4
GeneChemHKO35634	250	ZDHHC1	4
GeneChemHKO99496	6066	ZDBF2	4
GeneChemHKO109561	3999	ZCCHC6	4
GeneChemHKO47127	972	ZCCHC3	3
GeneChemHKO91930	963	ZCCHC18	3
GeneChemHKO15258	2057	ZCCHC16	4
GeneChemHKO53261	77	ZCCHC13	3
GeneChemHKO93342	636	ZC3HC1	4
GeneChemHKO41634	2991	ZC3H6	4
GeneChemHKO54203	1308	ZC3H12C	3
GeneChemHKO91742	4801	ZBTB7C	4
GeneChemHKO42906	321	ZBTB7B	3
GeneChemHKO120279	101	ZBTB7A	3
GeneChemHKO41811	3081	ZBTB6	3
GeneChemHKO102971	3414	ZBTB5	3
GeneChemHKO44767	156	ZBTB47	4
GeneChemHKO18014	244	ZBTB44	4
GeneChemHKO109224	81	ZBTB43	4
GeneChemHKO102040	630	ZBTB37	5
GeneChemHKO11127	3950	ZBTB32	3
GeneChemHKO58047	1551	ZBTB3	4
GeneChemHKO76323	10222	ZBTB24	3
GeneChemHKO72250	5884	ZBTB2	3
GeneChemHKO8570	937	ZBTB10	3
GeneChemHKO83338	1835	ZBED6CL	4
GeneChemHKO95705	1184	ZBED6	3
GeneChemHKO75464	645	ZBED1_Y	3
GeneChemHKO75463	645	ZBED1_X	3
GeneChemHKO27315	157	ZAK	5
GeneChemHKO41378	725	YY1AP1	4
GeneChemHKO31063	138	YWHAQ	3
GeneChemHKO4799	1272	YWHAB	3
GeneChemHKO111948	3839	YTHDF1	3
GeneChemHKO108054	2111	YPEL5	3
GeneChemHKO80413	1919	YPEL4	3
GeneChemHKO61106	354	YKT6	3
GeneChemHKO93935	795	YIPF4	3
GeneChemHKO86394	121	YIPF1	3
GeneChemHKO101515	4886	YES1	4
GeneChemHKO24411	77	YEATS4	3
GeneChemHKO110805	284	YARS2	6
GeneChemHKO113852	2533	YAP1	3
GeneChemHKO91556	164	XYLT1	3
GeneChemHKO118515	905	XPR1	3
GeneChemHKO116787	67	XPOT	3
GeneChemHKO88692	528	XPO5	4
GeneChemHKO111212	356	XPC	4
GeneChemHKO118761	3069	XKRY2	4
GeneChemHKO118760	3069	XKRY	4
GeneChemHKO61727	478	XKR9	3
GeneChemHKO67077	202	XKR8	3
GeneChemHKO70525	135	XIRP1	3
GeneChemHKO73561	148	XDH	3
GeneChemHKO84121	573	XCR1	3
GeneChemHKO67015	1626	XCL2	4
GeneChemHKO67014	1626	XCL1	4
GeneChemHKO104427	709	XBP1	4
GeneChemHKO62583	4001	XAGE1E	4
GeneChemHKO62582	4001	XAGE1D	4
GeneChemHKO62581	4001	XAGE1C	3
GeneChemHKO62580	4001	XAGE1B	3
GeneChemHKO62579	4001	XAGE1A	4
GeneChemHKO105831	77	WWTR1	3
GeneChemHKO1853	541	WWP2	3
GeneChemHKO70013	2794	WWP1	3
GeneChemHKO115211	99	WRB	4
GeneChemHKO31149	8739	WRAP73	4
GeneChemHKO12205	659	WNT8B	4
GeneChemHKO61112	566	WNT7B	3
GeneChemHKO27941	301	WNT6	3
GeneChemHKO15260	123	WNT5B	4
GeneChemHKO103873	368	WNT3	3
GeneChemHKO21420	4100	WNT11	5
GeneChemHKO46639	113	WNT10B	3
GeneChemHKO100518	3555	WIZ	3
GeneChemHKO39517	1735	WISP2	3
GeneChemHKO17343	555	WIBG	3
GeneChemHKO38474	4616	WHSC1L1	3
GeneChemHKO42832	232	WFIKKN1	3
GeneChemHKO54375	1291	WFDC9	4
GeneChemHKO110026	2234	WFDC5	3
GeneChemHKO8291	236	WFDC3	4
GeneChemHKO99858	6040	WFDC12	3
GeneChemHKO78216	4508	WFDC11	3
GeneChemHKO37159	324	WFDC10A	3
GeneChemHKO82050	466	WDTC1	3
GeneChemHKO121283	443	WDR92	3
GeneChemHKO27536	1584	WDR91	3
GeneChemHKO40109	461	WDR86	3
GeneChemHKO107528	2544	WDR83	3
GeneChemHKO34601	1189	WDR77	3
GeneChemHKO61670	173	WDR60	3
GeneChemHKO23038	1651	WDR59	3
GeneChemHKO118694	189	WDR54	4
GeneChemHKO28513	3635	WDR48	3
GeneChemHKO7810	1259	WDR47	3
GeneChemHKO63435	4303	WDR37	3
GeneChemHKO7470	235	WDR35	3
GeneChemHKO49515	1063	WDR34	3
GeneChemHKO16874	1565	WDR31	3
GeneChemHKO104901	111	WDR12	3
GeneChemHKO23040	576	WDFY1	3
GeneChemHKO92772	2391	WBSCR27	4
GeneChemHKO111197	156	WBP4	3
GeneChemHKO43028	1191	WBP2NL	4
GeneChemHKO84911	1815	WBP2	3
GeneChemHKO13649	3450	WBP1	3
GeneChemHKO34732	43	WASH1	3
GeneChemHKO61336	505	WASF3	3
GeneChemHKO29034	108	WASF1	3
GeneChemHKO114795	1585	VWDE	3
GeneChemHKO73407	4449	VWCE	3
GeneChemHKO99488	290	VWA8	3
GeneChemHKO30567	304	VWA2	3
GeneChemHKO75885	497	VSTM4	4
GeneChemHKO47374	231	VSTM2A	3
GeneChemHKO119806	378	VSTM1	3
GeneChemHKO66872	373	VSIG2	3
GeneChemHKO12240	116	VSIG10L	3
GeneChemHKO89587	2584	VSIG1	4
GeneChemHKO34439	310	VPS8	4
GeneChemHKO41633	324	VPS53	3
GeneChemHKO40038	152	VPS37C	3
GeneChemHKO14057	166	VPS33B	3
GeneChemHKO99715	915	VPS33A	4
GeneChemHKO67809	1163	VPS29	3
GeneChemHKO41760	1765	VPS26A	3
GeneChemHKO119013	107	VNN2	3
GeneChemHKO1157	654	VNN1	3
GeneChemHKO6025	799	VN1R4	3
GeneChemHKO5644	271	VMO1	4
GeneChemHKO38801	652	VIPR2	3
GeneChemHKO86106	1627	VIP	4
GeneChemHKO31412	134	VIM	3
GeneChemHKO76044	323	VILL	3
GeneChemHKO91800	663	VHL	3
GeneChemHKO53309	510	VGLL4	4
GeneChemHKO69620	356	VEPH1	3
GeneChemHKO60638	864	VEGFC	4
GeneChemHKO76977	121	VEGFB	3
GeneChemHKO69142	274	VCX3B	4
GeneChemHKO57799	3034	VCX2	4
GeneChemHKO51380	557	VAX1	4
GeneChemHKO11484	124	VAV3	3
GeneChemHKO49120	5346	VAV2	4
GeneChemHKO25614	775	VASH2	3
GeneChemHKO55580	137	VAPB	3
GeneChemHKO88710	1145	VANGL1	5
GeneChemHKO40052	26410	VAMP8	3
GeneChemHKO1052	5496	VAMP7_Y	4
GeneChemHKO1051	5496	VAMP7_X	4
GeneChemHKO100386	451	VAMP5	3
GeneChemHKO41968	199	VAMP2	4
GeneChemHKO93180	322	UXT	3
GeneChemHKO1183	280	UVSSA	3
GeneChemHKO45354	1393	UTS2B	4
GeneChemHKO93025	405	UTS2	3
GeneChemHKO55756	2650	UTP11L	3
GeneChemHKO61590	117	USPL1	3
GeneChemHKO41401	508	USP6NL	3
GeneChemHKO102808	202	USP51	3
GeneChemHKO91476	698	USP50	3
GeneChemHKO119686	217	USP45	4
GeneChemHKO9005	131	USP37	3
GeneChemHKO23315	269	USP28	3
GeneChemHKO13033	528	USP27X	4
GeneChemHKO20864	255	USP22	4
GeneChemHKO81349	758	USP20	4
GeneChemHKO49524	312	USP2	3
GeneChemHKO102230	548	USP19	5
GeneChemHKO122162	5648	USP17L8	3
GeneChemHKO104214	4080	USP17L5	5
GeneChemHKO104213	4080	USP17L30	6
GeneChemHKO79772	911	USP17L3	3
GeneChemHKO104212	4080	USP17L29	6
GeneChemHKO104211	4080	USP17L28	6
GeneChemHKO104210	4080	USP17L27	6
GeneChemHKO104209	4080	USP17L26	6
GeneChemHKO104208	4080	USP17L25	6
GeneChemHKO104207	4080	USP17L24	6
GeneChemHKO115383	6283	USP17L22	6
GeneChemHKO115382	6283	USP17L21	6
GeneChemHKO115381	6283	USP17L20	6
GeneChemHKO79762	911	USP17L1P	3
GeneChemHKO115380	6283	USP17L19	6
GeneChemHKO115379	6283	USP17L18	6
GeneChemHKO115378	6283	USP17L17	6
GeneChemHKO115377	6283	USP17L13	5
GeneChemHKO115376	6283	USP17L12	6
GeneChemHKO115375	6283	USP17L11	6
GeneChemHKO121985	2453	USP15	3
GeneChemHKO121680	742	USP13	4
GeneChemHKO120873	626	USP12	3
GeneChemHKO39810	906	USP11	3
GeneChemHKO88267	185	USH2A	4
GeneChemHKO85991	121	USH1G	3
GeneChemHKO97787	757	USE1	3
GeneChemHKO75959	758	USB1	4
GeneChemHKO8413	883	URM1	3
GeneChemHKO92010	433	URGCP-MRPS24	5
GeneChemHKO23506	165	URGCP	3
GeneChemHKO109763	176	URB2	3
GeneChemHKO31013	3879	UQCRC2	3
GeneChemHKO76415	795	UQCRB	3
GeneChemHKO34809	258	UQCC2	3
GeneChemHKO25217	228	UQCC1	3
GeneChemHKO25216	228	UQCC	3
GeneChemHKO78392	1743	UNKL	3
GeneChemHKO78339	107	UNK	3
GeneChemHKO74994	220	UNCX	4
GeneChemHKO119557	610	UNC80	3
GeneChemHKO21524	1727	UNC79	4
GeneChemHKO7485	2285	UNC5D	3
GeneChemHKO76834	741	UNC5B	3
GeneChemHKO109806	3780	UNC119B	4
GeneChemHKO59728	1937	UMODL1	4
GeneChemHKO96633	4731	ULK2	3
GeneChemHKO49678	2562	ULK1	4
GeneChemHKO7225	575	ULBP3	4
GeneChemHKO110983	1382	ULBP1	4
GeneChemHKO27877	813	UHRF2	4
GeneChemHKO100776	261	UHRF1BP1L	3
GeneChemHKO108315	219	UHRF1BP1	3
GeneChemHKO103144	829	UHRF1	3
GeneChemHKO45704	407	UGT2B28	5
GeneChemHKO20645	111	UGT2B11	3
GeneChemHKO45103	290	UGT2A2	5
GeneChemHKO45102	290	UGT2A1	4
GeneChemHKO92963	3577	UGT1A9	6
GeneChemHKO92962	3577	UGT1A8	6
GeneChemHKO92961	3577	UGT1A7	6
GeneChemHKO92960	3577	UGT1A6	6
GeneChemHKO92959	3577	UGT1A5	6
GeneChemHKO92958	3577	UGT1A4	6
GeneChemHKO92957	3577	UGT1A3	6
GeneChemHKO92956	3577	UGT1A10	6
GeneChemHKO92955	3577	UGT1A1	5
GeneChemHKO32764	624	UEVLD	4
GeneChemHKO11229	245	UCP3	4
GeneChemHKO36703	254	UCP2	4
GeneChemHKO12523	421	UCP1	4
GeneChemHKO10465	52	UBXN2B	3
GeneChemHKO32110	279	UBXN10	3
GeneChemHKO122009	194	UBQLN3	3
GeneChemHKO87952	79	UBQLN2	3
GeneChemHKO70672	3530	UBP1	3
GeneChemHKO35755	296	UBLCP1	3
GeneChemHKO74572	86	UBL4B	3
GeneChemHKO15488	192	UBE3D	3
GeneChemHKO7063	1584	UBE2U	3
GeneChemHKO67279	4077	UBE2O	4
GeneChemHKO40830	322	UBE2NL	3
GeneChemHKO41465	3405	UBE2L3	4
GeneChemHKO39000	326	UBE2J2	3
GeneChemHKO65447	235	UBE2E3	3
GeneChemHKO41010	2841	UBE2D2	3
GeneChemHKO9384	135	UBD	3
GeneChemHKO63488	1413	UBC	3
GeneChemHKO73824	1878	UBB	4
GeneChemHKO122319	7132	UBAP2L	4
GeneChemHKO75419	2615	UBAP2	3
GeneChemHKO51471	4391	UBAP1	4
GeneChemHKO122027	145	UBAC2	3
GeneChemHKO87494	852	UBA6	4
GeneChemHKO110497	164	UBA52	3
GeneChemHKO34112	1929	U2AF1L4	3
GeneChemHKO3183	2835	TYRP1	4
GeneChemHKO110524	381	TYROBP	3
GeneChemHKO7831	904	TYRO3	3
GeneChemHKO82487	590	TYR	4
GeneChemHKO48703	1529	TYMP	4
GeneChemHKO17235	120	TYK2	3
GeneChemHKO15274	395	TXNRD3NB	4
GeneChemHKO32888	1628	TXNRD3	3
GeneChemHKO113863	252	TXNDC5	3
GeneChemHKO99785	368	TXNDC16	3
GeneChemHKO55225	3848	TXK	4
GeneChemHKO47916	328	TWIST1	3
GeneChemHKO83311	59	TVP23A	3
GeneChemHKO72736	200	TUSC1	3
GeneChemHKO59844	855	TULP3	3
GeneChemHKO14646	90	TULP1	5
GeneChemHKO90573	149	TUFM	3
GeneChemHKO32430	1089	TUBGCP2	4
GeneChemHKO79379	670	TUBA8	3
GeneChemHKO51921	980	TUBA3C	3
GeneChemHKO52689	90	TTLL9	3
GeneChemHKO61966	211	TTLL7	3
GeneChemHKO34881	169	TTLL11	3
GeneChemHKO1845	864	TTK	3
GeneChemHKO107220	539	TTC9C	3
GeneChemHKO100064	177	TTC9	3
GeneChemHKO29134	750	TTC8	3
GeneChemHKO100801	745	TTC4	4
GeneChemHKO32689	346	TTC39A	3
GeneChemHKO61588	1466	TTC36	3
GeneChemHKO47076	872	TTC33	3
GeneChemHKO112717	516	TTC28	4
GeneChemHKO80146	254	TTC26	3
GeneChemHKO113635	194	TTC21A	3
GeneChemHKO87356	141	TTC18	3
GeneChemHKO56434	403	TTC17	3
GeneChemHKO85644	416	TTC16	5
GeneChemHKO34883	2111	TTBK2	3
GeneChemHKO110520	380	TSTD3	3
GeneChemHKO17418	310	TSSK6	3
GeneChemHKO86643	454	TSPYL6	3
GeneChemHKO56318	692	TSPYL1	3
GeneChemHKO61264	4464	TSPY8	5
GeneChemHKO61263	4464	TSPY4	5
GeneChemHKO61262	4464	TSPY3	6
GeneChemHKO61261	4464	TSPY2	4
GeneChemHKO61260	4464	TSPY1	5
GeneChemHKO76147	1586	TSPO2	4
GeneChemHKO28996	81	TSPAN4	3
GeneChemHKO114876	1121	TSPAN3	4
GeneChemHKO115579	548	TSPAN18	4
GeneChemHKO116978	862	TSPAN12	3
GeneChemHKO45874	255	TSPAN1	4
GeneChemHKO118367	2135	TSNAXIP1	4
GeneChemHKO48935	1031	TSNARE1	5
GeneChemHKO114227	572	TSHZ3	3
GeneChemHKO79254	62	TSHZ2	3
GeneChemHKO24164	67	TSEN34	3
GeneChemHKO38543	205	TSEN15	4
GeneChemHKO23892	425	TSC22D2	3
GeneChemHKO109205	3163	TSC22D1	3
GeneChemHKO30284	1241	TSC2	4
GeneChemHKO48595	4335	TSC1	3
GeneChemHKO12639	8281	TRUB1	3
GeneChemHKO120163	2446	TRPV6	3
GeneChemHKO72820	125	TRPV5	3
GeneChemHKO68592	3475	TRPM2	3
GeneChemHKO54210	10645	TRPC5OS	4
GeneChemHKO29639	366	TRO	4
GeneChemHKO99156	3221	TRMT5	4
GeneChemHKO122572	569	TRMT2B	4
GeneChemHKO55091	911	TRMT10B	4
GeneChemHKO49081	148	TRIT1	3
GeneChemHKO100834	448	TRIP4	4
GeneChemHKO105640	230	TRIML1	3
GeneChemHKO58040	464	TRIM8	4
GeneChemHKO46281	136	TRIM74	4
GeneChemHKO46280	136	TRIM73	3
GeneChemHKO122977	3492	TRIM64B	3
GeneChemHKO122976	3492	TRIM64	4
GeneChemHKO66663	969	TRIM63	3
GeneChemHKO97981	302	TRIM60	3
GeneChemHKO94362	96	TRIM54	3
GeneChemHKO32399	6982	TRIM50	4
GeneChemHKO10407	498	TRIM49D1	3
GeneChemHKO110634	1628	TRIM49C	5
GeneChemHKO110633	1628	TRIM49B	5
GeneChemHKO110632	1628	TRIM49	5
GeneChemHKO35449	3066	TRIM45	3
GeneChemHKO80433	138	TRIM43B	3
GeneChemHKO19592	414	TRIM43	4
GeneChemHKO35537	62	TRIM42	3
GeneChemHKO109845	319	TRIM40	4
GeneChemHKO102652	899	TRIM34	3
GeneChemHKO51627	335	TRIM33	4
GeneChemHKO101261	1497	TRIM24	3
GeneChemHKO117731	90	TRIM22	3
GeneChemHKO101684	101	TRIM21	3
GeneChemHKO105933	491	TRIM15	3
GeneChemHKO50451	1457	TRIL	3
GeneChemHKO13633	378	TRIB3	3
GeneChemHKO85125	1080	TRIB2	3
GeneChemHKO35694	95	TRHDE	3
GeneChemHKO120706	1977	TRH	3
GeneChemHKO115746	235	TREML1	3
GeneChemHKO97374	128	TREM1	3
GeneChemHKO79824	76	TRAPPC6A	3
GeneChemHKO25878	451	TRAPPC5	3
GeneChemHKO22303	197	TRAPPC2L	3
GeneChemHKO94619	3920	TRAPPC13	3
GeneChemHKO121700	115	TRAPPC10	3
GeneChemHKO77826	98	TRANK1	3
GeneChemHKO2300	137	TRAM2	4
GeneChemHKO90517	220	TRAK2	3
GeneChemHKO11736	5448	TRAF6	4
GeneChemHKO16994	1333	TRAF4	3
GeneChemHKO120252	257	TRAF3IP1	3
GeneChemHKO22995	380	TRAF2	5
GeneChemHKO81552	2436	TRAF1	4
GeneChemHKO34172	173	TRABD2A	4
GeneChemHKO38699	270	TPTE2	3
GeneChemHKO106536	201	TPT1	3
GeneChemHKO69606	90	TPST1	3
GeneChemHKO111414	131	TPSAB1	3
GeneChemHKO66568	200	TPRKB	3
GeneChemHKO50808	59	TPRA1	3
GeneChemHKO66674	1293	TPPP	5
GeneChemHKO90902	956	TPP1	3
GeneChemHKO17067	767	TPO	4
GeneChemHKO4390	1832	TPM1	3
GeneChemHKO17530	6127	TPD52L3	3
GeneChemHKO92990	2901	TPD52L1	3
GeneChemHKO45678	204	TPCN2	3
GeneChemHKO62188	6529	TPCN1	4
GeneChemHKO79262	69	TPBGL	3
GeneChemHKO31787	590	TP73	3
GeneChemHKO669	779	TP63	3
GeneChemHKO25516	95	TP53TG3D	3
GeneChemHKO7761	895	TP53TG3C	6
GeneChemHKO7760	895	TP53TG3B	6
GeneChemHKO7759	895	TP53TG3	6
GeneChemHKO33200	9885	TP53I3	3
GeneChemHKO43244	3894	TP53I13	4
GeneChemHKO108362	1030	TOP3B	3
GeneChemHKO96418	1382	TOMM6	3
GeneChemHKO17424	148	TOMM5	3
GeneChemHKO102408	10609	TOM1L2	3
GeneChemHKO3035	643	TOB2	3
GeneChemHKO54221	3703	TOB1	3
GeneChemHKO74595	213	TNS4	3
GeneChemHKO97966	225	TNRC6C	3
GeneChemHKO32732	89	TNRC6B	3
GeneChemHKO97593	379	TNPO3	3
GeneChemHKO88259	218	TNP2	3
GeneChemHKO104167	1697	TNNI3	3
GeneChemHKO36113	2446	TNKS1BP1	3
GeneChemHKO77573	4152	TNK2	3
GeneChemHKO81554	6493	TNK1	3
GeneChemHKO8067	5816	TNIK	3
GeneChemHKO107949	884	TNFSF18	3
GeneChemHKO70214	975	TNFSF13B	3
GeneChemHKO113465	1561	TNFRSF12A	3
GeneChemHKO62309	483	TNFRSF11B	4
GeneChemHKO94710	143	TNFAIP8L3	4
GeneChemHKO71196	2023	TNF	3
GeneChemHKO79250	834	TMTC4	3
GeneChemHKO119714	1332	TMSB15B	3
GeneChemHKO112350	797	TMPRSS9	6
GeneChemHKO102026	312	TMPRSS6	6
GeneChemHKO3999	222	TMPRSS13	4
GeneChemHKO16675	478	TMF1	3
GeneChemHKO120167	137	TMEM99	4
GeneChemHKO39401	285	TMEM98	4
GeneChemHKO104372	135	TMEM97	3
GeneChemHKO89498	5708	TMEM92	3
GeneChemHKO43585	137	TMEM8C	3
GeneChemHKO103439	4352	TMEM88B	5
GeneChemHKO44889	1105	TMEM88	3
GeneChemHKO50680	242	TMEM86A	4
GeneChemHKO112895	1021	TMEM74B	3
GeneChemHKO75973	306	TMEM74	4
GeneChemHKO75479	1085	TMEM72	3
GeneChemHKO95882	8668	TMEM68	3
GeneChemHKO110865	10273	TMEM67	3
GeneChemHKO116968	826	TMEM65	3
GeneChemHKO1986	229	TMEM61	3
GeneChemHKO23227	4258	TMEM60	3
GeneChemHKO56792	2487	TMEM59L	3
GeneChemHKO24528	181	TMEM50B	3
GeneChemHKO47882	173	TMEM260	3
GeneChemHKO108406	5935	TMEM26	3
GeneChemHKO12592	188	TMEM259	3
GeneChemHKO46881	1410	TMEM257	3
GeneChemHKO89595	93	TMEM251	3
GeneChemHKO32328	149	TMEM246	3
GeneChemHKO48086	518	TMEM243	3
GeneChemHKO1287	266	TMEM234	3
GeneChemHKO57166	2108	TMEM229A	3
GeneChemHKO75616	2064	TMEM225	3
GeneChemHKO42568	233	TMEM221	3
GeneChemHKO54992	1456	TMEM219	3
GeneChemHKO108393	483	TMEM218	3
GeneChemHKO73559	502	TMEM216	4
GeneChemHKO17784	497	TMEM213	3
GeneChemHKO104549	1416	TMEM211	4
GeneChemHKO19156	277	TMEM203	3
GeneChemHKO33487	1701	TMEM2	3
GeneChemHKO42930	323	TMEM194B	3
GeneChemHKO77678	446	TMEM192	4
GeneChemHKO31900	275	TMEM189-UBE2V1	3
GeneChemHKO31899	275	TMEM189	3
GeneChemHKO99733	1287	TMEM187	3
GeneChemHKO28813	332	TMEM185B	5
GeneChemHKO60325	235	TMEM183B	3
GeneChemHKO60324	235	TMEM183A	3
GeneChemHKO114175	674	TMEM182	3
GeneChemHKO59959	202	TMEM181	3
GeneChemHKO42907	102	TMEM180	3
GeneChemHKO62409	443	TMEM177	3
GeneChemHKO36154	1873	TMEM173	3
GeneChemHKO80627	756	TMEM171	3
GeneChemHKO121568	1981	TMEM170A	3
GeneChemHKO27925	144	TMEM161B	4
GeneChemHKO76213	301	TMEM160	3
GeneChemHKO96768	974	TMEM151B	3
GeneChemHKO47316	5052	TMEM150A	3
GeneChemHKO120942	378	TMEM14B	3
GeneChemHKO111137	1508	TMEM145	3
GeneChemHKO37460	1164	TMEM139	3
GeneChemHKO103301	316	TMEM135	3
GeneChemHKO118798	19831	TMEM133	3
GeneChemHKO94636	1661	TMEM132E	3
GeneChemHKO41527	391	TMEM132A	4
GeneChemHKO108426	1293	TMEM130	3
GeneChemHKO32363	544	TMEM128	3
GeneChemHKO87499	513	TMEM123	3
GeneChemHKO70363	2639	TMEM120B	3
GeneChemHKO90918	1456	TMEM114	3
GeneChemHKO7432	1053	TMEM109	3
GeneChemHKO105502	4190	TMEM106A	3
GeneChemHKO11412	140	TMEM102	3
GeneChemHKO67368	755	TMEFF2	3
GeneChemHKO53814	604	TMED8	3
GeneChemHKO18568	323	TMED7-TICAM2	3
GeneChemHKO64944	49	TMED3	3
GeneChemHKO120882	165	TMED1	3
GeneChemHKO80400	560	TMCO5A	3
GeneChemHKO12923	127	TMC8	3
GeneChemHKO25102	2092	TMC5	3
GeneChemHKO64522	514	TMC3	3
GeneChemHKO110665	398	TMBIM6	3
GeneChemHKO22269	1515	TM9SF2	3
GeneChemHKO117193	2351	TM9SF1	5
GeneChemHKO113522	590	TM7SF2	4
GeneChemHKO75847	869	TM4SF4	3
GeneChemHKO9332	1373	TM4SF20	4
GeneChemHKO112852	206	TM2D3	3
GeneChemHKO114276	368	TM2D2	3
GeneChemHKO92557	2245	TLR5	3
GeneChemHKO29812	2889	TLR1	4
GeneChemHKO32650	300	TLN2	4
GeneChemHKO107645	442	TLL1	3
GeneChemHKO94041	85	TLE6	3
GeneChemHKO56853	151	TLE2	4
GeneChemHKO53451	2316	TLDC2	4
GeneChemHKO70817	4179	TJP2	3
GeneChemHKO99940	560	TIPIN	3
GeneChemHKO109448	1018	TINAGL1	4
GeneChemHKO93155	1539	TIMP4	3
GeneChemHKO40410	608	TIMM8A	3
GeneChemHKO95703	7482	TIMM21	3
GeneChemHKO101191	558	TIGIT	3
GeneChemHKO118146	1236	TIGD2	3
GeneChemHKO17645	138	TIFA	4
GeneChemHKO53921	516	TICRR	3
GeneChemHKO42890	160	TICAM2	3
GeneChemHKO39023	225	TIAM2	3
GeneChemHKO80822	555	TIAL1	3
GeneChemHKO58371	85	TIA1	3
GeneChemHKO115237	276	THUMPD1	3
GeneChemHKO17105	1508	THSD1	3
GeneChemHKO54571	89	THRB	3
GeneChemHKO79007	152	THOC2	3
GeneChemHKO68694	378	THG1L	5
GeneChemHKO58452	339	THEM6	3
GeneChemHKO53357	711	THEG	4
GeneChemHKO351	203	THBS4	3
GeneChemHKO40366	1048	THAP9	3
GeneChemHKO21343	2602	THAP8	3
GeneChemHKO101013	936	THAP7	3
GeneChemHKO89807	496	TGOLN2	3
GeneChemHKO6809	769	TGM6	3
GeneChemHKO46748	2997	TGM5	4
GeneChemHKO10174	256	TGIF2-C20orf24	5
GeneChemHKO35740	794	TGIF2	3
GeneChemHKO22449	509	TGFB1	5
GeneChemHKO49914	267	TGFA	3
GeneChemHKO7149	947	TFR2	4
GeneChemHKO35534	453	TFPI	3
GeneChemHKO28449	860	TFIP11	3
GeneChemHKO75333	111	TFF3	3
GeneChemHKO70871	2117	TFAP2A	5
GeneChemHKO15623	358	TEX9	5
GeneChemHKO111266	936	TEX36	4
GeneChemHKO67966	1539	TEX264	3
GeneChemHKO60537	355	TEX14	3
GeneChemHKO77648	75	TEX13A	3
GeneChemHKO22734	1485	TEX101	3
GeneChemHKO107970	226	TET1	4
GeneChemHKO84163	2946	TESPA1	3
GeneChemHKO58067	185	TESK2	4
GeneChemHKO108876	136	TESK1	3
GeneChemHKO50069	239	TERF2IP	3
GeneChemHKO99161	399	TERF1	3
GeneChemHKO95497	2296	TENM4	3
GeneChemHKO121047	2165	TEKT5	4
GeneChemHKO53690	97	TEF	4
GeneChemHKO24350	3305	TECTB	3
GeneChemHKO110792	99	TECTA	3
GeneChemHKO43640	234	TECPR1	4
GeneChemHKO61384	1387	TEC	3
GeneChemHKO60064	2365	TEAD4	5
GeneChemHKO98966	318	TDRP	3
GeneChemHKO107294	1519	TDRD9	3
GeneChemHKO79821	479	TDRD12	4
GeneChemHKO58030	599	TDRD1	3
GeneChemHKO89057	1136	TCTEX1D2	3
GeneChemHKO59235	100	TCTE1	3
GeneChemHKO58227	697	TCP11	4
GeneChemHKO21903	99	TCOF1	3
GeneChemHKO91532	77	TCN2	3
GeneChemHKO118428	3706	TCN1	3
GeneChemHKO106048	589	TCL1B	3
GeneChemHKO61266	3779	TCHP	5
GeneChemHKO34378	393	TCHH	3
GeneChemHKO31911	184	TCF7	4
GeneChemHKO87840	80	TCF23	3
GeneChemHKO6970	952	TCF19	3
GeneChemHKO16789	351	TCF12	3
GeneChemHKO17850	1169	TCEB3CL2	5
GeneChemHKO17849	1169	TCEB3CL	4
GeneChemHKO17848	1169	TCEB3C	4
GeneChemHKO65694	109	TCEB3B	3
GeneChemHKO48780	1085	TCEAL8	3
GeneChemHKO82956	245	TCEAL5	4
GeneChemHKO123019	88	TCEAL2	3
GeneChemHKO113622	978	TCEAL1	3
GeneChemHKO111443	2665	TCEA2	3
GeneChemHKO96670	1041	TCEA1	3
GeneChemHKO122423	743	TCAIM	3
GeneChemHKO114875	90	TBX4	3
GeneChemHKO101686	3333	TBX22	3
GeneChemHKO38953	455	TBX18	3
GeneChemHKO67284	74	TBX15	3
GeneChemHKO106156	1837	TBL2	3
GeneChemHKO1567	54	TBL1Y	3
GeneChemHKO69710	1485	TBL1XR1	4
GeneChemHKO106535	395	TBCEL	3
GeneChemHKO105405	487	TBCD	3
GeneChemHKO43582	4116	TBCCD1	3
GeneChemHKO104317	803	TBCC	3
GeneChemHKO16465	1463	TBC1D9B	3
GeneChemHKO69776	4729	TBC1D5	3
GeneChemHKO98696	513	TBC1D3H	5
GeneChemHKO98695	513	TBC1D3G	5
GeneChemHKO119347	216	TBC1D3F	3
GeneChemHKO98694	513	TBC1D3C	5
GeneChemHKO98693	513	TBC1D3B	5
GeneChemHKO54907	311	TBC1D32	5
GeneChemHKO118221	1330	TBC1D30	3
GeneChemHKO98692	513	TBC1D3	5
GeneChemHKO42809	180	TBC1D26	3
GeneChemHKO8161	690	TBC1D23	3
GeneChemHKO121993	961	TBC1D22B	3
GeneChemHKO33125	246	TBC1D14	3
GeneChemHKO48625	141	TBC1D10C	3
GeneChemHKO9801	697	TBC1D10A	3
GeneChemHKO119163	474	TBC1D1	3
GeneChemHKO103935	982	TAZ	4
GeneChemHKO110561	1188	TAX1BP3	5
GeneChemHKO1695	321	TAS2R8	3
GeneChemHKO114290	1086	TAS2R46	4
GeneChemHKO27878	558	TAS2R42	3
GeneChemHKO70560	305	TAS2R31	3
GeneChemHKO75877	1614	TAS2R3	3
GeneChemHKO115497	156	TAS2R20	3
GeneChemHKO98264	996	TAS2R19	4
GeneChemHKO69267	13079	TAS1R2	3
GeneChemHKO38578	169	TAS1R1	3
GeneChemHKO44152	271	TARM1	3
GeneChemHKO2252	1411	TARDBP	3
GeneChemHKO3874	2378	TARBP1	4
GeneChemHKO73964	1060	TAPBPL	5
GeneChemHKO52830	127	TAPBP	3
GeneChemHKO23641	6423	TAOK1	3
GeneChemHKO12570	83	TANGO2	3
GeneChemHKO47003	1591	TANC2	3
GeneChemHKO106042	818	TAL1	3
GeneChemHKO111465	745	TAGLN2	3
GeneChemHKO115043	2279	TAF7L	3
GeneChemHKO27139	58	TAF6	3
GeneChemHKO62178	212	TAF1L	4
GeneChemHKO117582	3199	TAF15	3
GeneChemHKO111890	468	TAF13	4
GeneChemHKO118259	764	TAF12	4
GeneChemHKO96972	3937	TAF10	3
GeneChemHKO117197	406	TADA2B	4
GeneChemHKO13650	1009	TACSTD2	3
GeneChemHKO34712	210	TACC3	3
GeneChemHKO1006	2036	TAB2	3
GeneChemHKO95679	6385	TAAR6	3
GeneChemHKO72102	1013	SZT2	3
GeneChemHKO120245	3843	SZRD1	3
GeneChemHKO19181	64	SYTL5	3
GeneChemHKO99683	418	SYT9	3
GeneChemHKO106151	1274	SYT7	3
GeneChemHKO55150	161	SYT6	3
GeneChemHKO105096	2411	SYT5	4
GeneChemHKO17552	961	SYT3	3
GeneChemHKO53285	282	SYT2	3
GeneChemHKO28625	709	SYT17	3
GeneChemHKO118163	118	SYT11	4
GeneChemHKO24826	269	SYT10	4
GeneChemHKO89750	116	SYS1	3
GeneChemHKO29624	842	SYPL2	3
GeneChemHKO79966	683	SYPL1	5
GeneChemHKO93900	191	SYNPR	3
GeneChemHKO96515	443	SYNPO2L	3
GeneChemHKO44010	144	SYNPO	3
GeneChemHKO88756	2428	SYNJ2BP-COX16	3
GeneChemHKO88755	2428	SYNJ2BP	3
GeneChemHKO79988	3789	SYNE2	3
GeneChemHKO40859	2084	SYNDIG1L	3
GeneChemHKO27851	543	SYNDIG1	3
GeneChemHKO35498	902	SYNCRIP	3
GeneChemHKO80840	1791	SYN2	4
GeneChemHKO15026	2316	SYMPK	3
GeneChemHKO108524	442	SYF2	3
GeneChemHKO27020	1766	SYDE2	4
GeneChemHKO63437	758	SYCP3	4
GeneChemHKO30482	531	SYCN	3
GeneChemHKO70563	497	SYCE3	4
GeneChemHKO19008	220	SYCE1L	3
GeneChemHKO76476	1445	SYCE1	3
GeneChemHKO78306	121	SYBU	3
GeneChemHKO41786	146	SVIP	3
GeneChemHKO101089	149	SVIL	5
GeneChemHKO9090	1178	SV2B	3
GeneChemHKO111782	223	SUV420H2	3
GeneChemHKO109891	8014	SUV420H1	3
GeneChemHKO92396	1284	SUSD4	3
GeneChemHKO2844	2228	SUSD1	4
GeneChemHKO76391	640	SURF6	3
GeneChemHKO56703	310	SURF2	3
GeneChemHKO41268	160	SUPT6H	4
GeneChemHKO38343	310	SUPT20HL2	3
GeneChemHKO114755	102	SUPT20H	3
GeneChemHKO31749	117	SUPT16H	4
GeneChemHKO113033	71	SUN3	4
GeneChemHKO122306	1187	SUMO4	4
GeneChemHKO65462	290	SULT6B1	3
GeneChemHKO29323	2736	SULT1E1	5
GeneChemHKO57194	2832	SULT1A4	3
GeneChemHKO38229	1065	SULT1A2	5
GeneChemHKO53793	8288	SULF1	5
GeneChemHKO58550	75	SUCLG2	3
GeneChemHKO110994	942	SUCLA2	3
GeneChemHKO71049	529	STYK1	3
GeneChemHKO99775	592	STXBP4	4
GeneChemHKO113035	77	STXBP3	3
GeneChemHKO122	88	STX1B	3
GeneChemHKO109615	247	STX11	3
GeneChemHKO51069	174	STX10	3
GeneChemHKO34603	1369	STT3A	3
GeneChemHKO55566	3671	STRN3	3
GeneChemHKO54170	1014	STRIP2	3
GeneChemHKO87443	80	STRIP1	3
GeneChemHKO121223	1532	STRAP	3
GeneChemHKO6907	383	STOX2	3
GeneChemHKO60424	421	STON1-GTF2A1L	3
GeneChemHKO99793	4247	STOML3	3
GeneChemHKO20761	368	STMN4	3
GeneChemHKO28460	387	STMN2	3
GeneChemHKO39185	256	STK40	3
GeneChemHKO99407	892	STK39	3
GeneChemHKO6921	197	STK32B	3
GeneChemHKO110342	2886	STK25	3
GeneChemHKO18458	228	STK19	3
GeneChemHKO58103	126	STK17B	4
GeneChemHKO108690	263	STK16	4
GeneChemHKO35488	6074	STEAP2	4
GeneChemHKO22893	209	STEAP1	4
GeneChemHKO60046	273	STARD4	3
GeneChemHKO60312	12907	STARD3NL	3
GeneChemHKO71784	11023	STARD13	4
GeneChemHKO118641	4170	STAP2	3
GeneChemHKO47695	556	STAG2	3
GeneChemHKO114252	1502	STAC	3
GeneChemHKO88766	1274	ST6GALNAC3	5
GeneChemHKO60288	1100	ST6GALNAC1	3
GeneChemHKO114636	94	ST5	4
GeneChemHKO121349	451	ST3GAL4	3
GeneChemHKO32145	349	ST3GAL1	3
GeneChemHKO9655	1368	SSX5	3
GeneChemHKO57636	654	SSX2B	3
GeneChemHKO31833	320	SSX2	3
GeneChemHKO83341	1601	SSTR5	3
GeneChemHKO98711	333	SSTR4	3
GeneChemHKO36369	208	SSTR3	3
GeneChemHKO31355	3387	SSTR2	3
GeneChemHKO74499	1100	SSTR1	3
GeneChemHKO54702	2976	SSR3	3
GeneChemHKO29936	1049	SSR2	3
GeneChemHKO32856	1719	SSPO	3
GeneChemHKO30774	8092	SSH3	3
GeneChemHKO72381	1469	SSBP4	3
GeneChemHKO98649	99	SSBP1	3
GeneChemHKO68367	2684	SS18L1	4
GeneChemHKO34761	601	SS18	3
GeneChemHKO48028	752	SRSF9	3
GeneChemHKO39225	232	SRSF4	3
GeneChemHKO68642	346	SRSF12	3
GeneChemHKO95024	110	SRSF11	4
GeneChemHKO73979	227	SRRM5	3
GeneChemHKO118782	2077	SRRM1	3
GeneChemHKO107951	2205	SRPX2	3
GeneChemHKO92474	1583	SRPX	3
GeneChemHKO63594	1963	SRPR	3
GeneChemHKO11885	11142	SRP68	4
GeneChemHKO103405	193	SRM	3
GeneChemHKO96573	539	SRL	3
GeneChemHKO44970	237	SRGAP2C	4
GeneChemHKO44969	237	SRGAP2B	4
GeneChemHKO91555	93	SREK1	3
GeneChemHKO19772	1070	SRD5A2	3
GeneChemHKO41344	1216	SRCRB4D	4
GeneChemHKO84386	311	SRCIN1	3
GeneChemHKO117608	737	SRBD1	4
GeneChemHKO91991	481	SPTLC1	4
GeneChemHKO41943	346	SPTBN5	4
GeneChemHKO66214	1754	SPTBN2	4
GeneChemHKO56400	6482	SPSB4	3
GeneChemHKO18455	433	SPSB3	4
GeneChemHKO80551	2163	SPSB2	3
GeneChemHKO99856	20125	SPRY3_Y	4
GeneChemHKO99855	20125	SPRY3_X	4
GeneChemHKO121187	1401	SPRY1	3
GeneChemHKO37555	479	SPRR4	3
GeneChemHKO80851	2305	SPRR2G	3
GeneChemHKO112163	444	SPRR2E	5
GeneChemHKO112162	444	SPRR2D	3
GeneChemHKO82093	1982	SPRR2B	4
GeneChemHKO112160	444	SPRR2A	3
GeneChemHKO74932	782	SPRR1B	3
GeneChemHKO10762	282	SPRR1A	4
GeneChemHKO58298	681	SPRED2	3
GeneChemHKO48902	106	SPPL3	3
GeneChemHKO10313	3239	SPPL2A	3
GeneChemHKO23514	1717	SPP1	5
GeneChemHKO58909	2639	SPON2	4
GeneChemHKO89736	6665	SPON1	3
GeneChemHKO113906	8719	SPOCK1	3
GeneChemHKO61425	4232	SPNS2	3
GeneChemHKO5764	365	SPNS1	4
GeneChemHKO109543	152	SPINT1	3
GeneChemHKO2128	196	SPINK9	3
GeneChemHKO90779	492	SPINK8	3
GeneChemHKO107628	5605	SPINK6	4
GeneChemHKO74697	170	SPINK4	4
GeneChemHKO75950	523	SPINK2	4
GeneChemHKO103883	655	SPIN4	3
GeneChemHKO118671	1257	SPIN2B	3
GeneChemHKO118670	1257	SPIN2A	4
GeneChemHKO24006	1924	SPIDR	3
GeneChemHKO104529	1353	SPICE1	3
GeneChemHKO78384	108	SPI1	5
GeneChemHKO108450	905	SPG11	4
GeneChemHKO97517	1001	SPDYE6	5
GeneChemHKO97521	198	SPDYE5	4
GeneChemHKO90603	1020	SPDYE3	3
GeneChemHKO97516	1001	SPDYE2L	5
GeneChemHKO97515	1001	SPDYE2B	6
GeneChemHKO97514	1001	SPDYE2	6
GeneChemHKO104090	77	SPDYE1	3
GeneChemHKO43000	1447	SPDYC	3
GeneChemHKO117265	115	SPDYA	3
GeneChemHKO93444	899	SPDEF	3
GeneChemHKO44783	2079	SPATC1L	3
GeneChemHKO47914	4222	SPATC1	3
GeneChemHKO95263	225	SPATA7	3
GeneChemHKO111819	1366	SPATA6L	3
GeneChemHKO107227	3585	SPATA31D4	4
GeneChemHKO107226	3585	SPATA31D3	3
GeneChemHKO98432	291	SPATA31D1	3
GeneChemHKO62567	146	SPATA31C1	3
GeneChemHKO119190	1399	SPATA31A7	4
GeneChemHKO119189	1399	SPATA31A5	6
GeneChemHKO119188	1399	SPATA31A3	6
GeneChemHKO119187	1399	SPATA31A2	5
GeneChemHKO119186	1399	SPATA31A1	3
GeneChemHKO111748	296	SPATA3	4
GeneChemHKO60306	559	SPATA19	3
GeneChemHKO99018	425	SPATA16	3
GeneChemHKO48188	1406	SPATA13	3
GeneChemHKO16624	4598	SPARCL1	3
GeneChemHKO78750	132	SPANXN5	3
GeneChemHKO25826	21477	SPANXD	4
GeneChemHKO25825	21477	SPANXC	4
GeneChemHKO108397	2070	SPANXB2	4
GeneChemHKO108396	2070	SPANXB1	4
GeneChemHKO25824	21477	SPANXA2	6
GeneChemHKO25823	21477	SPANXA1	6
GeneChemHKO105630	240	SPAM1	3
GeneChemHKO65696	1228	SPAG6	3
GeneChemHKO4700	1344	SPAG5	4
GeneChemHKO48452	1830	SPAG4	3
GeneChemHKO118039	11699	SPAG17	3
GeneChemHKO52581	495	SPAG11B	5
GeneChemHKO52580	495	SPAG11A	4
GeneChemHKO46691	130	SPACA5B	4
GeneChemHKO46690	130	SPACA5	4
GeneChemHKO119301	407	SPA17	3
GeneChemHKO18836	72	SP4	4
GeneChemHKO84767	549	SP3	3
GeneChemHKO82988	191	SP140	3
GeneChemHKO27476	117	SP1	3
GeneChemHKO34158	453	SOX8	3
GeneChemHKO121802	225	SOX6	3
GeneChemHKO90450	333	SOX5	3
GeneChemHKO48230	355	SOX4	3
GeneChemHKO45815	3649	SOX21	4
GeneChemHKO51975	6091	SOX2	3
GeneChemHKO117905	828	SOX14	4
GeneChemHKO76398	7753	SOX11	4
GeneChemHKO51485	229	SOX1	3
GeneChemHKO68358	1908	SOWAHA	3
GeneChemHKO16798	3919	SOS2	3
GeneChemHKO11377	280	SORL1	3
GeneChemHKO77569	1616	SORCS3	3
GeneChemHKO92161	24777	SOGA1	3
GeneChemHKO17557	244	SOD3	4
GeneChemHKO121237	115	SOD2	3
GeneChemHKO79365	434	SOD1	3
GeneChemHKO118177	794	SOCS6	3
GeneChemHKO1301	4340	SOCS2	3
GeneChemHKO98660	6937	SOBP	3
GeneChemHKO119973	409	SNX30	3
GeneChemHKO49233	7713	SNX3	3
GeneChemHKO1947	153	SNX27	3
GeneChemHKO72160	63	SNX21	4
GeneChemHKO36055	485	SNX20	3
GeneChemHKO122945	716	SNX2	3
GeneChemHKO35244	439	SNX19	5
GeneChemHKO102680	2497	SNX17	3
GeneChemHKO32444	18824	SNX13	4
GeneChemHKO27662	118	SNUPN	3
GeneChemHKO115743	262	SNTN	4
GeneChemHKO82393	549	SNTB2	4
GeneChemHKO108117	3602	SNRPN	3
GeneChemHKO98666	119	SNRPG	3
GeneChemHKO80133	1226	SNRNP25	6
GeneChemHKO119406	138	SNN	4
GeneChemHKO90856	438	SNIP1	3
GeneChemHKO30111	4556	SND1	3
GeneChemHKO80816	3379	SNCB	3
GeneChemHKO2407	180	SNCAIP	3
GeneChemHKO7254	699	SNAP91	3
GeneChemHKO31394	4198	SNAP25	3
GeneChemHKO90854	10827	SMYD5	3
GeneChemHKO96987	162	SMYD4	3
GeneChemHKO85543	88	SMYD1	3
GeneChemHKO73616	282	SMUG1	3
GeneChemHKO94295	90	SMS	3
GeneChemHKO21497	87	SMR3B	3
GeneChemHKO19817	6293	SMR3A	3
GeneChemHKO102832	1507	SMPDL3B	3
GeneChemHKO2780	2443	SMPD4	4
GeneChemHKO109170	384	SMPD2	3
GeneChemHKO22197	3322	SMPD1	3
GeneChemHKO21306	344	SMO	4
GeneChemHKO269	263	SMN2	4
GeneChemHKO268	263	SMN1	4
GeneChemHKO119247	704	SMIM7	3
GeneChemHKO24798	13952	SMIM6	3
GeneChemHKO84300	1068	SMIM5	4
GeneChemHKO6324	1124	SMIM21	5
GeneChemHKO122396	83	SMIM20	3
GeneChemHKO79915	527	SMIM19	3
GeneChemHKO9325	389	SMIM12	4
GeneChemHKO118494	2626	SMIM1	3
GeneChemHKO25772	453	SMG9	3
GeneChemHKO76117	3514	SMG8	3
GeneChemHKO61942	100	SMEK2	3
GeneChemHKO86601	1115	SMCR7	4
GeneChemHKO5144	13270	SMCO3	4
GeneChemHKO108629	418	SMCO2	5
GeneChemHKO118543	136	SMC6	3
GeneChemHKO83742	1577	SMARCC1	4
GeneChemHKO86111	489	SMARCAL1	4
GeneChemHKO47144	194	SMARCA4	4
GeneChemHKO62537	196	SMARCA2	3
GeneChemHKO67385	152	SMAP2	3
GeneChemHKO9437	119	SMAD9	3
GeneChemHKO104712	288	SMAD6	3
GeneChemHKO118191	6905	SMAD3	4
GeneChemHKO54901	1323	SMAD1	3
GeneChemHKO112622	427	SLX4IP	4
GeneChemHKO12910	592	SLX1B	4
GeneChemHKO12909	592	SLX1A	4
GeneChemHKO16749	405	SLURP1	3
GeneChemHKO30944	131	SLITRK4	3
GeneChemHKO107689	401	SLITRK3	3
GeneChemHKO74842	2372	SLIT1	3
GeneChemHKO105324	228	SLFN5	3
GeneChemHKO33087	411	SLCO5A1	3
GeneChemHKO87675	89	SLCO4C1	3
GeneChemHKO99976	8578	SLCO1C1	3
GeneChemHKO97460	240	SLCO1B1	3
GeneChemHKO116268	5623	SLC9A4	4
GeneChemHKO103122	7895	SLC9A2	4
GeneChemHKO12789	243	SLC8B1	4
GeneChemHKO113281	299	SLC7A7	3
GeneChemHKO99754	1372	SLC7A6OS	3
GeneChemHKO96528	105	SLC7A2	3
GeneChemHKO121879	470	SLC6A5	5
GeneChemHKO114073	3581	SLC6A3	3
GeneChemHKO88617	878	SLC6A17	3
GeneChemHKO24104	736	SLC6A12	3
GeneChemHKO19219	55	SLC6A11	3
GeneChemHKO7329	863	SLC5A9	3
GeneChemHKO2494	113	SLC5A7	3
GeneChemHKO70521	839	SLC5A2	4
GeneChemHKO9125	1020	SLC5A12	3
GeneChemHKO33909	366	SLC4A9	3
GeneChemHKO4502	1148	SLC4A4	4
GeneChemHKO90333	1264	SLC4A1	3
GeneChemHKO80429	111	SLC48A1	3
GeneChemHKO85930	345	SLC47A2	3
GeneChemHKO95825	1076	SLC44A2	3
GeneChemHKO54354	273	SLC44A1	3
GeneChemHKO82839	422	SLC43A3	3
GeneChemHKO75207	317	SLC41A3	3
GeneChemHKO112984	88	SLC41A2	3
GeneChemHKO2307	4871	SLC40A1	3
GeneChemHKO107732	136	SLC39A9	3
GeneChemHKO112483	528	SLC39A8	4
GeneChemHKO106369	2158	SLC39A7	3
GeneChemHKO98810	85	SLC39A13	3
GeneChemHKO8729	649	SLC39A12	3
GeneChemHKO96342	174	SLC39A1	3
GeneChemHKO105291	260	SLC38A8	3
GeneChemHKO105266	103	SLC38A7	3
GeneChemHKO79298	133	SLC38A6	3
GeneChemHKO72081	1214	SLC38A10	3
GeneChemHKO112453	1298	SLC36A4	4
GeneChemHKO66808	139	SLC35D3	3
GeneChemHKO46206	203	SLC35D2	4
GeneChemHKO81670	599	SLC35D1	3
GeneChemHKO87206	2292	SLC35B3	4
GeneChemHKO107458	975	SLC35A5	3
GeneChemHKO88316	692	SLC35A2	3
GeneChemHKO75595	976	SLC34A3	4
GeneChemHKO45959	1904	SLC32A1	3
GeneChemHKO98252	565	SLC30A8	3
GeneChemHKO97152	104	SLC30A7	5
GeneChemHKO72316	5178	SLC30A3	4
GeneChemHKO24988	417	SLC30A2	3
GeneChemHKO70154	336	SLC2A12	3
GeneChemHKO109630	840	SLC29A4	3
GeneChemHKO34845	4417	SLC28A1	3
GeneChemHKO97433	195	SLC27A5	3
GeneChemHKO62559	2828	SLC27A4	4
GeneChemHKO90961	224	SLC26A8	3
GeneChemHKO19552	1446	SLC26A5	4
GeneChemHKO81924	223	SLC26A2	3
GeneChemHKO52524	1150	SLC25A6_Y	4
GeneChemHKO52523	1150	SLC25A6_X	4
GeneChemHKO70340	1353	SLC25A5	3
GeneChemHKO12512	543	SLC25A42	3
GeneChemHKO29104	358	SLC25A40	3
GeneChemHKO100237	866	SLC25A4	3
GeneChemHKO40020	5763	SLC25A39	3
GeneChemHKO15664	139	SLC25A38	4
GeneChemHKO37057	1367	SLC25A37	3
GeneChemHKO57030	2486	SLC25A36	3
GeneChemHKO112832	156	SLC25A35	3
GeneChemHKO68192	404	SLC25A34	3
GeneChemHKO87195	497	SLC25A33	3
GeneChemHKO31090	505	SLC25A29	3
GeneChemHKO39460	174	SLC25A23	3
GeneChemHKO36915	357	SLC25A18	3
GeneChemHKO34882	1496	SLC25A17	3
GeneChemHKO19000	184	SLC25A12	5
GeneChemHKO12788	243	SLC24A6	5
GeneChemHKO60106	768	SLC24A5	6
GeneChemHKO116828	288	SLC24A4	3
GeneChemHKO57113	87	SLC24A3	3
GeneChemHKO29574	211	SLC24A2	4
GeneChemHKO61422	1149	SLC22A6	6
GeneChemHKO65417	427	SLC22A5	4
GeneChemHKO32719	2288	SLC22A4	3
GeneChemHKO103613	426	SLC22A18AS	4
GeneChemHKO111160	507	SLC22A18	3
GeneChemHKO21715	608	SLC22A13	3
GeneChemHKO10677	11668	SLC20A1	4
GeneChemHKO110881	274	SLC1A7	3
GeneChemHKO37129	220	SLC18A3	4
GeneChemHKO55013	12061	SLC18A2	3
GeneChemHKO3930	975	SLC17A8	3
GeneChemHKO67671	228	SLC17A7	5
GeneChemHKO50927	279	SLC17A5	4
GeneChemHKO90750	885	SLC17A4	4
GeneChemHKO37991	809	SLC17A3	3
GeneChemHKO100234	2467	SLC17A1	3
GeneChemHKO83509	4227	SLC16A7	3
GeneChemHKO99820	580	SLC16A6	4
GeneChemHKO82767	382	SLC16A5	3
GeneChemHKO53185	1299	SLC16A3	4
GeneChemHKO64353	516	SLC16A14	3
GeneChemHKO21296	164	SLC16A13	3
GeneChemHKO79926	120	SLC16A12	3
GeneChemHKO43730	153	SLC15A3	4
GeneChemHKO91482	815	SLC14A2	5
GeneChemHKO104971	7534	SLC13A3	5
GeneChemHKO118275	1426	SLC13A1	4
GeneChemHKO118511	432	SLC12A6	3
GeneChemHKO41377	292	SLC12A4	3
GeneChemHKO109030	724	SLC11A2	3
GeneChemHKO61877	281	SLC10A6	3
GeneChemHKO32287	392	SLC10A4	4
GeneChemHKO75448	167	SLC10A3	4
GeneChemHKO109709	205	SLC10A1	3
GeneChemHKO120129	1830	SLBP	3
GeneChemHKO30488	80	SKIV2L	5
GeneChemHKO5687	2320	SKIDA1	4
GeneChemHKO103972	4115	SKAP2	3
GeneChemHKO9819	155	SIX3	3
GeneChemHKO18741	301	SIT1	3
GeneChemHKO108844	187	SIRT7	3
GeneChemHKO79680	2327	SIRT6	3
GeneChemHKO25236	764	SIRT3	4
GeneChemHKO103557	74	SIRT2	4
GeneChemHKO66524	1104	SIRPG	4
GeneChemHKO45782	228	SIRPD	3
GeneChemHKO88930	200	SIRPA	3
GeneChemHKO44935	394	SIPA1L3	4
GeneChemHKO104362	332	SIPA1L1	4
GeneChemHKO44984	4655	SIN3A	3
GeneChemHKO47027	113	SIMC1	3
GeneChemHKO26196	70	SIM1	3
GeneChemHKO101006	3698	SIGLECL1	3
GeneChemHKO34517	607	SIGLEC10	3
GeneChemHKO118231	8851	SIDT1	3
GeneChemHKO53800	63	SHROOM1	3
GeneChemHKO103662	1256	SHOX_Y	4
GeneChemHKO103661	1256	SHOX_X	4
GeneChemHKO56118	1096	SHKBP1	4
GeneChemHKO49423	4005	SHISA7	3
GeneChemHKO44775	172	SHISA6	3
GeneChemHKO96858	53	SHISA3	4
GeneChemHKO35599	5103	SHISA2	3
GeneChemHKO95241	9487	SHH	3
GeneChemHKO115864	141	SHCBP1L	3
GeneChemHKO79451	394	SHANK1	3
GeneChemHKO92203	87	SH3GLB2	3
GeneChemHKO10106	432	SH3GL2	3
GeneChemHKO11013	65	SH3D21	3
GeneChemHKO95417	1312	SH3D19	4
GeneChemHKO78049	3447	SH3BP1	4
GeneChemHKO57007	804	SH2D7	3
GeneChemHKO24041	465	SH2D5	3
GeneChemHKO118547	237	SH2D4A	3
GeneChemHKO52582	291	SH2D3C	4
GeneChemHKO16457	1937	SH2B3	4
GeneChemHKO18508	303	SGSM3	5
GeneChemHKO34014	4652	SGPP1	3
GeneChemHKO33501	10416	SGPL1	4
GeneChemHKO107852	49	SGOL2	3
GeneChemHKO44103	211	SGK223	3
GeneChemHKO41876	659	SGK2	3
GeneChemHKO122248	233	SGCG	3
GeneChemHKO26396	137	SGCE	3
GeneChemHKO10645	2300	SFXN5	3
GeneChemHKO55359	6147	SFXN4	5
GeneChemHKO45936	89	SFXN3	3
GeneChemHKO49437	624	SFXN1	3
GeneChemHKO67259	436	SFRP4	3
GeneChemHKO30444	165	SFRP2	4
GeneChemHKO104815	640	SFR1	3
GeneChemHKO16026	99	SFMBT2	3
GeneChemHKO120925	93	SFMBT1	3
GeneChemHKO12097	4843	SFI1	4
GeneChemHKO92272	700	SF3B5	3
GeneChemHKO44355	70	SF3B1	3
GeneChemHKO103734	65	SF3A3	3
GeneChemHKO72482	751	SEZ6L2	3
GeneChemHKO1375	260	SETX	3
GeneChemHKO95759	2975	SETDB2	3
GeneChemHKO22691	2387	SETD9	3
GeneChemHKO23984	3944	SETD5	3
GeneChemHKO109360	188	SETD1A	3
GeneChemHKO97467	189	SESTD1	3
GeneChemHKO32121	237	SESN1	4
GeneChemHKO109411	1759	SERTM1	3
GeneChemHKO74247	317	SERTAD4	4
GeneChemHKO119728	351	SERTAD3	3
GeneChemHKO48160	1513	SERPINH1	4
GeneChemHKO63113	132	SERPING1	3
GeneChemHKO88494	3149	SERPINF2	3
GeneChemHKO83235	695	SERPINE3	3
GeneChemHKO100703	522	SERPINB9	3
GeneChemHKO100018	957	SERPINB8	3
GeneChemHKO3849	292	SERPINB4	3
GeneChemHKO3848	292	SERPINB3	3
GeneChemHKO24959	280	SERPINB13	4
GeneChemHKO73095	468	SERPINB12	3
GeneChemHKO55431	227	SERPINB1	3
GeneChemHKO120826	2441	SERPINA9	3
GeneChemHKO26495	223	SERPINA6	3
GeneChemHKO117387	576	SERPINA12	5
GeneChemHKO37623	935	SERPINA10	4
GeneChemHKO49023	746	SERPINA1	3
GeneChemHKO79643	296	SERINC1	4
GeneChemHKO5774	330	SERGEF	3
GeneChemHKO63184	1173	SERF1B	3
GeneChemHKO63183	1173	SERF1A	3
GeneChemHKO95550	89	SERBP1	3
GeneChemHKO16040	166	SERAC1	3
GeneChemHKO105807	358	SEPN1	3
GeneChemHKO86432	270	SENP8	4
GeneChemHKO117182	83	SENP7	3
GeneChemHKO114389	4931	SENP1	4
GeneChemHKO21227	1677	SEMA6D	3
GeneChemHKO102823	603	SEMA6C	3
GeneChemHKO110913	185	SEMA5B	3
GeneChemHKO106195	127	SEMA4G	3
GeneChemHKO109412	562	SEMA4D	3
GeneChemHKO108661	3394	SEMA4A	3
GeneChemHKO100248	120	SEMA3G	3
GeneChemHKO81000	2659	SEMA3F	3
GeneChemHKO11410	2025	SEMA3B	3
GeneChemHKO64057	559	SEMA3A	4
GeneChemHKO10285	2028	SELT	3
GeneChemHKO65615	226	SELPLG	4
GeneChemHKO100391	3049	SELM	3
GeneChemHKO112844	24583	SEL1L3	3
GeneChemHKO104476	1574	SECISBP2L	5
GeneChemHKO46366	264	SEC31A	4
GeneChemHKO78465	75	SEC24A	3
GeneChemHKO36134	1168	SEC14L6	4
GeneChemHKO55851	3768	SEC14L1	3
GeneChemHKO43912	547	SEC13	3
GeneChemHKO470	2182	SDS	3
GeneChemHKO19955	1031	SDR9C7	3
GeneChemHKO81813	1604	SDR42E1	4
GeneChemHKO53481	3348	SDPR	4
GeneChemHKO99904	143	SDK2	3
GeneChemHKO97296	356	SDHC	4
GeneChemHKO74040	1361	SDF4	3
GeneChemHKO18301	711	SDC3	3
GeneChemHKO95829	308	SDC1	4
GeneChemHKO72787	797	SCYL1	3
GeneChemHKO8997	7795	SCUBE3	4
GeneChemHKO37364	2368	SCUBE2	4
GeneChemHKO91387	475	SCTR	3
GeneChemHKO50676	6104	SCRT1	3
GeneChemHKO61381	4480	SCPEP1	3
GeneChemHKO89049	8252	SCO1	5
GeneChemHKO25307	2265	SCNN1B	3
GeneChemHKO10371	5916	SCN5A	4
GeneChemHKO9794	635	SCN4B	3
GeneChemHKO231	1416	SCN2B	3
GeneChemHKO69215	463	SCMH1	3
GeneChemHKO115884	2585	SCLY	4
GeneChemHKO1303	6665	SCGB3A2	3
GeneChemHKO111958	123	SCGB2A2	3
GeneChemHKO119930	369	SCGB1D4	4
GeneChemHKO110860	2188	SCGB1D2	5
GeneChemHKO12576	846	SCGB1A1	3
GeneChemHKO101613	150	SCG2	4
GeneChemHKO54187	118	SCD	4
GeneChemHKO102268	188	SCCPDH	3
GeneChemHKO50781	387	SCARF1	3
GeneChemHKO29584	670	SCARA3	3
GeneChemHKO31189	6047	SCAND3	4
GeneChemHKO120581	337	SCAI	5
GeneChemHKO17408	1057	SCAF1	3
GeneChemHKO33793	658	SBSN	3
GeneChemHKO105629	212	SAT2	3
GeneChemHKO10475	253	SARDH	3
GeneChemHKO113000	439	SAR1B	4
GeneChemHKO35784	303	SAR1A	3
GeneChemHKO20185	1365	SAP18	3
GeneChemHKO9277	206	SAMSN1	3
GeneChemHKO5626	3961	SAMHD1	3
GeneChemHKO65922	84	SAMD9L	3
GeneChemHKO114807	573	SAMD9	4
GeneChemHKO30930	4628	SAMD8	4
GeneChemHKO97049	1947	SAMD5	5
GeneChemHKO35301	6862	SAMD4A	4
GeneChemHKO35714	197	SAMD3	4
GeneChemHKO44743	3243	SAMD14	3
GeneChemHKO41258	3062	SALL1	3
GeneChemHKO102180	573	SAGE1	3
GeneChemHKO53760	158	SAG	3
GeneChemHKO106809	3950	SAA4	3
GeneChemHKO106808	3950	SAA2-SAA4	3
GeneChemHKO99747	772	S1PR1	3
GeneChemHKO56492	745	S100A8	3
GeneChemHKO55176	5105	S100A7	3
GeneChemHKO80598	12188	S100A6	4
GeneChemHKO112335	314	S100A4	3
GeneChemHKO80107	123	S100A2	3
GeneChemHKO34455	173	S100A14	3
GeneChemHKO39487	784	S100A10	4
GeneChemHKO57946	172	RYR1	3
GeneChemHKO76261	362	RYBP	3
GeneChemHKO90477	574	RXRA	4
GeneChemHKO100872	5679	RWDD3	3
GeneChemHKO92621	1158	RWDD2A	4
GeneChemHKO103933	159	RUSC1	3
GeneChemHKO106396	6120	RUNX2	3
GeneChemHKO28340	81	RUNDC3B	4
GeneChemHKO49181	7123	RUFY2	4
GeneChemHKO23745	1199	RTP4	3
GeneChemHKO8566	2255	RTP1	3
GeneChemHKO104928	3954	RTN4RL1	3
GeneChemHKO17755	195	RTN4R	3
GeneChemHKO106807	1445	RTN4IP1	3
GeneChemHKO25486	619	RTN3	3
GeneChemHKO83139	301	RTN2	3
GeneChemHKO117412	429	RTFDC1	4
GeneChemHKO19312	182	RTF1	3
GeneChemHKO58216	211	RSU1	3
GeneChemHKO4973	772	RSPRY1	3
GeneChemHKO104905	2589	RSPO3	3
GeneChemHKO92888	3849	RSPH9	3
GeneChemHKO27083	112	RSPH4A	3
GeneChemHKO76156	95	RSL24D1	3
GeneChemHKO92491	7864	RSG1	3
GeneChemHKO14584	111	RSC1A1	3
GeneChemHKO6824	526	RSAD2	3
GeneChemHKO27563	159	RS1	3
GeneChemHKO46016	676	RRP36	3
GeneChemHKO34805	136	RRP12	3
GeneChemHKO42446	49	RRNAD1	3
GeneChemHKO78865	75	RREB1	4
GeneChemHKO40772	265	RRAS2	3
GeneChemHKO99392	737	RRAGD	4
GeneChemHKO121469	711	RRAGB	4
GeneChemHKO9290	187	RPS6KC1	3
GeneChemHKO113668	1853	RPS6KA6	3
GeneChemHKO24383	414	RPS6KA4	3
GeneChemHKO45860	1273	RPS6	3
GeneChemHKO47033	77	RPS5	3
GeneChemHKO104124	184	RPS4Y2	3
GeneChemHKO119608	129	RPS21	4
GeneChemHKO106310	1292	RPS2	4
GeneChemHKO118302	714	RPS17L	3
GeneChemHKO118301	714	RPS17	3
GeneChemHKO113036	54	RPS10	3
GeneChemHKO29939	475	RPP30	3
GeneChemHKO71185	2661	RPL7L1	3
GeneChemHKO96988	369	RPL7A	4
GeneChemHKO89000	1571	RPL6	3
GeneChemHKO105029	246	RPL3L	6
GeneChemHKO8691	419	RPL31	3
GeneChemHKO112485	1714	RPL26L1	3
GeneChemHKO62866	162	RPL19	3
GeneChemHKO122507	4166	RPL10A	4
GeneChemHKO41911	1432	RPH3AL	3
GeneChemHKO88241	129	RPGRIP1L	3
GeneChemHKO24520	3913	RPE	4
GeneChemHKO65632	684	RPA3	3
GeneChemHKO114772	2040	RPA1	3
GeneChemHKO120990	5965	RP1	3
GeneChemHKO13312	310	ROS1	5
GeneChemHKO5228	88	RORB	4
GeneChemHKO38173	2121	ROPN1B	3
GeneChemHKO42456	19786	ROBO3	4
GeneChemHKO114687	2094	ROBO2	3
GeneChemHKO17367	503	RNPEP	3
GeneChemHKO6303	194	RNMTL1	3
GeneChemHKO103784	140	RNLS	3
GeneChemHKO117578	111	RNGTT	3
GeneChemHKO116147	2557	RNFT2	3
GeneChemHKO60215	304	RNF34	3
GeneChemHKO55790	143	RNF32	3
GeneChemHKO72418	334	RNF31	3
GeneChemHKO112654	441	RNF222	3
GeneChemHKO57496	1514	RNF208	3
GeneChemHKO87296	2018	RNF207	3
GeneChemHKO43360	266	RNF2	3
GeneChemHKO22247	427	RNF19B	3
GeneChemHKO20009	6518	RNF183	4
GeneChemHKO69035	562	RNF181	3
GeneChemHKO116437	658	RNF152	4
GeneChemHKO86382	352	RNF150	4
GeneChemHKO93562	1134	RNF148	4
GeneChemHKO22719	335	RNF146	3
GeneChemHKO114546	122	RNF141	3
GeneChemHKO24053	135	RNF139	3
GeneChemHKO89556	1806	RNF130	3
GeneChemHKO85271	785	RNF126	3
GeneChemHKO78258	926	RNF112	3
GeneChemHKO120086	1179	RNF103	3
GeneChemHKO71567	243	RNF10	4
GeneChemHKO101457	211	RNASE9	3
GeneChemHKO96304	3292	RNASE8	3
GeneChemHKO14533	403	RNASE6	3
GeneChemHKO56777	782	RNASE3	3
GeneChemHKO9772	1791	RNASE13	3
GeneChemHKO66363	181	RNASE11	3
GeneChemHKO12912	1082	RMND5B	4
GeneChemHKO121644	451	RMND1	3
GeneChemHKO57106	120	RMI2	4
GeneChemHKO100774	955	RMI1	3
GeneChemHKO118839	2004	RLTPR	5
GeneChemHKO86342	68	RLN2	3
GeneChemHKO39293	2696	RLBP1	3
GeneChemHKO121240	3284	RIPPLY3	4
GeneChemHKO80295	1520	RIPK1	4
GeneChemHKO110045	366	RIOK3	3
GeneChemHKO19498	128	RIN3	3
GeneChemHKO6746	522	RIMS2	4
GeneChemHKO38753	526	RIMBP3C	4
GeneChemHKO38752	526	RIMBP3B	4
GeneChemHKO41302	164	RIMBP2	5
GeneChemHKO108521	2194	RICTOR	3
GeneChemHKO47768	715	RIC3	3
GeneChemHKO66382	237	RHPN2	4
GeneChemHKO55907	12938	RHOU	3
GeneChemHKO103609	2651	RHOT2	3
GeneChemHKO109184	3227	RHOH	3
GeneChemHKO50089	129	RHOG	3
GeneChemHKO114274	1509	RHOC	3
GeneChemHKO24794	742	RHOBTB2	5
GeneChemHKO103863	379	RHOBTB1	3
GeneChemHKO52974	1557	RHO	4
GeneChemHKO16523	2020	RHNO1	3
GeneChemHKO27992	4612	RHEBL1	3
GeneChemHKO54015	3181	RHEB	3
GeneChemHKO46584	997	RHD	3
GeneChemHKO31116	5080	RHBDF2	3
GeneChemHKO20131	2593	RHBDF1	4
GeneChemHKO78094	179	RHBDD2	3
GeneChemHKO6966	3327	RGS5	3
GeneChemHKO96000	114	RGS17	3
GeneChemHKO19253	475	RGS16	3
GeneChemHKO121378	423	RGS13	3
GeneChemHKO67847	6807	RGS1	5
GeneChemHKO77095	57	RGR	3
GeneChemHKO60604	374	RGPD8	4
GeneChemHKO54995	460	RGPD6	5
GeneChemHKO60602	374	RGPD5	4
GeneChemHKO56690	3132	RGPD3	3
GeneChemHKO60737	975	RGPD2	3
GeneChemHKO103993	133	RGPD1	3
GeneChemHKO102284	239	RGL4	4
GeneChemHKO15964	1339	RGAG1	4
GeneChemHKO3744	486	RFX5	3
GeneChemHKO81851	490	RFX2	4
GeneChemHKO112403	200	RFTN2	4
GeneChemHKO58125	660	RFPL4B	4
GeneChemHKO47476	463	RFPL4AL1	3
GeneChemHKO99614	1634	RFPL2	4
GeneChemHKO112031	1632	REXO4	3
GeneChemHKO25768	2245	REXO2	4
GeneChemHKO97596	349	REXO1	3
GeneChemHKO92919	339	RETNLB	3
GeneChemHKO54713	2188	RERGL	3
GeneChemHKO115714	1532	RER1	3
GeneChemHKO89142	1500	REM1	5
GeneChemHKO96059	164	REG4	3
GeneChemHKO54762	255	REG3G	3
GeneChemHKO4034	169	REG3A	3
GeneChemHKO121332	682	REEP5	3
GeneChemHKO20252	2250	REEP3	3
GeneChemHKO5088	123	RECQL	4
GeneChemHKO2896	372	REC8	3
GeneChemHKO68141	641	RDM1	3
GeneChemHKO42223	837	RDH8	3
GeneChemHKO88898	118	RDH14	3
GeneChemHKO49943	1224	RD3	4
GeneChemHKO115712	20694	RCSD1	3
GeneChemHKO45843	1443	RCE1	3
GeneChemHKO46443	331	RCC1	3
GeneChemHKO98311	111	RCBTB2	3
GeneChemHKO105066	1276	RCBTB1	3
GeneChemHKO4395	382	RCAN2	4
GeneChemHKO10311	376	RBPJ	4
GeneChemHKO108725	7466	RBP3	4
GeneChemHKO20453	371	RBP2	4
GeneChemHKO24511	743	RBMY1J	4
GeneChemHKO104383	1945	RBMY1F	4
GeneChemHKO104382	1945	RBMY1E	6
GeneChemHKO104381	1945	RBMY1D	6
GeneChemHKO24507	743	RBMY1B	5
GeneChemHKO24506	743	RBMY1A1	5
GeneChemHKO50242	1484	RBMXL2	3
GeneChemHKO121630	665	RBMX2	3
GeneChemHKO55442	5441	RBMS2	3
GeneChemHKO510	353	RBM7	3
GeneChemHKO113438	5020	RBM5	4
GeneChemHKO25291	78	RBM41	3
GeneChemHKO64251	71	RBM33	3
GeneChemHKO84894	606	RBM23	5
GeneChemHKO30509	182	RBM14-RBM4	3
GeneChemHKO75704	679	RBM14	3
GeneChemHKO110927	195	RBM12	4
GeneChemHKO5741	546	RBM11	3
GeneChemHKO37109	331	RBL1	3
GeneChemHKO44780	317	RBFOX3	3
GeneChemHKO116861	531	RBBP9	3
GeneChemHKO72491	23352	RBAK-RBAKDN	3
GeneChemHKO72490	23352	RBAK-LOC389458	4
GeneChemHKO72489	23352	RBAK	4
GeneChemHKO99806	108	RB1CC1	3
GeneChemHKO121895	5768	RAX	4
GeneChemHKO76434	2091	RASSF1	4
GeneChemHKO36699	4000	RASL11B	3
GeneChemHKO113272	1127	RASL10B	6
GeneChemHKO6398	2022	RASGEF1B	4
GeneChemHKO46051	555	RASAL2	3
GeneChemHKO65819	4725	RASA4B	6
GeneChemHKO105519	4083	RASA4	5
GeneChemHKO40368	1595	RARRES2	4
GeneChemHKO8154	1095	RARB	4
GeneChemHKO70825	4222	RARA	4
GeneChemHKO13014	1207	RAPGEF4	3
GeneChemHKO39921	2120	RAPGEF3	3
GeneChemHKO20836	2438	RAP2C	3
GeneChemHKO43090	199	RAP2A	3
GeneChemHKO21378	978	RANGRF	4
GeneChemHKO110604	217	RANBP6	4
GeneChemHKO63075	248	RANBP2	3
GeneChemHKO120178	221	RANBP17	3
GeneChemHKO2249	673	RAN	4
GeneChemHKO53772	760	RAMP1	3
GeneChemHKO83238	1005	RALYL	3
GeneChemHKO55229	890	RALY	3
GeneChemHKO118711	157	RALGPS2	3
GeneChemHKO45529	176	RALGAPA1	3
GeneChemHKO43438	18756	RALB	3
GeneChemHKO89747	656	RAI2	3
GeneChemHKO25861	401	RAI14	3
GeneChemHKO2270	120	RAG1	3
GeneChemHKO42973	558	RAD54L2	3
GeneChemHKO112142	180	RAD54L	3
GeneChemHKO122609	2060	RAD52	3
GeneChemHKO61197	2880	RAD51D	4
GeneChemHKO24466	9498	RAD51B	4
GeneChemHKO96774	1006	RAD51	3
GeneChemHKO29314	153	RAD23B	3
GeneChemHKO95655	56	RAC1	3
GeneChemHKO114992	10197	RABL5	4
GeneChemHKO89376	579	RABL3	4
GeneChemHKO104960	219	RABIF	4
GeneChemHKO98446	166	RABGAP1L	4
GeneChemHKO80309	523	RAB9B	4
GeneChemHKO34528	202	RAB6B	3
GeneChemHKO69462	319	RAB5A	3
GeneChemHKO46730	955	RAB42	4
GeneChemHKO62564	867	RAB41	3
GeneChemHKO114728	134	RAB40A	3
GeneChemHKO3699	131	RAB3IL1	3
GeneChemHKO106772	652	RAB3C	3
GeneChemHKO36024	1331	RAB3A	3
GeneChemHKO22146	1731	RAB35	4
GeneChemHKO23787	890	RAB33B	3
GeneChemHKO34527	17640	RAB32	3
GeneChemHKO25078	185	RAB31	3
GeneChemHKO109555	255	RAB30	3
GeneChemHKO54805	797	RAB2B	3
GeneChemHKO123270	235	RAB28	3
GeneChemHKO1037	78	RAB21	3
GeneChemHKO53511	486	RAB19	3
GeneChemHKO94679	21813	RAB14	3
GeneChemHKO66243	188	RAB11FIP5	3
GeneChemHKO78969	224	RAB11FIP3	3
GeneChemHKO107175	281	R3HDM2	3
GeneChemHKO92580	464	QRFPR	5
GeneChemHKO82780	333	PYROXD1	3
GeneChemHKO6802	154	PYGM	4
GeneChemHKO39118	108	PYGB	3
GeneChemHKO79208	7821	PYDC1	3
GeneChemHKO111956	165	PYCRL	3
GeneChemHKO55012	444	PYCR2	3
GeneChemHKO46199	191	PXMP2	3
GeneChemHKO54510	2044	PXDNL	3
GeneChemHKO94660	542	PWP2	3
GeneChemHKO99840	197	PWP1	3
GeneChemHKO78032	10513	PVRL4	3
GeneChemHKO92103	4414	PVRL3	3
GeneChemHKO84152	118	PVRL1	3
GeneChemHKO37308	1401	PUM2	3
GeneChemHKO23648	53	PTTG1IP	3
GeneChemHKO22919	142	PTS	4
GeneChemHKO104611	173	PTRHD1	3
GeneChemHKO83652	280	PTRH1	3
GeneChemHKO54603	276	PTPRU	3
GeneChemHKO31330	1377	PTPRS	3
GeneChemHKO18269	605	PTPRR	4
GeneChemHKO30343	529	PTPRK	4
GeneChemHKO36794	84	PTPRB	3
GeneChemHKO105984	104	PTPRA	4
GeneChemHKO112600	1121	PTPN3	3
GeneChemHKO121018	1073	PTPN21	3
GeneChemHKO114122	2814	PTPLB	3
GeneChemHKO67731	3810	PTPLAD1	3
GeneChemHKO97874	770	PTP4A3	5
GeneChemHKO34714	1044	PTP4A2	3
GeneChemHKO70081	119	PTOV1	3
GeneChemHKO119404	906	PTMS	3
GeneChemHKO100512	551	PTGFRN	3
GeneChemHKO121688	324	PTGFR	3
GeneChemHKO13358	334	PTGES3L	3
GeneChemHKO117628	142	PTGES3	3
GeneChemHKO76519	179	PTGDR2	3
GeneChemHKO56448	120	PTBP1	3
GeneChemHKO22447	146	PTAR1	5
GeneChemHKO71587	2582	PTAFR	3
GeneChemHKO75223	105	PSRC1	3
GeneChemHKO5279	104	PSPH	3
GeneChemHKO46624	1939	PSORS1C2	4
GeneChemHKO102668	512	PSORS1C1	3
GeneChemHKO32378	236	PSME2	3
GeneChemHKO45260	813	PSMD13	3
GeneChemHKO11651	345	PSMC3	3
GeneChemHKO101641	168	PSMC1	3
GeneChemHKO5549	237	PSMB8	3
GeneChemHKO60909	236	PSMB7	3
GeneChemHKO4665	66	PSMB4	3
GeneChemHKO122267	114	PSMB2	3
GeneChemHKO95047	223	PSMB10	4
GeneChemHKO23643	250	PSMA8	3
GeneChemHKO17793	4209	PSKH1	3
GeneChemHKO10279	610	PSG8	3
GeneChemHKO32625	189	PSG5	4
GeneChemHKO16189	11485	PSENEN	5
GeneChemHKO53210	153	PSEN2	3
GeneChemHKO41346	117	PSD4	3
GeneChemHKO44116	1603	PSD	3
GeneChemHKO29593	132	PSCA	4
GeneChemHKO122072	1199	PRY2	5
GeneChemHKO122071	1199	PRY	5
GeneChemHKO61586	106	PRX	3
GeneChemHKO66576	2108	PRSS8	4
GeneChemHKO51744	1627	PRSS55	3
GeneChemHKO48412	228	PRSS48	3
GeneChemHKO88770	1281	PRSS23	3
GeneChemHKO29043	286	PRRT3	3
GeneChemHKO31200	840	PRRG3	4
GeneChemHKO9776	581	PRRC2C	3
GeneChemHKO5635	5969	PRRC1	4
GeneChemHKO62164	326	PRR9	3
GeneChemHKO55346	5393	PRR5-ARHGAP8	4
GeneChemHKO55345	5393	PRR5	3
GeneChemHKO81101	201	PRR3	3
GeneChemHKO98241	726	PRR20E	5
GeneChemHKO98240	726	PRR20D	5
GeneChemHKO98239	726	PRR20C	5
GeneChemHKO98238	726	PRR20B	5
GeneChemHKO98237	726	PRR20A	5
GeneChemHKO92676	1926	PRR19	4
GeneChemHKO116602	3515	PRR16	3
GeneChemHKO33618	1003	PRR14L	4
GeneChemHKO69107	126	PRR11	3
GeneChemHKO515	177	PRPSAP2	3
GeneChemHKO70860	172	PRPS1L1	3
GeneChemHKO40121	736	PRPF8	4
GeneChemHKO85938	594	PRPF40B	3
GeneChemHKO96469	1236	PRPF39	3
GeneChemHKO17290	895	PRPF31	3
GeneChemHKO39832	15993	PROX2	3
GeneChemHKO45385	139	PROS1	4
GeneChemHKO90281	1115	PROK2	3
GeneChemHKO84663	2498	PROCR	3
GeneChemHKO10326	73	PROB1	3
GeneChemHKO2948	1015	PRND	3
GeneChemHKO50815	214	PRMT2	4
GeneChemHKO50903	10993	PRM3	3
GeneChemHKO17674	333	PRLHR	3
GeneChemHKO3402	512	PRKRA	3
GeneChemHKO112347	90	PRKG2	3
GeneChemHKO37870	323	PRKD3	4
GeneChemHKO19320	2801	PRKD2	5
GeneChemHKO35249	1350	PRKCZ	4
GeneChemHKO89433	59	PRKCQ	3
GeneChemHKO107954	4393	PRKCI	4
GeneChemHKO3449	421	PRKAR2B	3
GeneChemHKO29205	119	PRKAG3	3
GeneChemHKO96513	1406	PRKACG	4
GeneChemHKO59209	610	PRKACB	3
GeneChemHKO56601	1089	PRKACA	3
GeneChemHKO108508	236	PRIM1	3
GeneChemHKO10431	369	PRICKLE4	3
GeneChemHKO95283	3571	PRH2	4
GeneChemHKO41821	4181	PREX2	4
GeneChemHKO29674	505	PREX1	3
GeneChemHKO92795	1432	PRELP	3
GeneChemHKO33683	4144	PREB	4
GeneChemHKO58251	387	PRDX5	3
GeneChemHKO49561	2611	PRDM6	3
GeneChemHKO113425	2497	PRDM5	4
GeneChemHKO37890	116	PRDM4	3
GeneChemHKO52355	2309	PRDM2	3
GeneChemHKO47802	694	PRDM16	5
GeneChemHKO54687	173	PRDM14	3
GeneChemHKO32070	86	PRDM10	3
GeneChemHKO85109	1125	PRCC	3
GeneChemHKO114987	185	PRB3	3
GeneChemHKO69014	375	PRB2	4
GeneChemHKO116732	200	PRB1	5
GeneChemHKO75200	3104	PRAP1	3
GeneChemHKO5218	5573	PRAMEF9	5
GeneChemHKO37739	2043	PRAMEF8	3
GeneChemHKO71089	1311	PRAMEF7	3
GeneChemHKO69011	3624	PRAMEF5	3
GeneChemHKO36319	200	PRAMEF4	3
GeneChemHKO69010	3624	PRAMEF22	3
GeneChemHKO5217	5573	PRAMEF21	6
GeneChemHKO5216	5573	PRAMEF20	4
GeneChemHKO69007	3624	PRAMEF18	5
GeneChemHKO69006	3624	PRAMEF17	3
GeneChemHKO55415	443	PRAMEF16	4
GeneChemHKO5215	5573	PRAMEF15	5
GeneChemHKO69005	3624	PRAMEF13	3
GeneChemHKO56806	246	PRAMEF12	3
GeneChemHKO55403	3525	PRAMEF11	3
GeneChemHKO69004	3624	PRAMEF10	4
GeneChemHKO33144	230	PPP5D1	4
GeneChemHKO83195	1134	PPP5C	3
GeneChemHKO93498	54	PPP4R2	3
GeneChemHKO122537	78	PPP4C	5
GeneChemHKO6881	171	PPP2R5C	4
GeneChemHKO118497	229	PPP2R4	3
GeneChemHKO108487	661	PPP2R3B_Y	4
GeneChemHKO108486	661	PPP2R3B_X	4
GeneChemHKO106958	990	PPP2R3A	3
GeneChemHKO106307	638	PPP2R2A	3
GeneChemHKO99452	234	PPP1R9A	3
GeneChemHKO71335	66	PPP1R7	3
GeneChemHKO54215	96	PPP1R42	5
GeneChemHKO28268	7254	PPP1R3G	3
GeneChemHKO56731	67	PPP1R3D	3
GeneChemHKO28827	890	PPP1R3C	3
GeneChemHKO39526	247	PPP1R36	3
GeneChemHKO84312	2051	PPP1R35	3
GeneChemHKO1240	1938	PPP1R26	3
GeneChemHKO96422	123	PPP1R2	3
GeneChemHKO60475	326	PPP1R15B	3
GeneChemHKO41576	7834	PPP1R12C	4
GeneChemHKO81205	652	PPP1R11	3
GeneChemHKO35490	487	PPP1R10	3
GeneChemHKO66297	160	PPP1CC	4
GeneChemHKO102736	133	PPM1K	3
GeneChemHKO104824	52	PPM1H	3
GeneChemHKO118426	128	PPIF	4
GeneChemHKO30931	1027	PPIC	3
GeneChemHKO65516	123	PPIAL4G	4
GeneChemHKO110958	3106	PPIAL4F	4
GeneChemHKO110957	3106	PPIAL4E	4
GeneChemHKO62574	989	PPIAL4D	5
GeneChemHKO62573	989	PPIAL4C	5
GeneChemHKO62572	989	PPIAL4B	5
GeneChemHKO62571	989	PPIAL4A	5
GeneChemHKO25837	382	PPIA	3
GeneChemHKO25007	1051	PPAT	3
GeneChemHKO22463	1261	PPARGC1B	3
GeneChemHKO15546	932	PPAPDC3	4
GeneChemHKO87925	59	PPAP2C	3
GeneChemHKO60739	306	PPA1	3
GeneChemHKO89506	1095	PP2D1	3
GeneChemHKO9328	3569	POU5F1	4
GeneChemHKO37102	3548	POU4F3	3
GeneChemHKO106036	138	POU3F4	3
GeneChemHKO50280	2346	POU3F3	4
GeneChemHKO24394	308	POU3F2	3
GeneChemHKO112033	596	POU2F3	3
GeneChemHKO35142	1134	POU2F2	3
GeneChemHKO93829	127	POU2F1	3
GeneChemHKO60723	484	POU1F1	4
GeneChemHKO101489	824	POTEM	5
GeneChemHKO101488	824	POTEJ	5
GeneChemHKO101487	824	POTEI	4
GeneChemHKO101486	824	POTEH	5
GeneChemHKO62305	1884	POTEG	3
GeneChemHKO9151	5048	POTEF	5
GeneChemHKO9150	5048	POTEE	4
GeneChemHKO108579	5046	POTED	3
GeneChemHKO101494	934	POTEC	3
GeneChemHKO9149	5048	POTEB2	6
GeneChemHKO9148	5048	POTEB	6
GeneChemHKO33307	147	POP7	4
GeneChemHKO20025	631	POP1	4
GeneChemHKO38745	111	PON2	3
GeneChemHKO63032	4077	POMT2	3
GeneChemHKO91424	2634	POMK	4
GeneChemHKO20512	211	POLR3K	3
GeneChemHKO93205	2361	POLR3E	3
GeneChemHKO23267	172	POLR3C	3
GeneChemHKO42668	3510	POLR2J3	3
GeneChemHKO42667	3510	POLR2J2	3
GeneChemHKO103889	81	POLR2D	3
GeneChemHKO111067	262	POLR2B	3
GeneChemHKO30038	168	POLR2A	3
GeneChemHKO33863	135	POLR1E	3
GeneChemHKO103341	2318	POLR1B	3
GeneChemHKO19151	756	POLN	3
GeneChemHKO36233	640	POLM	3
GeneChemHKO91635	612	POLL	5
GeneChemHKO75910	417	POLG	3
GeneChemHKO103240	101	POLE4	3
GeneChemHKO92501	2099	POLDIP3	3
GeneChemHKO65153	192	POLB	3
GeneChemHKO90446	83	POLA2	3
GeneChemHKO64205	2111	POFUT2	3
GeneChemHKO99815	76	PODXL2	3
GeneChemHKO5998	4631	PODNL1	4
GeneChemHKO107674	120	POC5	3
GeneChemHKO17233	9262	POC1B-GALNT4	4
GeneChemHKO17232	9262	POC1B	3
GeneChemHKO10897	1112	POC1A	3
GeneChemHKO117665	4452	PNRC2	3
GeneChemHKO60527	911	PNPLA3	4
GeneChemHKO55769	1265	PNPLA1	3
GeneChemHKO121705	503	PNO1	3
[truncated: 3,928 more rows]

## Sheet: Overlapped genes
genes
ZXDC
ZSCAN10
ZNF93
ZNF880
ZNF816-ZNF321P
ZNF816
ZNF783
ZNF713
ZNF680
ZNF645
ZNF644
ZNF641
ZNF597
ZNF587
ZNF577
ZNF568
ZNF559-ZNF177
ZNF518B
ZNF444
ZNF404
ZNF391
ZNF384
ZNF35
ZNF334
ZNF287
ZNF283
ZNF280D
ZNF277
ZNF256
ZNF236
ZNF222
ZNF205
ZNF177
ZNF154
ZIM3
ZFP92
ZCCHC16
ZBTB44
ZBTB37
ZBED1_Y
ZAK
YPEL5
XPC
XKRY2
XKRY
WRAP73
WNT7B
WNT11
WFIKKN1
WDR35
WDR31
WASF3
WASF1
VSIG2
VSIG1
VPS33B
VIPR2
VIM
VCX2
VAX1
VAV2
VASH2
VAMP5
USP28
USP22
USP19
USP17L5
USP17L30
USP17L3
USP17L29
USP17L28
USP17L27
USP17L26
USP17L25
USP17L24
USP17L22
USP17L21
USP17L20
USP17L1P
USP17L19
USP17L18
USP17L17
USP17L13
USP17L12
USP17L11
USP15
USP13
USH1G
USE1
USB1
URM1
UNKL
UNC79
UNC119B
ULK1
ULBP3
ULBP1
UHRF1BP1L
UGT2B28
UGT1A9
UGT1A8
UGT1A7
UGT1A6
UGT1A5
UGT1A4
UGT1A3
UGT1A10
UEVLD
UCP3
UBE3D
UBE2O
UBE2NL
UBAP2L
TYMP
TTC4
TTC39A
TSPY8
TSPY3
TSPY1
TSPAN1
TSNARE1
TRO
TRIM64B
TRIM63
TRIM49D1
TRIM49C
TRIM49B
TRIM49
TRIM45
TRIM42
TRIM33
TRIM15
TRAF4
TPPP
TPD52L1
TP63
TOB1
TNPO3
TNF
TMPRSS9
TMEM99
TMEM92
TMEM86A
TMEM74
TMEM72
TMEM68
TMEM50B
TMEM257
TMEM234
TMEM229A
TMEM225
TMEM211
TMEM145
TMEM132E
TM9SF1
TIGIT
THSD1
THG1L
THBS4
TEX9
TERF2IP
TENM4
TEKT5
TEAD4
TDRP
TDRD9
TCN2
TCHP
TCEAL8
TBL2
TBCEL
TBC1D10C
TBC1D10A
TBC1D1
TAZ
TAS2R46
TAPBPL
TAF1L
TAB2
SYT9
SYT6
SYT17
SYT11
SYNPR
SYNDIG1L
SYCN
SVIL
SUSD4
SUMO4
SULT1E1
SULT1A2
SULF1
STEAP1
STARD13
ST6GALNAC3
SSTR5
SSTR3
SSH3
SRSF12
SRPX2
SRPX
SRBD1
SPSB4
SPRY3_Y
SPRR2E
SPRR1A
SPNS1
SPINK8
SPINK6
SPINK2
SPATA6L
SPATA31D4
SPATA31D3
SPATA31C1
SPATA31A5
SPATA31A2
SPANXN5
SPANXD
SPANXB1
SPAG6
SPAG11B
SOX14
SOX1
SOS2
SORL1
SOCS6
SNX3
SNX19
SNX17
SNX13
SNCB
SMUG1
SMPD4
SMIM21
SMCR7
SMAD9
SMAD6
SMAD3
SMAD1
SLC6A5
SLC5A9
SLC4A9
SLC4A1
SLC47A2
SLC44A2
SLC44A1
SLC38A10
SLC36A4
SLC30A3
SLC25A42
SLC25A4
SLC25A39
SLC25A37
SLC25A36
SLC25A29
SLC25A18
SLC25A12
SLC22A4
SLC22A13
SLC20A1
SLC18A2
SLC17A1
SLC16A6
SLC12A4
SLC10A4
SKIV2L
SKIDA1
SIRT6
SIRT3
SIRT2
SIPA1L3
SIPA1L1
SIGLEC10
SHH
SH3GL2
SH3BP1
SH2D7
SH2B3
SGK2
SFXN5
SFXN4
SFXN1
SFRP2
SFMBT2
SFI1
SF3B5
SEZ6L2
SETD5
SESTD1
SESN1
SEPN1
SEMA3A
SECISBP2L
SDPR
SDHC
SDF4
SCNN1B
SCGB3A2
SCGB1A1
SCG2
SCAND3
SCAI
SAMD8
SAMD4A
SAMD3
SAMD14
SAGE1
SAA2-SAA4
S100A4
RUNX2
RTP1
RSPH9
RSG1
RRAGB
RPS6KA6
RPS6KA4
RPS6
RPS2
RPS17L
RPS17
RPP30
RPL26L1
RP1
RNF34
RNF2
RNF19B
RNF148
RIPPLY3
RHOBTB1
RHBDF1
RGAG1
RERGL
REM1
RCC1
RCBTB1
RBMY1E
RBMY1D
RBMY1B
RBMY1A1
RBMXL2
RBM5
RBM23
RBBP9
RASAL2
RASA4
RARA
RANGRF
RANBP6
RALYL
RAD51D
RABIF
RAB5A
RAB41
RAB40A
RAB30
RAB2B
R3HDM2
PTPRU
PTPRS
PTPRK
PTPLB
PTGDR2
PSMB8
PSKH1
PRY2
PRY
PRX
PRRG3
PRRC2C
PRR5
PRR20A
PRR14L
PROCR
PROB1
PRKG2
PRKD2
PRKCI
PRKACG
PRKACA
PREB
PRDX5
PRDM16
PRCC
PRB3
PRB2
PRB1
PRAMEF9
PRAMEF20
PRAMEF17
PRAMEF16
PRAMEF15
PRAMEF10
PPP5C
PPP2R3A
PPP1R9A
PPP1R3C
PPP1R15B
PPP1R12C
PPIAL4D
POU5F1
POU2F3
POMT2
POLG
PODXL2
POC1B-GALNT4
POC1A
PNMT
PNMA3
PM20D2
PLSCR3
PLP1
PLIN3
PLG
PLEKHA5
PLCXD2
PITPNM1
PIM1
PIK3CB
PIK3CA
PIH1D2
PIGX
PIGS
PIAS1
PHOX2A
PHLPP2
PHLPP1
PHLDB2
PHF23
PHF21A
PHF11
PHEX
PGK2
PGF
PER3
PEBP4
PDZK1IP1
PDP2
PDK2
PDILT
PDGFRL
PDGFA
PDE9A
PDE6C
PDE1C
PCSK5
PCDHGA9
PCDHGA11
PCDHB9
PCDHAC2
PCDHA7
PCDHA6
PCDHA5
PCDHA4
PCDHA13
PCDHA12
PCDHA11
PCDHA1
PCDH12
PCDH11X
PCBP3
PAPPA
PAPOLG
PANX2
PAN2
PAMR1
PALM3
PAIP2B
PABPC3
P2RY13
P2RX4
OVOL3
OSTC
ORC5
OR9G4
OR8S1
OR5P3
OR5L2
OR5J2
OR5I1
OR5D16
OR56B4
OR52I1
OR51I1
OR4X1
OR4F5
OR4F4
OR4F3
OR4F29
OR4F21
OR4F17
OR4F16
OR4D1
OR4C12
OR2T1
OR2L8
OR2H1
OR2A7
OR1E1
OR1B1
OR1A2
OPN1MW2
OPN1MW
OOEP
ODAM
OCM
OBP2A
NUP62
NUDT9
NUDT6
NUDT11
NTHL1
NRTN
NRP1
NRG1
NR4A3
NR2E1
NPY5R
NPC1L1
NOS1
NOMO3
NOMO2
NOMO1
NOD1
NLRP5
NLGN1
NKX3-2
NKG7
NIPSNAP3A
NIPSNAP1
NIPAL4
NINJ2
NFIL3
NEURL1B
NEK7
NEDD1
NECAP2
NDUFS7
NDUFB11
NDUFA11
NDFIP2
NCR1
NCOR2
NAT9
MYOG
MYO5B
MYO15A
MYL12B
MYL12A
MYEOV
MYCT1
MYBPH
MYBPC3
MVB12A
MUM1L1
MUC4
MTSS1
MTMR8
MTL5
MTG1
MTCH1
MTAP
MT1E
MT1B
MSC
MSANTD3
MS4A8
MRGPRD
MPV17
MPP3
MPHOSPH6
MOV10L1
MORN2
MOK
MNT
MLL5
MLEC
MINA
MICALL1
MFSD8
MFHAS1
MEOX2
MEF2BNB-MEF2B
MED20
MED13L
MED13
ME1
MATN3
MAPKBP1
MAPK11
MAP3K1
MAN2A2
MAGOHB
MAGEC1
MAGEB17
MAGEA12
MAFG
MAB21L2
M6PR
LZTFL1
LYZL1
LYPD5
LYAR
LY75
LY6K
LSMEM1
LRRTM2
LRRN4CL
LRRN3
LRRN2
LRRC25
LRP6
LRP2
LRP11
LPXN
LPHN3
LPCAT1
LONRF1
LOC649330
LOC554223
LOC391322
LOC339862
LOC100288255
LNX1
LMTK3
LMOD1
LMCD1
LMAN2
LIPF
LIMS3L
LILRA6
LIG3
LHPP
LHFPL1
LGR5
LEMD2
LDHAL6A
LDB3
LCN6
LCN10
LCE2D
LBX2
LAIR1
L3HYPDH
KRTAP7-1
KRTAP5-6
KRTAP5-2
KRTAP5-10
KRTAP27-1
KRTAP22-2
KRTAP21-1
KRTAP1-4
KRT76
KRT39
KRT2
KPNA4
KMT2B
KLRF2
KLK9
KLK6
KLHL33
KLHL17
KLHL13
KL
KIRREL
KIF9
KIAA2018
KIAA1715
KIAA1432
KIAA1210
KIAA1033
KIAA0895
KEAP1
KDM2B
KCTD20
KCTD14
KCNMB2
KCNK15
KCNJ3
KCNH5
KCND3
KCND1
KBTBD8
KAZN
KAL1
JMJD8
IZUMO2
IVL
ITPRIP
ITK
ITIH4
ITGB4
ITGAX
ITGAE
ITGAD
ITGA7
ISM2
ISL1
IRF3
IQGAP1
IQCK
IQCE
IP6K3
INTS1
INSL5
INSIG1
INS
INPPL1
INPP5D
INHBC
INCA1
IMPAD1
IMMP2L
IL4I1
IL2RG
IL2RA
IL20RB
IL18RAP
IL13
IK
IGFL2
IGFL1
IGFBPL1
IFT27
IFT20
IFNA5
IFNA2
IFIT2
IER3
ICAM2
HUS1B
HTATSF1
HSPA6
HSPA1B
HSFY2
HSFY1
HSFX2
HSFX1
HSD11B2
HS6ST3
HRNR
HRH4
HNRNPD
HNRNPCL1
HNF4G
HIST2H3D
HIST1H4L
HIST1H3H
HIST1H2AL
HIGD1B
HEPACAM2
HEPACAM
HECTD1
HDAC8
HDAC7
HDAC4
HBEGF
HBD
HBB
HAND2
HACL1
GZMB
GYPC
GYG1
GUCD1
GTPBP6_Y
GTPBP5
GTF2H2
GSTZ1
GSTM1
GRM4
GRIN3A
GREB1L
GPR62
GPR50
GPR34
GPR139
GPATCH8
GPALPP1
GP6
GOSR1
GOLGA6L6
GNRH2
GNB2
GLUD2
GLS
GLRX
GLRB
GLRA3
GLOD5
GKN1
GJB5
GJB1
GIMAP7
GIGYF1
GHITM
GGCX
GCAT
GATA1
GALNTL6
GALNTL5
GALNT13
GAGE7
GAGE6
GAGE5
GAGE2E
GAGE2D
GAGE2C
GAGE2B
GAGE2A
GAGE13
GAGE12J
GAGE12I
GAGE12H
GAGE12G
GAGE12F
GAGE12E
GAGE12D
GAGE12C
GAGE12B
GAGE10
GAGE1
GABRE
FZD1
FRG2
FRAS1
FPR1
FLYWCH2
FLT3
FLJ45513
FIZ1
FGF20
FGF10
FFAR2
FETUB
FER1L6
FCRL1
FCGR1A
FBXW2
FBXO38
FBXO21
FBXL4
FBXL19
FAT1
FAS
FARP1
FAM9C
FAM83B
FAM76A
FAM72B
FAM69A
FAM65C
FAM47E-STBD1
FAM25G
FAM210A
FAM207A
FAM193A
FAM186B
FAM170B
FAM156B
FAM156A
FAM114A1
FAM107B
FAM104B
FADS2
FADS1
EXTL3
EXTL2
EXD3
EVI5L
EVC2
ETV4
ETNK1
ERMN
ERMARD
ERICH1
ERGIC1
ERG
ERAS
EPS8L1
EPS8
EPHX3
ENPP5
ENPP1
ELFN2
ELANE
EIF4A1
EGLN2
EGFR
EFNA1
EEPD1
EDNRB
ECI2
EBLN2
EBF1
E2F8
E2F3
DUSP2
DUS2L
DSN1
DSG1
DSCR6
DPH7
DOK2
DNMT3L
DNASE1L2
DNALI1
DNAJC27
DNAJC18
DNAH7
DNAH3
DNAH1
DMWD
DKK4
DIP2B
DHX32
DHCR7
DGAT2
DGAT1
DEFB119
DEFB112
DEFB105B
DEFB105A
DEFA1
DECR2
DEAF1
DDX11
DCTD
DCP2
DCAF8L2
DCAF12L1
DAPK1
CYTH4
CYP51A1
CYP4F12
CYP4F11
CYGB
CXorf49B
CXCL9
CUL4B
CTSL1
CTSB
CTRB2
CTPS2
CTNNB1
CTCFL
CT47B1
CT47A9
CT47A8
CT47A7
CT47A6
CT47A5
CT47A4
CT47A3
CT47A2
CT47A12
CT47A11
CT47A10
CT47A1
CST9
CST5
CST2
CST1
CSRP2
CSRNP1
CSNK2A3
CSN3
CRYGB
CRTAP
CRISP3
CREB3L4
CRB1
CPT1A
CPSF7
CPNE7
CPNE2
CPEB4
COX7A1
CORO7-PAM16
COPG2
COL6A3
COL6A2
COL22A1
COL12A1
CNST
CNOT7
CNN2
CNDP2
CMC2
CLLU1OS
CLIC4
CLEC9A
CLEC2D
CLEC18B
CLDN7
CLDN6
CLDN19
CLDN12
CLCN3
CHSY3
CHST8
CHRFAM7A
CHN2
CHD8
CEP57
CELF6
CEACAM1
CDY1B
CDY1
CDKN1A
CDK5R2
CDHR3
CDH20
CDC42BPA
CDC42
CDC14B
CDADC1
CD99_Y
CD99_X
CD84
CD276
CCPG1
CCNO
CCL3
CCHCR1
CCDC80
CCDC60
CCDC28B
CCDC23
CCDC155
CCDC114
CCDC109B
CCAR2
CBLB
CBFA2T3
CASC4
CARD17
CAP2
CAMP
CAMLG
CABP7
CA9
C9orf37
C8A
C7orf71
C6orf47
C6orf141
C6orf10
C5orf52
C3orf37
C3orf22
C2orf76
C20orf141
C1QTNF9B
C1QTNF9
C1QA
C1orf74
C19orf82
C19orf54
C19orf44
C18orf42
C17orf99
C17orf78
C17orf105
C16orf71
C16orf59
C16orf52
C15orf43
C15orf39
C15orf32
C13orf45
C12orf74
C11orf84
C10orf91
C10orf35
BTC
BTBD10
BSPRY
BSCL2
BRSK2
BRMS1
BRICD5
BRCA1
BNIPL
BMP15
BLOC1S5
BLCAP
BIVM-ERCC5
BECN1
BCORL1
BCL2
BCL10
BCKDK
BAGE4
BAGE
B4GALT7
B3GALT5
B3GALT2
AZGP1
ATP6V1G3
ATP6V1B2
ATP1A2
ATG2B
ATF7
ATE1
ASUN
ASTN1
ASTL
ASMT_Y
ASMT_X
ASIC1
ASCL4
ASB8
ASB15
ASAP1
ARSI
ARSB
ARSA
ARPC1A
ARMCX4
ARMC6
ARL14EPL
ARIH2
ARID2
ARHGEF37
ARHGEF1
ARHGAP9
ARHGAP4
ARHGAP22
AQP8
APOC4
ANXA8L2
ANXA8L1
ANXA8
ANKS1A
ANKRD42
ANKRD35
ANKRD34B
ANKRD13C
ANKRD13B
ANAPC11
AMPH
AMPD3
AMIGO3
AMICA1
AMER1
ALDH1B1
AKR1A1
AKAP8L
AKAP17A_Y
AKAP17A_X
AKAP1
AIFM3
AIF1L
AGPAT5
AGBL3
ADPRHL1
ADH1B
ADD1
ADCY9
ADCY5
ADCY2
ADCK5
ADAR
ADAP1
ADAMTS1
ACVR2A
ACVR1C
ACVR1
ACTR3C
ACTL6A
ACTC1
ACTBL2
ACSM2B
ACRV1
ACKR3
ACKR2
ACAD11
ABRA
AARS2
AADAT
A4GALT
SEPT6
SEPT2

## Sheet: Overlapped miRNAs
miRNAs	mature miRNAs
hsa-mir-1270	hsa-mir-1270
hsa-mir-22	hsa-miR-22-5p
	hsa-miR-22-3p
hsa-mir-4500	hsa-mir-4500
hsa-mir-3065	hsa-mir-3065-5p
	hsa-mir-3065-3p
hsa-mir-642a	hsa-mir-642a-5p
	hsa-mir-642a-3p
hsa-mir-7847	hsa-mir-7847-5p
	hsa-mir-7847-3p
hsa-mir-656	hsa-miR-656-5p
	hsa-miR-656-3p
hsa-mir-92a-1	hsa-miR-92a-1-3p
	hsa-miR-92a-1-5p
hsa-mir-4490	hsa-mir-4490
hsa-mir-1298	hsa-miR-1298-3p
	hsa-miR-1298-5p
