# Supplementary material for: Genome-Wide CRISPR Screen Identifies Host Factors Required by Toxoplasma gondii Infection
Source: Front Cell Infect Microbiol. 2020 Jan 22;9:460. doi: 10.3389/fcimb.2019.00460 (PMC6987080; doi:10.3389/fcimb.2019.00460)
Supplement: Table S4 — The 2760 predicted target genes of 17 mature miRNAs. [file Table_4.XLSX]

## Sheet: Sheet1
TARGET GENE
TFRC
CALN1
FMO4
MMD2
XKR9
LYZ
KSR2
COPS4
SRD5A3
TMEM183A
DUSP16
CD276
ANGPTL7
SET
LYSMD1
KIAA1210
VPS13B
EDIL3
NOVA2
CD28
GPC5
SENP5
LIN9
FAM8A1
LAMB4
RASAL2
POU2F3
STEAP2
PRR23C
GTDC1
CBFB
GMFB
BLOC1S6
MPV17L
MSR1
FAM222B
WDR36
DCPS
C15orf40
SLC39A8
ZKSCAN8
GNG12
SPATA12
HAS1
FAM53C
ZNF562
PPARD
CRYBG3
GLI2
ZSCAN9
PTPN18
RBPMS
CLEC12B
PALM2
FAHD1
CCDC144NL
DIXDC1
MYO18A
UNC5CL
RGS7
MUM1L1
DAZL
RBM41
TMEM43
FAM189A1
FRS2
DLX3
HS3ST4
ZNF561
DAZAP2
IQCJ
DGKE
RPL37
DENND2C
CXCL9
RAB30
DCAF10
COPZ1
KIAA0040
ZNF101
GOLGA7
GPR26
MED17
RHOG
ZNF555
PDE11A
UBE2G1
ERBB4
UNC45B
GRIN2B
LPP
ARNT
KRTAP4-11
PSEN1
CSRNP3
FAM102B
IFI44L
PSMA5
CCDC117
BEX4
LPXN
GABBR1
TFEC
CNTD2
PCBD2
GPR12
SNTB2
ACAD10
OLA1
RASSF8
FKBP7
COPS7B
CCR7
PPM1K
ZCCHC14
SPOPL
MAPK10
SKAP2
TFPI
TNFSF13
GPATCH8
DPYSL3
SPIN3
SLC17A7
COPS2
ZFP30
RBBP9
AMZ1
EIF4B
KCNK10
SCAMP1
ST8SIA3
F8
SH2D4B
IL7R
SLITRK2
TC2N
MPP7
KMO
DAZ4
APAF1
STK4
RNF38
CXXC5
RBMXL1
SUB1
CELF2
RABGAP1L
UEVLD
GNG2
BDP1
TNFSF12-TNFSF13
MFSD8
SGK3
IRF2BP2
UBE2R2
CPEB2
TMLHE
IL1RAP
COL4A5
ZC3H12D
ARHGEF2
PCDH10
SMARCAD1
CERS3
RUNX2
TMEM236
ABHD2
MAN1A1
CYB561D1
NFATC2
FAM198B
NXT2
HRK
CRTAP
CYB5D1
SPATA33
ARL8B
S100A7A
HAND1
ISOC1
CAPRIN1
GTF3C4
CARD8
RNF4
ZNF705A
POLR2D
HLTF
NTRK2
WDR17
CNOT6
HNRNPU
SLC25A37
DDI2
FSTL4
PPP1R3B
HPGD
SLC17A8
GXYLT1
UBASH3B
RAD54B
SERF1B
CLVS1
SERF1A
TP53TG3D
OLFM3
MLF1
TET3
SUN2
EYA3
UHMK1
PPP1R3D
HKR1
ZNF705D
PDLIM5
HTR2A
IRF6
MEGF9
C9orf57
CCNT2
PKIA
HELZ
CCSER2
BTF3L4
FBXO42
MOG
NRAS
CD1A
GFOD1
ELOVL6
TP53TG3
CHMP7
CAPZA1
LMOD1
TMEM87A
MBNL2
ZNF175
SLC15A2
C22orf42
IGF2BP2
MAN1A2
BPGM
AHCYL2
SLC1A2
SLC24A2
ZNF385D
C18orf54
WDR26
MTG1
MTX3
PPP2R5A
ARID1B
RNF125
IL17RD
GBA
PAX5
CYBB
SAMD12
POGK
GABRP
ZNF548
KDM2A
SS18L1
CA8
FBXO48
B3GALNT2
NUS1
C11orf21
GBP4
MUC21
HMGCLL1
VEZF1
CACNG3
YIPF1
EIF4E3
SH3PXD2B
ACBD3
MVB12B
MYO1B
CTNNA3
GALNT2
DPP10
PPP2R2D
XIRP1
ZNF677
LMO3
RNF169
ZBTB26
PRR3
CEACAM1
TIA1
ZNF473
CSRNP2
RGMB
FAM126B
CSNK2A1
TMPO
CALCR
FBXL12
DSC2
BCAT1
ENPP5
AHR
PROX1
SLC2A13
PSD2
MYOZ2
PGR
IL13RA1
PHC1
TTC7A
KLF3
PLEK
TMEM165
SMG7
GDA
PAFAH1B2
MBNL3
OPCML
MYO9A
NEGR1
DHFR
NFIA
FAM131B
SLC9A6
RGS17
TTLL6
PAK6
CD84
RAB22A
TMEM127
TP53RK
NCMAP
TAP2
SOX4
COG6
ACTR3
RNF24
ZFX
CADM4
SESN1
ELOVL2
SATB2
APP
ZC3H13
GLRA3
VASH2
XRN1
TMED5
GABRA2
SLAMF6
ZNF546
SLCO5A1
C18orf25
CYP7B1
FSBP
CDK17
SLC30A5
ZNF488
FBXW7
GGCT
SREK1IP1
PREPL
NDUFAF5
XG
UBXN2A
ADAM28
IL11
LY6G5B
KLF12
NXN
ANKFY1
PLA2G2F
HECW2
UNC5D
SLC35A3
C3orf70
GLYR1
HEG1
GREB1L
SPATA5
ETNK2
NR6A1
PELI2
GHR
ZPLD1
FITM2
DYNLL2
CDK6
FBN1
ARRB1
BACH1
FRAS1
ANO5
CGGBP1
MPP2
FZD4
TMEM254
CLIC4
UGT8
PRELP
CD34
KCNJ5
IL6R
C1orf21
CPT1C
ZBTB8B
MGA
MCC
XPO4
CLSTN2
FAR2
PAK3
PHEX
CDH3
LSAMP
ZNF618
MTF1
GOLGA1
PDE12
GJA3
PITPNB
URM1
NR3C1
ZNF738
FAM76A
IFNAR2
TMEM223
BCAP29
RNF44
MXD1
BDKRB2
DOK6
NIPAL2
STK32A
AGPAT1
TRIP12
PPM1L
TM2D3
SAMHD1
ZC3H12C
C16orf58
KIDINS220
ULBP1
RIC3
ELL
MBP
C7
AGPS
AMER1
STARD13
PIK3CB
SYNJ1
VWC2
PLCXD3
RBFOX1
TAOK1
RABL3
DSG4
DPY19L3
RABEP1
MCCC2
IL10
ATXN1
ZNF280C
SYT17
KCNE3
FKBP5
RORA
L3MBTL3
OLFML2A
ZMYM4
STAT1
SV2B
ATXN3
UBXN4
ARL10
ZSCAN30
RAB28
CERS6
RBM23
NUDCD3
SPIN1
PIFO
COL4A1
PHF21A
XPO7
SOX2
MLLT3
MON2
FBRS
SCD
ABI1
FSD1L
ARFGEF2
ZNF195
ARSD
ZKSCAN1
PRKAR2A
DSCAM
ALPK3
ALG1
TMEM135
GFRA1
PIGK
ATRNL1
INPP4B
ST18
LIN7C
METTL8
PNPLA8
BMPR2
THSD7A
ZNF346
NTM
ZCCHC24
ZNF527
ELK4
MTMR9
PTAR1
RAPGEF6
GOLGB1
FNDC9
GPC4
RNF217
RELA
NPTXR
EFCAB14
MDM4
LIN28A
GOLGA8A
YTHDC1
TTLL4
C21orf91
GOLGA8B
TBX5
ATP13A3
LIN28B
NDE1
ZNF10
CCNT1
ELK1
SMARCD1
TMEM255A
PRKG1
ZNF592
INSR
ACER3
PMFBP1
FAM104A
POLR1A
KLHL31
FAM126A
GPC6
GPR180
SF3A3
HDAC2
RAB27B
TSPEAR
EPHA4
WDFY3
FBXO32
NIPAL3
FAM210B
SYT14
TMPRSS2
TMEM199
MKX
MRPL42
CEP104
TTC17
CYBRD1
VGLL2
HTR2C
ZBTB3
PRICKLE2
FLRT3
FAM135B
METAP1
CISD3
ZNF587
C1GALT1
GABPA
C12orf4
DISC1
SLC7A11
ARHGAP26
AMOT
DCP2
MMP8
LONRF2
SCAI
FNBP1L
TPD52L1
LMAN1
POLK
PLXND1
FMN1
PLEKHA8
SARM1
ANKRD6
RSPH3
ST6GALNAC5
UBE2W
PDE4DIP
MPZL1
FUBP3
AP4S1
ENC1
ZEB2
TMX3
EIF1AX
PTPRT
FAR1
DTWD2
IKZF5
HIF3A
PRLR
NRG1
CDC73
PRRC2B
PLXNA4
PTPN4
CHST11
PRDM16
XK
MALL
CACNB2
TAF8
STARD5
PSMD13
CREB5
CACNA1E
IREB2
PIRT
PAIP2
TSPAN2
GPR155
RAPGEF5
ARHGEF37
PBX1
USP31
RASEF
OSBPL7
FZD3
TRABD2B
SPRY3
SH3RF3
HUNK
SLC23A2
KCNB1
KIF1B
ARL11
SCOC
ERCC6
LRRFIP2
LARP1
SMC2
KPNA4
AKAP5
TET2
ZNF704
FAM169A
ATG13
DTNA
CLCN6
PTPN14
JMY
FAM83F
PLCB1
MR1
WNT9B
TUBB
LRP6
FAM217B
CD302
ST6GALNAC3
FAM208A
TPD52L3
NYNRIN
JAKMIP3
NDST3
NEBL
PAPOLG
ZNF248
KCNN3
LRCH3
SMLR1
WDR44
DIS3
PSD3
CCDC171
ACVR2A
DDX60L
BRWD3
EPM2AIP1
KCTD20
PTEN
SH3TC2
NUDT3
TMPPE
INTS6
SYT2
ENY2
MTMR2
SORBS1
LPGAT1
RAPGEF3
ZBTB16
SGCB
AAK1
OGT
SNX27
ABL2
PAK1
SLC38A1
ADIPOR2
BACH2
AP1S3
SLC2A10
CPLX2
NFIB
SRSF1
PPP1R12B
POU3F2
EDA
PDGFB
HDLBP
KIAA1958
TRIM2
EHD4
PEG10
PHKG2
ARID5B
PLEKHA1
AHI1
RIMS3
SYT11
HIPK2
FAXC
AQP2
FOXK1
SLC38A7
THRB
ACVR1C
GLIPR2
TPK1
GABRA4
TNPO1
HDX
KRAS
SERINC1
VPS13C
C3orf14
MBOAT2
UHRF1BP1
CD38
POU2F1
FBXO30
ZNF652
SMARCA5
UBN2
PDK1
RAB5B
BNIP2
IRGQ
SMIM14
SLC30A9
UBXN7
KLHL28
PLD5
FEM1C
FUT9
SOX6
PCDH19
ARPP19
TACC1
RIOK3
ADAL
IRAK3
GNE
SH3BGRL2
KCNQ3
CDKN2AIP
UTP23
PIP4K2B
RBPJ
MKLN1
ZFYVE26
TRPM3
SNX29
ACOX1
ZBTB34
DTX4
LGSN
DCUN1D3
ANKRD52
ANKRD12
NR1D2
FRMD5
ZNF37A
SPIB
RALGAPA2
TAB3
ESPN
NEDD4L
NCR3LG1
SECISBP2L
PDE1B
EEF2K
TMOD2
CTBS
ITGA10
TTL
MPZL3
LMTK2
NUP214
CDC42SE2
PRR14L
RNF165
KIAA1549
MAP3K2
CLPB
HECW1
GUCY1A2
ASTN1
POU4F1
WDR41
PRDM6
PAQR5
TCEANC2
DST
SLFN13
LIG3
PURB
AR
SLC25A23
ZBTB37
KMT2A
CIITA
ALDH1L2
CX3CR1
A1CF
CBX6
CCND2
BMP2
AKT1
CACNB4
TMC7
RPRD1A
TIFA
PTPN11
DLGAP2
GRIN3A
ZNF260
MIB1
SLC8A1
RNMT
TMED7
SOGA3
MFN2
STXBP4
DCAF7
LCOR
KCTD16
ST13
ORAI2
PYGO1
MBTPS2
PIK3R3
USP37
GNL1
OPA3
PCGF5
KATNAL1
SORL1
CHTF8
LAMC1
G3BP2
TARDBP
SLC22A23
CDK12
C8orf46
NEK9
N4BP2
RALGAPA1
TNRC6B
TGFBR1
NFYA
DBT
SVIP
SMAD2
CBX5
RAD50
CHRM3
SH3PXD2A
GSPT1
KHNYN
SLC26A2
WNK3
FER
KLHL6
PTAFR
PPTC7
XKR6
ERCC4
ZC3H7B
KIAA1755
PHC3
CLOCK
E2F2
MBTD1
FAT3
RUFY2
ZNF329
TMEM41B
RORC
CDON
DSC3
CALM1
DGKH
WDR3
AP5S1
RNF170
AFF3
UST
ZNF736
IL17RA
DCDC2
DNAJC16
ATRX
RAPH1
ENTPD1
ZNF516
SAMD4A
PIK3CA
AQP11
PHLDA1
RRAGD
KLHDC3
FGF5
HEATR1
RRP15
PHACTR2
SOS1
DESI1
POLI
QKI
AGPAT4
IRAK1BP1
TECPR2
RNF8
ZNRF3
ZMIZ1
HAUS5
XYLB
HS3ST3A1
BCL11B
PRDM5
KDM5A
POLR1B
ABR
TMEM167A
BTRC
CRISPLD1
PDPR
MKI67
NAA25
VGLL3
TRIM66
RIMKLA
SEMA3A
RAP1GAP2
CAMK1D
KIAA1147
FAM168A
SORCS1
SMNDC1
DENND5B
METTL15
CLMN
ZBTB44
ASH2L
PLXDC2
IVNS1ABP
TMEM136
NABP1
AEN
TIAF1
VTI1A
TENM4
KREMEN1
MMP16
TBC1D30
GATAD2B
PPM1A
KIN
GNAT1
KMT2D
COL20A1
KCTD21
ADCY6
TMEM178B
PRKAB2
AKAP6
TRANK1
TENM3
ENAH
MEI4
NAV1
ITPRIPL2
GPRIN3
PTGR2
STK17B
FBXO41
ENTPD7
SEMA5A
ONECUT2
ZFP82
RALY
SEC63
ZC3H8
PTCH1
ACVR2B
MSL2
UGGT1
SLCO3A1
GALK2
PLEKHO1
SETBP1
ABT1
PLEKHG1
PLCG2
ZFP37
PPARA
PPARGC1B
TRMT10A
PKP4
RASGRF2
MEF2C
PGAP1
SLC5A3
IDE
SOD2
ATP11A
PEX19
LIN7A
ACADSB
SSR1
FGL2
DLC1
SLC2A12
GSK3B
C6orf89
ALG9
FGFR1OP
PLS3
CA5B
ABCD4
TRHDE
SNX16
SLFN5
NSL1
TRIM67
HMGB1
SLC25A16
IPO9
GALNT1
ERP44
IGF1
UBE2N
PEX26
MGAT4A
MPP6
RBFOX2
APPBP2
NUFIP1
YWHAB
AP3M1
DNAL1
CDH11
MRRF
MTAP
FAM49B
CNNM2
KIAA0930
COBLL1
PTGS1
FAM229B
RAP2B
ARHGAP29
SESTD1
FRAT1
PAX6
ERCC8
DSE
NUP43
MAP2K6
TPD52
TSPAN14
DOCK5
CEP63
SPTY2D1
GRM4
ZNF148
MECP2
ARSB
SFMBT1
RPAP2
SAR1B
CHML
PRSS16
NGDN
VLDLR
RBP4
STX7
SKP1
SMARCC1
RDX
GREM2
TYW5
AP1S1
VAPA
ARAP1
ZDHHC18
ST3GAL6
SIKE1
BRWD1
CUX1
TCF4
ANKRD26
DNAJC10
TIMELESS
PSD4
KCTD10
STX16
WWC2
ACOT13
TSC22D2
PAK2
TOR1AIP1
CADM1
NPEPPS
G6PC2
RNF11
MTDH
MOBP
RBM46
SGIP1
MLIP
AGBL5
GOLGA7B
TLK2
POLE
CXorf40A
LRRC31
FBXL3
VTA1
POU2F2
MTHFR
MAPK1
ITCH
AZIN1
WISP1
KLF6
NRXN3
SYNCRIP
KDM3A
MFSD12
ATP2B1
ARHGEF15
PIAS2
ARFIP2
C18orf32
CD226
PKHD1
CRCP
TROVE2
FAM20A
GRIN2A
USP47
YAE1D1
SDC2
TLR4
AFF2
ADAMTS5
SOCS5
PRPF38A
ESRP2
SCN3A
C17orf58
ZDHHC16
BATF3
DDIT4
OGN
CYTH3
SYNE1
IKZF4
ESR1
ASB6
IL31
FRAT2
CD207
UNK
WDR82
C5orf24
ARPC5
TRIB2
ZNF740
ATP8A1
EMILIN3
YWHAZ
CBL
DPM2
APBB2
EPB41L2
FBXO46
DNAJB5
TYRO3
LRCH1
CSF1R
ERBB3
FMNL2
TRUB1
TTC31
NCOA1
IRF5
RIC8B
PDIK1L
RAPGEFL1
PPP1R15B
WRNIP1
SEPHS1
NYAP2
ZBTB39
AKT3
MAX
RSBN1
KIRREL3
ZNF609
CPEB1
RMDN3
SRSF10
CHD9
STOX2
CSNK1A1
IPO7
MAGI2
RAB3C
ARHGEF26
MEGF11
SLC7A2
CNKSR2
KAT6B
NPAS3
SMAP1
EMX2
BCL9L
SLC6A17
DPF2
RCC2
FNBP4
NPNT
WNT10B
NECAP1
BAG5
CAPN1
TMED4
EPC1
TP53INP1
TNFRSF1B
RGP1
TIAM1
HIF1AN
EXOC5
TP53
SV2A
CISH
ASCL1
HNRNPA3
ARHGEF12
FSTL1
TMOD3
MAT2A
TMEM33
SLC16A2
GPR107
CDC14A
MECOM
TNKS2
ACVR1B
KAT6A
RNF150
CCDC152
HIPK1
ZFP91
MTF2
FBXO45
KLF7
NTNG1
DGKI
CTDSPL2
PTPN1
CECR2
HNRNPUL2
PRCP
MEX3A
CABP7
FASLG
ITGB8
CREB1
ZFP36L2
SRL
CELF1
ZNF827
FOXP1
THRA
DBNDD2
STYX
CCDC71L
MED28
IGF2BP1
ANGEL2
NFAT5
EDC3
PAIP2B
SPTLC2
CNOT6L
FMNL3
CUL3
PLEKHA6
PNISR
PTPN9
CCM2L
HMGA2
FIGN
TRIM71
THRSP
USP44
IGDCC3
PXT1
YOD1
ARHGEF38
CCL7
C5orf51
TNFSF9
FOXP2
C8orf58
ZNF512B
GNG5
TARBP2
DDX19B
ADRB2
DPH3
STX3
MED8
CDC25A
E2F6
FAS
UFM1
CPA4
PARD6B
SLC25A18
PBX2
SNX30
IGSF1
ZNF341
ZNF784
CASP3
CLDN12
GALE
MAPK6
RSPO2
SMC1A
PCTP
IGF1R
CCNF
HMGA1
SKIL
PGRMC1
HIC2
ZNF451
MAP3K13
GIPC1
C20orf194
RGS16
LIMD2
CPEB4
LRIG2
PLEKHG7
CPEB3
CDKN1A
FAM214B
NME6
SLC25A27
DUSP22
EOGT
P4HA2
ZC3H3
NDST2
KPNA5
GALC
HOXA9
FAM118A
GPR63
NHLRC3
YPEL2
ZNF280B
C15orf41
SOCS4
CHRNA7
EIF4G2
SLC25A24
TRABD
SLC16A10
NKD1
PRRX1
NRK
EFHD2
ZNF200
IGLON5
GPATCH2
SNAP23
LBR
GYG2
NAA30
ACSL6
GDPD1
GAS7
TSC1
TPP1
MAP3K1
GPCPD1
OSMR
NPEPL1
IMPG2
PCGF3
TSPAN18
TMEM143
DAPK1
PXDN
FNIP1
IKBKE
LMX1A
CDV3
LIPH
ATP2A2
DMP1
ASAP1
ETV3
NHLRC2
ARHGAP28
HOOK1
SLC20A1
WASL
STARD9
ARL6IP6
MTUS1
PPP2R2A
LGR4
COL24A1
SLC25A32
CLCN5
B3GNT7
NEFM
PLXNC1
DUSP9
PTPRD
PKN2
SSH1
KCNQ4
GABRA6
COL4A6
SLC30A6
PITPNM3
NIPAL4
ZNF202
STRBP
NOVA1
LOXL4
GTF2I
GK5
HS2ST1
THBS1
CPD
MLLT10
SUCLG2
COL1A1
HABP4
CLASP2
TRPM6
MEIS1
INPP5A
ARHGEF7
EDEM3
PPP1R16B
FSD2
LSM11
DAGLA
ST8SIA1
BCL2L1
DLGAP4
TXLNA
TEX261
CCSAP
ADAMTS14
PRKAA2
SLC4A4
YY1
ZBTB10
GDF6
SEC14L1
SLC30A4
APBA1
ATG16L1
POC1B-GALNT4
ABCC5
MSI2
EEA1
SRGAP3
RB1
VPS26B
GNAL
LUC7L3
PI4K2B
LMLN
CASKIN1
YTHDF3
CXorf36
PARP8
BTBD3
FNIP2
RAB8B
RALGPS1
WDR37
MFAP3L
SOST
GNS
MYRIP
ERGIC2
POGLUT1
GRIK2
PPARGC1A
SPEG
HIP1
KPNA1
DOCK3
PGM2L1
FGD6
COL5A2
HLF
WDFY4
KCTD15
INO80D
STRN
BBX
SULF1
TFR2
SPTBN4
FNDC3B
NLN
DAB1
COL3A1
ATP2B3
STK24
TOB2
TOR1AIP2
MTMR12
SLC30A7
GALNT4
NAPEPLD
GOPC
TRIOBP
KIF21B
GOLT1B
LEPROTL1
MAP3K9
KLF8
OTOF
CHD4
TNFAIP3
RAB3GAP2
USP12
AGAP1
RASGRP1
DNAJB14
REEP1
DNAJA2
CHIC1
SCN8A
MAP4K4
LCORL
PAG1
MICALCL
ICK
CEP85L
USP49
DNA2
RANBP2
DZIP1
NIPA1
VCPIP1
CPM
G3BP1
PIK3IP1
GJC1
B3GALT1
FREM2
ZNF644
C14orf28
YAF2
HCFC2
ETNK1
ZSWIM5
CCDC93
ZNF566
NCOR1
GDAP2
DMD
SYT7
DYRK2
WDFY2
KCNC4
ARL5B
FARP1
GRAMD1B
NAP1L1
EIF5B
VEZT
USP24
SESN3
MBD2
MAPK8
DVL3
KCMF1
SCNM1
CCDC62
HAPLN1
C11orf87
MLLT11
SLC30A3
LYSMD4
PI15
UACA
TAB1
NDRG2
TMEM169
PALLD
ARRDC3
HPCAL4
DCLRE1A
RAB9B
UBE2V2
MED20
CASQ1
GEMIN2
VAMP7
BIVM
CCNG2
YRDC
SPATS2L
PRRC2C
FBXO7
EREG
CXADR
MAF
ESRRG
KLHL8
GSDMA
NFKBID
CLDN2
ARL4A
CBR1
UBE2V1
MBLAC2
TMEM189
TMEM189-UBE2V1
WNT16
EI24
SGTB
LMNB1
FOS
GLYCTK
VAPB
NDRG4
VIT
ZNF525
CLPX
HNF4G
AK4
SUN1
GSKIP
AP1G1
WHAMM
FTCD
FUNDC2
SLC39A13
ASXL3
GYS1
CHCHD4
AP4E1
BBIP1
TP53INP2
CNR1
TEAD1
NAA40
PPP1R13B
FOXN2
OTUD6B
SRSF11
ARL16
HMBOX1
AGFG1
DCUN1D1
SULT4A1
UBR1
TSFM
LEPROT
LOX
PCDH11X
FGFR2
PHLDB2
SEMA6D
TRPS1
PLA2G2A
VAMP2
PRELID2
GTF3C5
MSX1
SVEP1
PES1
ARL15
CSNK1G1
KCNAB1
AGGF1
TTC14
WDR7
IPPK
TRDN
TTLL9
OSBP
PKNOX2
MAPKBP1
TMEM132B
SPTSSA
LSM14A
FAM153A
C11orf45
LAMC2
CDKN2B
RFX3
LGALS8
MOGAT2
NMNAT1
COL4A3
PDRG1
TMED9
CRKL
TRAPPC2L
ATAD1
SGPL1
CNNM3
LYRM7
NEDD9
ATP6V1A
MGAT3
PARP14
RALGPS2
SLC25A40
ARHGDIA
FIBCD1
LRTOMT
GAS8
MIER3
NUTM2G
ANKIB1
GRIA4
RFXAP
ADCY5
KLHL9
CHRNA2
CDK5R1
NUTM2D
FRRS1L
HIVEP2
GANAB
FAM9B
HERC4
RAB11FIP2
PREX2
NLRP1
MTA3
FOXF1
FBXO36
CDC27
GIPC2
MEF2A
TMOD1
CYP2B6
FADS1
VWC2L
SEPSECS
ZBTB43
ING5
ATE1
BRCC3
FAM46C
NDFIP2
RYBP
AHNAK
CCDC50
LEF1
RBAK
ZNF85
NUP98
SNX15
OPRL1
FAM193A
FAM20B
EFNB2
GCSAM
ASIC1
ERCC3
CASC4
SMARCA1
SNCA
ZNF100
SAMD8
AMOTL1
SPEN
MLANA
SFXN1
RBMS3
ZIC4
FAM47E-STBD1
OXR1
NSG1
GM2A
EPB41L1
SIM1
PARP11
MID1IP1
LRRC19
MCTP2
AGPAT5
RGS11
ZNF492
FAM117B
KRT15
ZNF429
NCALD
CDC42BPA
HSF5
RAB11A
DAG1
ZNF430
EPHA8
SYNGR1
PDGFRA
ACO1
ULK3
UBE2K
EPB41L5
GOSR1
NOL12
KIAA0513
ARL4C
ADAM22
DPY19L4
MED12L
ILDR2
MYEOV
STIM2
ARMC10
GIMAP1
EML4
STMN2
KALRN
RLIM
MTMR10
ATP1B1
MANEA
PFKFB2
IFITM10
GATA3
HFE
SUSD5
TM4SF18
GIMAP6
SZT2
ASB1
PACSIN2
BDNF
RPS6KA6
ZNF549
TRAK2
MME
SSH2
LRRC28
MAML2
PPP2CA
SLC34A2
RBM7
CLEC7A
TMEM64
ZNF708
NUAK1
STX2
CAMSAP1
PDS5B
FUT10
BPTF
STAMBP
MTMR1
OPHN1
SYNGAP1
ITGA2
ZFP14
FAM84A
RAI1
TMTC1
BAP1
MB21D2
TRPV3
ELF2
ZNF850
CD109
DCP1A
NLGN1
APOL6
BRD3
U2SURP
EIF2AK2
AKAP11
DFFA
RFX7
ZNF326
RHOBTB3
DPP8
ZDHHC5
IRS1
EPB41L4A
RANBP10
AHCYL1
FRMPD4
DLG5
EXOC6B
PIGN
ZNF117
ANKS1B
PTGER3
TENM1
NCOA2
TMEM63C
OXSR1
SLC41A1
SETD7
FAM199X
MAPK9
USP45
TMCC3
DACH1
NEDD4
HOOK3
RAP2A
ZFHX3
FOXN3
SLC44A1
CCDC6
TFDP2
QRSL1
CREBL2
ZNF709
PPIP5K2
SCARB2
PRDM4
FLVCR1
SH3GLB1
SIX4
IFRD1
GPSM2
MYEF2
NCAPG2
TSPAN3
TRMT5
C2orf49
ASTN2
MPP5
GIGYF2
PANK3
TDRD6
DBNL
RANBP6
MXI1
TRIP13
NR2F2
LMO4
ERG
ANKMY1
[truncated: 761 more rows]
