# Supplementary material for: Genome-Wide CRISPR Screen Identifies Host Factors Required by Toxoplasma gondii Infection
Source: Front Cell Infect Microbiol. 2020 Jan 22;9:460. doi: 10.3389/fcimb.2019.00460 (PMC6987080; doi:10.3389/fcimb.2019.00460)
Supplement: Table S6 — Detailed information about seven protein–protein-interacting clusters in the protein–protein interaction (PPI) network for 1,183 host dependency genes. [file Table_6.XLSX]

## Sheet: string_MCL_clusters
#clustering method	cluster number	cluster color	gene count	protein name	protein identifier	protein description
MCL	2	Light Green (3)	25	TRIM63	9606.ENSP00000363390	E3 ubiquitin-protein ligase TRIM63; E3 ubiquitin ligase. Mediates the ubiquitination and subsequent proteasomal degradation of CKM, GMEB1 and HIBADH. Regulates the proteasomal degradation of muscle proteins under amino acid starvation, where muscle protein is catabolized to provide other organs with amino acids. Inhibits de novo skeletal muscle protein synthesis under amino acid starvation. Regul…
MCL	2	Light Green (3)	25	UNC119B	9606.ENSP00000344942	Protein unc-119 homolog B; Myristoyl-binding protein that acts as a cargo adapter: specifically binds the myristoyl moiety of a subset of N- terminally myristoylated proteins and is required for their localization. Binds myristoylated NPHP3 and plays a key role in localization of NPHP3 to the primary cilium membrane. Does not bind all myristoylated proteins. Probably plays a role in trafficking p…
MCL	2	Light Green (3)	25	ASB8	9606.ENSP00000320893	Ankyrin repeat and SOCS box protein 8; May be a substrate-recognition component of a SCF-like ECS (Elongin-Cullin-SOCS-box protein) E3 ubiquitin-protein ligase complex which mediates the ubiquitination and subsequent proteasomal degradation of target proteins; Ankyrin repeat domain containing
MCL	2	Light Green (3)	25	KEAP1	9606.ENSP00000171111	Kelch-like ECH-associated protein 1; Acts as a substrate adapter protein for the E3 ubiquitin ligase complex formed by CUL3 and RBX1 and targets NFE2L2/NRF2 for ubiquitination and degradation by the proteasome, thus resulting in the suppression of its transcriptional activity and the repression of antioxidant response element-mediated detoxifying enzyme gene expression. Retains NFE2L2/NRF2 and ma…
MCL	2	Light Green (3)	25	UBE3D	9606.ENSP00000358762	E3 ubiquitin-protein ligase E3D; E3 ubiquitin-protein ligase which accepts ubiquitin from specific E2 ubiquitin-conjugating enzymes, and transfers it to substrates, generally promoting their degradation by the proteasome
MCL	2	Light Green (3)	25	HECTD1	9606.ENSP00000382269	E3 ubiquitin-protein ligase HECTD1; E3 ubiquitin-protein ligase which accepts ubiquitin from an E2 ubiquitin-conjugating enzyme in the form of a thioester and then directly transfers the ubiquitin to targeted substrates. Mediates 'Lys-63'-linked polyubiquitination of HSP90AA1 which leads to its intracellular localization and reduced secretion. Negatively regulating HSP90AA1 secretion in cranial m…
MCL	2	Light Green (3)	25	FBXL19	9606.ENSP00000369666	F-box/LRR-repeat protein 19; Substrate-recognition component of the SCF (SKP1-CUL1-F- box protein)-type E3 ubiquitin ligase complex; F-box and leucine rich repeat proteins
MCL	2	Light Green (3)	25	ARIH2	9606.ENSP00000348769	E3 ubiquitin-protein ligase ARIH2; E3 ubiquitin-protein ligase, which catalyzes ubiquitination of target proteins together with ubiquitin- conjugating enzyme E2 UBE2L3. Acts as an atypical E3 ubiquitin-protein ligase by working together with cullin-5-RING ubiquitin ligase complex (ECS complex, also named CRL5 complex) and initiating ubiquitination of ECS substrates: associates with ECS complex an…
MCL	2	Light Green (3)	25	ANAPC11	9606.ENSP00000349957	Anaphase promoting complex subunit 11
MCL	2	Light Green (3)	25	SOCS6	9606.ENSP00000381034	Suppressor of cytokine signaling 6; SOCS family proteins form part of a classical negative feedback system that regulates cytokine signal transduction. May be a substrate recognition component of a SCF-like ECS (Elongin BC-CUL2/5-SOCS-box protein) E3 ubiquitin-protein ligase complex which mediates the ubiquitination and subsequent proteasomal degradation of target proteins (By similarity). Regula…
MCL	2	Light Green (3)	25	UBE2O	9606.ENSP00000323687	(E3-independent) E2 ubiquitin-conjugating enzyme; E2/E3 hybrid ubiquitin-protein ligase that displays both E2 and E3 ligase activities and mediates monoubiquitination of target proteins. Negatively regulates TRAF6-mediated NF-kappa-B activation independently of its E2 activity. Acts as a positive regulator of BMP7 signaling by mediating monoubiquitination of SMAD6, thereby regulating adipogenesis…
MCL	2	Light Green (3)	25	FBXL4	9606.ENSP00000358247	F-box and leucine rich repeat protein 4
MCL	2	Light Green (3)	25	UNKL	9606.ENSP00000301712	Putative E3 ubiquitin-protein ligase UNKL; May participate in a protein complex showing an E3 ligase activity regulated by RAC1. Ubiquitination is directed towards itself and possibly other substrates, such as SMARCD2/BAF60b. Intrinsic E3 ligase activity has not been proven; Belongs to the unkempt family
MCL	2	Light Green (3)	25	LONRF1	9606.ENSP00000381298	LON peptidase N-terminal domain and ring finger 1
MCL	2	Light Green (3)	25	ASB15	9606.ENSP00000397655	Ankyrin repeat and SOCS box protein 15; May be a substrate-recognition component of a SCF-like ECS (Elongin-Cullin-SOCS-box protein) E3 ubiquitin-protein ligase complex which mediates the ubiquitination and subsequent proteasomal degradation of target proteins; Belongs to the ankyrin SOCS box (ASB) family
MCL	2	Light Green (3)	25	FBXO21	9606.ENSP00000328187	F-box only protein 21; Substrate-recognition component of the SCF (SKP1-CUL1-F- box protein)-type E3 ubiquitin ligase complex; F-boxes other
MCL	2	Light Green (3)	25	LNX1	9606.ENSP00000263925	E3 ubiquitin-protein ligase LNX; E3 ubiquitin-protein ligase that mediates ubiquitination and subsequent proteasomal degradation of NUMB. E3 ubiquitin ligases accept ubiquitin from an E2 ubiquitin-conjugating enzyme in the form of a thioester and then directly transfers the ubiquitin to targeted substrates. Mediates ubiquitination of isoform p66 and isoform p72 of NUMB, but not that of isoform p7…
MCL	2	Light Green (3)	25	RNF34	9606.ENSP00000376258	E3 ubiquitin-protein ligase RNF34; E3 ubiquitin-protein ligase that regulates several biological processes through the ubiquitin-mediated proteasomal degradation of various target proteins. Ubiquitinates the caspases CASP8 and CASP10, promoting their proteasomal degradation, to negatively regulate cell death downstream of death domain receptors in the extrinsic pathway of apoptosis. May mediate '…
MCL	2	Light Green (3)	25	KLHL13	9606.ENSP00000443191	Kelch-like protein 13; Substrate-specific adapter of a BCR (BTB-CUL3-RBX1) E3 ubiquitin-protein ligase complex required for mitotic progression and cytokinesis. The BCR(KLHL9-KLHL13) E3 ubiquitin ligase complex mediates the ubiquitination of AURKB and controls the dynamic behavior of AURKB on mitotic chromosomes and thereby coordinates faithful mitotic progression and completion of cytokinesis; B…
MCL	2	Light Green (3)	25	SPSB4	9606.ENSP00000311609	SPRY domain-containing SOCS box protein 4; Probable substrate recognition component of a SCF-like ECS (Elongin BC-CUL2/5-SOCS-box protein) E3 ubiquitin-protein ligase complex which mediates the ubiquitination and subsequent proteasomal degradation of target proteins; Belongs to the SPSB family
MCL	2	Light Green (3)	25	CBLB	9606.ENSP00000264122	E3 ubiquitin-protein ligase CBL-B; E3 ubiquitin-protein ligase which accepts ubiquitin from specific E2 ubiquitin-conjugating enzymes, and transfers it to substrates, generally promoting their degradation by the proteasome. Negatively regulates TCR (T-cell receptor), BCR (B- cell receptor) and FCER1 (high affinity immunoglobulin epsilon receptor) signal transduction pathways. In naive T-cells, in…
MCL	2	Light Green (3)	25	RNF19B	9606.ENSP00000362555	E3 ubiquitin-protein ligase RNF19B; E3 ubiquitin-protein ligase which accepts ubiquitin from E2 ubiquitin-conjugating enzymes UBE2L3 and UBE2L6 in the form of a thioester and then directly transfers the ubiquitin to targeted substrates, such as UCKL1. Involved in the cytolytic activity of natural killer cells and cytotoxic T-cells. Protects against staurosporin-induced cell death
MCL	2	Light Green (3)	25	KBTBD8	9606.ENSP00000401878	Kelch repeat and BTB domain-containing protein 8; Substrate-specific adapter of a BCR (BTB-CUL3-RBX1) E3 ubiquitin ligase complex that acts as a regulator of neural crest specification. The BCR(KBTBD8) complex acts by mediating monoubiquitination of NOLC1 and TCOF1: monoubiquitination promotes the formation of a NOLC1-TCOF1 complex that acts as a platform to connect RNA polymerase I with enzymes …
MCL	2	Light Green (3)	25	FBXW2	9606.ENSP00000476369	F-box/WD repeat-containing protein 2; Substrate-recognition component of the SCF (SKP1-CUL1-F- box protein)-type E3 ubiquitin ligase complex; F-box and WD repeat domain containing
MCL	2	Light Green (3)	25	ZNF645	9606.ENSP00000323348	E3 ubiquitin-protein ligase ZNF645; E3 ubiquitin ligase catalyzing the covalent attachment of ubiquitin moieties onto substrate proteins. May operate on tyrosine-phosphorylated SRC substrates
MCL	1	Red	25	OR5I1	9606.ENSP00000301532	Olfactory receptor 5I1; Odorant receptor; Olfactory receptors, family 5
MCL	1	Red	25	OR1A2	9606.ENSP00000371377	Olfactory receptor 1A2; Odorant receptor; Olfactory receptors, family 1
MCL	1	Red	25	OR1E1	9606.ENSP00000313384	Olfactory receptor 1E1; Odorant receptor; Olfactory receptors, family 1
MCL	1	Red	25	OR4C12	9606.ENSP00000334418	Olfactory receptor 4C12; Odorant receptor; Olfactory receptors, family 4
MCL	1	Red	25	OR4X1	9606.ENSP00000321506	Olfactory receptor 4X1; Odorant receptor; Olfactory receptors, family 4
MCL	1	Red	25	OR4F17	9606.ENSP00000467301	Olfactory receptor 4F17; Odorant receptor; Olfactory receptors, family 4
MCL	1	Red	25	OR4F5	9606.ENSP00000334393	Olfactory receptor 4F5; Odorant receptor; Olfactory receptors, family 4
MCL	1	Red	25	OR2T1	9606.ENSP00000355430	Olfactory receptor 2T1; Odorant receptor; Olfactory receptors, family 2
MCL	1	Red	25	OR4D1	9606.ENSP00000365451	Olfactory receptor 4D1; Odorant receptor; Olfactory receptors, family 4
MCL	1	Red	25	OR1B1	9606.ENSP00000303151	Olfactory receptor 1B1; Odorant receptor; Olfactory receptors, family 1
MCL	1	Red	25	OR2L8	9606.ENSP00000349719	Olfactory receptor 2L8; Odorant receptor; Olfactory receptors, family 2
MCL	1	Red	25	OR8S1	9606.ENSP00000310632	Olfactory receptor 8S1; Odorant receptor; Olfactory receptors, family 8
MCL	1	Red	25	OR2A7	9606.ENSP00000420502	Olfactory receptor 2A7; Odorant receptor; Olfactory receptors, family 2
MCL	1	Red	25	OR52I1	9606.ENSP00000436453	Olfactory receptor 52I1; Odorant receptor; Olfactory receptors, family 52
MCL	1	Red	25	OR4F4	9606.ENSP00000317482	Olfactory receptor 4F4; Odorant receptor; Olfactory receptors, family 4
MCL	1	Red	25	OR5P3	9606.ENSP00000332068	Olfactory receptor 5P3; Odorant receptor (Potential). May be involved in taste perception; Olfactory receptors, family 5
MCL	1	Red	25	OR9G4	9606.ENSP00000307515	Olfactory receptor 9G4; Odorant receptor; Olfactory receptors, family 9
MCL	1	Red	25	OR2H1	9606.ENSP00000366340	Olfactory receptor 2H1; Odorant receptor; Olfactory receptors, family 2
MCL	1	Red	25	RTP1	9606.ENSP00000311712	Receptor-transporting protein 1; Specifically promotes functional cell surface expression of olfactory receptors, but not of other GPCRs; Belongs to the TMEM7 family
MCL	1	Red	25	OR5J2	9606.ENSP00000310788	Olfactory receptor 5J2; Odorant receptor; Olfactory receptors, family 5
MCL	1	Red	25	OR56B4	9606.ENSP00000321196	Olfactory receptor 56B4; Odorant receptor; Olfactory receptors, family 56
MCL	1	Red	25	OR51I1	9606.ENSP00000369559	Olfactory receptor 51I1; Odorant receptor; Olfactory receptors, family 51
MCL	1	Red	25	OR5D16	9606.ENSP00000367649	Olfactory receptor 5D16; Odorant receptor; Olfactory receptors, family 5
MCL	1	Red	25	OR4F21	9606.ENSP00000318878	Olfactory receptor 4F21; Odorant receptor; Olfactory receptors, family 4
MCL	1	Red	25	OR5L2	9606.ENSP00000367650	Olfactory receptor 5L2; Odorant receptor; Olfactory receptors, family 5
MCL	3	Aquamarine (6)	20	ADCY2	9606.ENSP00000342952	Adenylate cyclase type 2; Catalyzes the formation of the signaling molecule cAMP in response to G-protein signaling. Down-stream signaling cascades mediate changes in gene expression patterns and lead to increased IL6 production. Functions in signaling cascades downstream of the muscarinic acetylcholine receptors (By similarity); Belongs to the adenylyl cyclase class-4/guanylyl cyclase family
MCL	3	Aquamarine (6)	20	ACKR3	9606.ENSP00000272928	Atypical chemokine receptor 3; Atypical chemokine receptor that controls chemokine levels and localization via high-affinity chemokine binding that is uncoupled from classic ligand-driven signal transduction cascades, resulting instead in chemokine sequestration, degradation, or transcytosis. Also known as interceptor (internalizing receptor) or chemokine-scavenging receptor or chemokine decoy re…
MCL	3	Aquamarine (6)	20	KCNJ3	9606.ENSP00000295101	G protein-activated inward rectifier potassium channel 1; This potassium channel is controlled by G proteins. Inward rectifier potassium channels are characterized by a greater tendency to allow potassium to flow into the cell rather than out of it. Their voltage dependence is regulated by the concentration of extracellular potassium; as external potassium is raised, the voltage range of the chan…
MCL	3	Aquamarine (6)	20	ADCY5	9606.ENSP00000419361	Adenylate cyclase type 5; Catalyzes the formation of the signaling molecule cAMP in response to G-protein signaling. Mediates signaling downstream of ADRB1. Regulates the increase of free cytosolic Ca(2+) in response to increased blood glucose levels and contributes to the regulation of Ca(2+)-dependent insulin secretion; Adenylate cyclases
MCL	3	Aquamarine (6)	20	SSTR5	9606.ENSP00000293897	Somatostatin receptor type 5; Receptor for somatostatin 28 and to a lesser extent for somatostatin-14. The activity of this receptor is mediated by G proteins which inhibit adenylyl cyclase. Increases cell growth inhibition activity of SSTR2 following heterodimerization
MCL	3	Aquamarine (6)	20	HRH4	9606.ENSP00000256906	Histamine H4 receptor; The H4 subclass of histamine receptors could mediate the histamine signals in peripheral tissues. Displays a significant level of constitutive activity (spontaneous activity in the absence of agonist); Belongs to the G-protein coupled receptor 1 family
MCL	3	Aquamarine (6)	20	VIPR2	9606.ENSP00000262178	Vasoactive intestinal polypeptide receptor 2; This is a receptor for VIP as well as PACAP-38 and -27, the activity of this receptor is mediated by G proteins which activate adenylyl cyclase. Can be coupled to phospholipase C
MCL	3	Aquamarine (6)	20	SSTR3	9606.ENSP00000480971	Somatostatin receptor type 3; Receptor for somatostatin-14 and -28. This receptor is coupled via pertussis toxin sensitive G proteins to inhibition of adenylyl cyclase
MCL	3	Aquamarine (6)	20	TAS2R46	9606.ENSP00000436450	Taste receptor type 2 member 46; Receptor that may play a role in the perception of bitterness and is gustducin-linked. May play a role in sensing the chemical composition of the gastrointestinal content. The activity of this receptor may stimulate alpha gustducin, mediate PLC-beta-2 activation and lead to the gating of TRPM5 (By similarity). In airway epithelial cells, binding of bitter compound…
MCL	3	Aquamarine (6)	20	INSL5	9606.ENSP00000302724	Insulin-like peptide INSL5; May have a role in gut contractility or in thymic development and regulation. Activates RXFP4 with high potency and appears to be the endogenous ligand for this receptor; Belongs to the insulin family
MCL	3	Aquamarine (6)	20	LPCAT1	9606.ENSP00000283415	Lysophosphatidylcholine acyltransferase 1; Possesses both acyltransferase and acetyltransferase activities. Activity is calcium-independent (By similarity). Mediates the conversion of 1- acyl-sn-glycero-3-phosphocholine (LPC) into phosphatidylcholine (PC). Displays a clear preference for saturated fatty acyl-CoAs, and 1-myristoyl or 1-palmitoyl LPC as acyl donors and acceptors, respectively. May …
MCL	3	Aquamarine (6)	20	P2RY13	9606.ENSP00000320376	P2Y purinoceptor 13; Receptor for ADP. Coupled to G(i)-proteins. May play a role in hematopoiesis and the immune system; P2Y receptors
MCL	3	Aquamarine (6)	20	NPY5R	9606.ENSP00000423917	Neuropeptide Y receptor type 5; Receptor for neuropeptide Y and peptide YY. The activity of this receptor is mediated by G proteins that inhibit adenylate cyclase activity. Seems to be associated with food intake. Could be involved in feeding disorders
MCL	3	Aquamarine (6)	20	LZTFL1	9606.ENSP00000296135	Leucine zipper transcription factor-like protein 1; Regulates ciliary localization of the BBSome complex. Together with the BBSome complex, controls SMO ciliary trafficking and contributes to the sonic hedgehog (SHH) pathway regulation. May play a role in neurite outgrowth. May have tumor suppressor function; Belongs to the LZTFL1 family
MCL	3	Aquamarine (6)	20	PTGDR2	9606.ENSP00000332812	Prostaglandin D2 receptor 2; Receptor for prostaglandin D2 (PGD2). Coupled to the G(i)-protein. Receptor activation may result in pertussis toxin- sensitive decreases in cAMP levels and Ca(2+) mobilization. PI3K signaling is also implicated in mediating PTGDR2 effects. PGD2 induced receptor internalization. CRTH2 internalization can be regulated by diverse kinases such as, PKC, PKA, GRK2, GPRK5/G…
MCL	3	Aquamarine (6)	20	GNB2	9606.ENSP00000305260	Guanine nucleotide-binding protein G(I)/G(S)/G(T) subunit beta-2; Guanine nucleotide-binding proteins (G proteins) are involved as a modulator or transducer in various transmembrane signaling systems. The beta and gamma chains are required for the GTPase activity, for replacement of GDP by GTP, and for G protein- effector interaction
MCL	3	Aquamarine (6)	20	ADCY9	9606.ENSP00000294016	Adenylate cyclase type 9; Adenylyl cyclase that catalyzes the formation of the signaling molecule cAMP in response to activation of G protein- coupled receptors. Contributes to signaling cascades activated by CRH (corticotropin-releasing factor), corticosteroids and beta-adrenergic receptors; Adenylate cyclases
MCL	3	Aquamarine (6)	20	CXCL9	9606.ENSP00000354901	C-X-C motif chemokine 9; Cytokine that affects the growth, movement, or activation state of cells that participate in immune and inflammatory response. Chemotactic for activated T-cells. Binds to CXCR3; Belongs to the intercrine alpha (chemokine CxC) family
MCL	3	Aquamarine (6)	20	GRM4	9606.ENSP00000440556	Metabotropic glutamate receptor 4; G-protein coupled receptor for glutamate. Ligand binding causes a conformation change that triggers signaling via guanine nucleotide-binding proteins (G proteins) and modulates the activity of down-stream effectors. Signaling inhibits adenylate cyclase activity; Glutamate metabotropic receptors
MCL	3	Aquamarine (6)	20	FPR1	9606.ENSP00000471493	fMet-Leu-Phe receptor; High affinity receptor for N-formyl-methionyl peptides (fMLP), which are powerful neutrophil chemotactic factors. Binding of fMLP to the receptor stimulates intracellular calcium mobilization and superoxide anion release. This response is mediated via a G-protein that activates a phosphatidylinositol- calcium second messenger system
MCL	4	Sky Blue	18	EDNRB	9606.ENSP00000366416	Endothelin receptor type B; Non-specific receptor for endothelin 1, 2, and 3. Mediates its action by association with G proteins that activate a phosphatidylinositol-calcium second messenger system; Belongs to the G-protein coupled receptor 1 family. Endothelin receptor subfamily. EDNRB sub-subfamily
MCL	4	Sky Blue	18	ERAS	9606.ENSP00000339136	GTPase ERas; Ras proteins bind GDP/GTP and possess intrinsic GTPase activity. Plays an important role in the tumor-like growth properties of embryonic stem cells (By similarity); Belongs to the small GTPase superfamily. Ras family
MCL	4	Sky Blue	18	PGF	9606.ENSP00000451040	Placenta growth factor; Growth factor active in angiogenesis and endothelial cell growth, stimulating their proliferation and migration. It binds to the receptor FLT1/VEGFR-1. Isoform PlGF-2 binds NRP1/neuropilin-1 and NRP2/neuropilin-2 in a heparin-dependent manner. Also promotes cell tumor growth
MCL	4	Sky Blue	18	PIK3CB	9606.ENSP00000289153	Phosphatidylinositol 4,5-bisphosphate 3-kinase catalytic subunit beta isoform; Phosphoinositide-3-kinase (PI3K) that phosphorylates PtdIns (Phosphatidylinositol), PtdIns4P (Phosphatidylinositol 4- phosphate) and PtdIns(4,5)P2 (Phosphatidylinositol 4,5- bisphosphate) to generate phosphatidylinositol 3,4,5-trisphosphate (PIP3). PIP3 plays a key role by recruiting PH domain-containing proteins to th…
MCL	4	Sky Blue	18	FLT3	9606.ENSP00000241453	Receptor-type tyrosine-protein kinase FLT3; Tyrosine-protein kinase that acts as cell-surface receptor for the cytokine FLT3LG and regulates differentiation, proliferation and survival of hematopoietic progenitor cells and of dendritic cells. Promotes phosphorylation of SHC1 and AKT1, and activation of the downstream effector MTOR. Promotes activation of RAS signaling and phosphorylation of downs…
MCL	4	Sky Blue	18	NRG1	9606.ENSP00000384620	Pro-neuregulin-1, membrane-bound isoform; Direct ligand for ERBB3 and ERBB4 tyrosine kinase receptors. Concomitantly recruits ERBB1 and ERBB2 coreceptors, resulting in ligand-stimulated tyrosine phosphorylation and activation of the ERBB receptors. The multiple isoforms perform diverse functions such as inducing growth and differentiation of epithelial, glial, neuronal, and skeletal muscle cells;…
MCL	4	Sky Blue	18	PIK3CA	9606.ENSP00000263967	Phosphatidylinositol 4,5-bisphosphate 3-kinase catalytic subunit alpha isoform; Phosphoinositide-3-kinase (PI3K) that phosphorylates PtdIns (Phosphatidylinositol), PtdIns4P (Phosphatidylinositol 4- phosphate) and PtdIns(4,5)P2 (Phosphatidylinositol 4,5- bisphosphate) to generate phosphatidylinositol 3,4,5-trisphosphate (PIP3). PIP3 plays a key role by recruiting PH domain-containing proteins to t…
MCL	4	Sky Blue	18	HBEGF	9606.ENSP00000230990	Proheparin-binding EGF-like growth factor; Growth factor that mediates its effects via EGFR, ERBB2 and ERBB4. Required for normal cardiac valve formation and normal heart function. Promotes smooth muscle cell proliferation. May be involved in macrophage-mediated cellular proliferation. It is mitogenic for fibroblasts, but not endothelial cells. It is able to bind EGF receptor/EGFR with higher aff…
MCL	4	Sky Blue	18	GNRH2	9606.ENSP00000245983	Progonadoliberin-2; Stimulates the secretion of gonadotropins; it stimulates the secretion of both luteinizing and follicle-stimulating hormones; Belongs to the GnRH family
MCL	4	Sky Blue	18	PRKCI	9606.ENSP00000295797	Protein kinase C iota type; Calcium- and diacylglycerol-independent serine/ threonine-protein kinase that plays a general protective role against apoptotic stimuli, is involved in NF-kappa-B activation, cell survival, differentiation and polarity, and contributes to the regulation of microtubule dynamics in the early secretory pathway. Is necessary for BCR-ABL oncogene-mediated resistance to apop…
MCL	4	Sky Blue	18	INPP5D	9606.ENSP00000405338	Phosphatidylinositol 3,4,5-trisphosphate 5-phosphatase 1; Phosphatidylinositol (PtdIns) phosphatase that specifically hydrolyzes the 5-phosphate of phosphatidylinositol- 3,4,5-trisphosphate (PtdIns(3,4,5)P3) to produce PtdIns(3,4)P2, thereby negatively regulating the PI3K (phosphoinositide 3-kinase) pathways. Acts as a negative regulator of B-cell antigen receptor signaling. Mediates signaling fr…
MCL	4	Sky Blue	18	FGF10	9606.ENSP00000264664	Fibroblast growth factor 10; Plays an important role in the regulation of embryonic development, cell proliferation and cell differentiation. Required for normal branching morphogenesis. May play a role in wound healing; Belongs to the heparin-binding growth factors family
MCL	4	Sky Blue	18	PDGFA	9606.ENSP00000346508	Platelet-derived growth factor subunit A; Growth factor that plays an essential role in the regulation of embryonic development, cell proliferation, cell migration, survival and chemotaxis. Potent mitogen for cells of mesenchymal origin. Required for normal lung alveolar septum formation during embryogenesis, normal development of the gastrointestinal tract, normal development of Leydig cells and…
MCL	4	Sky Blue	18	INPPL1	9606.ENSP00000298229	Phosphatidylinositol 3,4,5-trisphosphate 5-phosphatase 2; Phosphatidylinositol (PtdIns) phosphatase that specifically hydrolyzes the 5-phosphate of phosphatidylinositol- 3,4,5-trisphosphate (PtdIns(3,4,5)P3) to produce PtdIns(3,4)P2, thereby negatively regulating the PI3K (phosphoinositide 3-kinase) pathways. Plays a central role in regulation of PI3K-dependent insulin signaling, although the pre…
MCL	4	Sky Blue	18	BTC	9606.ENSP00000379092	Probetacellulin; Growth factor that binds to EGFR, ERBB4 and other EGF receptor family members. Potent mitogen for retinal pigment epithelial cells and vascular smooth muscle cells
MCL	4	Sky Blue	18	EPS8	9606.ENSP00000281172	Epidermal growth factor receptor kinase substrate 8; Signaling adapter that controls various cellular protrusions by regulating actin cytoskeleton dynamics and architecture. Depending on its association with other signal transducers, can regulate different processes. Together with SOS1 and ABI1, forms a trimeric complex that participates in transduction of signals from Ras to Rac by activating th…
MCL	4	Sky Blue	18	ITK	9606.ENSP00000398655	Tyrosine-protein kinase ITK/TSK; Tyrosine kinase that plays an essential role in regulation of the adaptive immune response. Regulates the development, function and differentiation of conventional T-cells and nonconventional NKT-cells. When antigen presenting cells (APC) activate T-cell receptor (TCR), a series of phosphorylation lead to the recruitment of ITK to the cell membrane, in the vicinit…
MCL	4	Sky Blue	18	FFAR2	9606.ENSP00000473159	Free fatty acid receptor 2; G protein-coupled receptor that is activated by a major product of dietary fiber digestion, the short chain fatty acids (SCFAs), and that plays a role in the regulation of whole-body energy homeostasis and in intestinal immunity. In omnivorous mammals, the short chain fatty acids acetate, propionate and butyrate are produced primarily by the gut microbiome that metabol…
MCL	5	Cornflower Blue (7)	14	WASF1	9606.ENSP00000376368	Wiskott-Aldrich syndrome protein family member 1; Downstream effector molecule involved in the transmission of signals from tyrosine kinase receptors and small GTPases to the actin cytoskeleton. Promotes formation of actin filaments. Part of the WAVE complex that regulates lamellipodia formation. The WAVE complex regulates actin filament reorganization via its interaction with the Arp2/3 complex …
MCL	5	Cornflower Blue (7)	14	ARHGEF37	9606.ENSP00000328083	Rho guanine nucleotide exchange factor 37; May act as a guanine nucleotide exchange factor (GEF); Classical BAR domain containing
MCL	5	Cornflower Blue (7)	14	ARHGAP9	9606.ENSP00000377380	Rho GTPase-activating protein 9; GTPase activator for the Rho-type GTPases by converting them to an inactive GDP-bound state. Has a substantial GAP activity toward CDC42 and RAC1 and less toward RHOA. Has a role in regulating adhesion of hematopoietic cells to the extracellular matrix. Binds phosphoinositides, and has the highest affinity for phosphatidylinositol 3,4,5-trisphosphate, followed by …
MCL	5	Cornflower Blue (7)	14	RHOBTB1	9606.ENSP00000338671	Rho-related BTB domain-containing protein 1; Rho related BTB domain containing 1
MCL	5	Cornflower Blue (7)	14	SOS2	9606.ENSP00000216373	Son of sevenless homolog 2; Promotes the exchange of Ras-bound GDP by GTP; Pleckstrin homology domain containing
MCL	5	Cornflower Blue (7)	14	ARHGEF1	9606.ENSP00000337261	Rho guanine nucleotide exchange factor 1; Seems to play a role in the regulation of RhoA GTPase by guanine nucleotide-binding alpha-12 (GNA12) and alpha-13 (GNA13) subunits. Acts as GTPase-activating protein (GAP) for GNA12 and GNA13, and as guanine nucleotide exchange factor (GEF) for RhoA GTPase. Activated G alpha 13/GNA13 stimulates the RhoGEF activity through interaction with the RGS-like dom…
MCL	5	Cornflower Blue (7)	14	STARD13	9606.ENSP00000338785	StAR-related lipid transfer protein 13; GTPase-activating protein for RhoA, and perhaps for Cdc42. May be involved in regulation of cytoskeletal reorganization, cell proliferation and cell motility. Acts a tumor suppressor in hepatocellular carcinoma cells
MCL	5	Cornflower Blue (7)	14	KIRREL	9606.ENSP00000352138	Kin of IRRE-like protein 1; Plays a significant role in the normal development and function of the glomerular permeability. Signaling protein that needs the presence of TEC kinases to fully trans-activate the transcription factor AP-1 (By similarity); Belongs to the immunoglobulin superfamily
MCL	5	Cornflower Blue (7)	14	ARHGAP4	9606.ENSP00000359045	Rho GTPase-activating protein 4; Inhibitory effect on stress fiber organization. May down-regulate Rho-like GTPase in hematopoietic cells; F-BAR domain containing
MCL	5	Cornflower Blue (7)	14	ARHGAP22	9606.ENSP00000412461	Rho GTPase-activating protein 22; Rho GTPase-activating protein involved in the signal transduction pathway that regulates endothelial cell capillary tube formation during angiogenesis. Acts as a GTPase activator for the RAC1 by converting it to an inactive GDP-bound state. Inhibits RAC1-dependent lamellipodia formation. May also play a role in transcription regulation via its interaction with VE…
MCL	5	Cornflower Blue (7)	14	CDC42BPA	9606.ENSP00000355731	Serine/threonine-protein kinase MRCK alpha; Serine/threonine-protein kinase which is an important downstream effector of CDC42 and plays a role in the regulation of cytoskeleton reorganization and cell migration. Regulates actin cytoskeletal reorganization via phosphorylation of PPP1R12C and MYL9/MLC2. In concert with MYO18A and LURAP1, is involved in modulating lamellar actomyosin retrograde flo…
MCL	5	Cornflower Blue (7)	14	CDC42	9606.ENSP00000383118	Cell division control protein 42 homolog; Plasma membrane-associated small GTPase which cycles between an active GTP-bound and an inactive GDP-bound state. In active state binds to a variety of effector proteins to regulate cellular responses. Involved in epithelial cell polarization processes. Regulates the bipolar attachment of spindle microtubules to kinetochores before chromosome congression …
MCL	5	Cornflower Blue (7)	14	WASF3	9606.ENSP00000335055	Wiskott-Aldrich syndrome protein family member 3; Downstream effector molecules involved in the transmission of signals from tyrosine kinase receptors and small GTPases to the actin cytoskeleton. Plays a role in the regulation of cell morphology and cytoskeletal organization. Required in the control of cell shape; Wiskott-Aldrich Syndrome protein family
MCL	5	Cornflower Blue (7)	14	CHN2	9606.ENSP00000222792	Beta-chimaerin; GTPase-activating protein for p21-rac. Insufficient expression of beta-2 chimaerin is expected to lead to higher Rac activity and could therefore play a role in the progression from low-grade to high-grade tumors
MCL	6	Medium Slate Blue (6)	12	USP17L21	9606.ENSP00000422216	Ubiquitin carboxyl-terminal hydrolase 17-like protein 21; Deubiquitinating enzyme that removes conjugated ubiquitin from specific proteins to regulate different cellular processes that may include cell proliferation, progression through the cell cycle, apoptosis, cell migration, and the cellular response to viral infection
MCL	6	Medium Slate Blue (6)	12	USP17L22	9606.ENSP00000423115	Ubiquitin carboxyl-terminal hydrolase 17-like protein 22; Deubiquitinating enzyme that removes conjugated ubiquitin from specific proteins to regulate different cellular processes that may include cell proliferation, progression through the cell cycle, apoptosis, cell migration, and the cellular response to viral infection
MCL	6	Medium Slate Blue (6)	12	USP17L5	9606.ENSP00000425955	Ubiquitin carboxyl-terminal hydrolase 17-like protein 5; Deubiquitinating enzyme that removes conjugated ubiquitin from specific proteins to regulate different cellular processes that may include cell proliferation, progression through the cell cycle, apoptosis, cell migration, and the cellular response to viral infection
MCL	6	Medium Slate Blue (6)	12	USP17L18	9606.ENSP00000423503	Ubiquitin carboxyl-terminal hydrolase 17-like protein 18; Deubiquitinating enzyme that removes conjugated ubiquitin from specific proteins to regulate different cellular processes that may include cell proliferation, progression through the cell cycle, apoptosis, cell migration, and the cellular response to viral infection
MCL	6	Medium Slate Blue (6)	12	USP17L20	9606.ENSP00000427264	Ubiquitin carboxyl-terminal hydrolase 17-like protein 20; Deubiquitinating enzyme that removes conjugated ubiquitin from specific proteins to regulate different cellular processes that may include cell proliferation, progression through the cell cycle, apoptosis, cell migration, and the cellular response to viral infection
MCL	6	Medium Slate Blue (6)	12	USP17L17	9606.ENSP00000422621	Ubiquitin carboxyl-terminal hydrolase 17-like protein 17; Deubiquitinating enzyme that removes conjugated ubiquitin from specific proteins to regulate different cellular processes that may include cell proliferation, progression through the cell cycle, apoptosis, cell migration, and the cellular response to viral infection
MCL	6	Medium Slate Blue (6)	12	USP17L11	9606.ENSP00000400880	Ubiquitin carboxyl-terminal hydrolase 17-like protein 11; Deubiquitinating enzyme that removes conjugated ubiquitin from specific proteins to regulate different cellular processes that may include cell proliferation, progression through the cell cycle, apoptosis, cell migration, and the cellular response to viral infection
MCL	6	Medium Slate Blue (6)	12	USP17L13	9606.ENSP00000414392	Ubiquitin carboxyl-terminal hydrolase 17-like protein 13; Deubiquitinating enzyme that removes conjugated ubiquitin from specific proteins to regulate different cellular processes that may include cell proliferation, progression through the cell cycle, apoptosis, cell migration, and the cellular response to viral infection
MCL	6	Medium Slate Blue (6)	12	USP17L3	9606.ENSP00000485323	Ubiquitin carboxyl-terminal hydrolase 17-like protein 3; Deubiquitinating enzyme that removes conjugated ubiquitin from specific proteins to regulate different cellular processes that may include cell proliferation, progression through the cell cycle, apoptosis, cell migration, and the cellular response to viral infection
MCL	6	Medium Slate Blue (6)	12	USP17L19	9606.ENSP00000425582	Ubiquitin carboxyl-terminal hydrolase 17-like protein 19; Deubiquitinating enzyme that removes conjugated ubiquitin from specific proteins to regulate different cellular processes that may include cell proliferation, progression through the cell cycle, apoptosis, cell migration, and the cellular response to viral infection
MCL	6	Medium Slate Blue (6)	12	USP17L1P	9606.ENSP00000485364	Ubiquitin carboxyl-terminal hydrolase 17-like protein 1; Deubiquitinating enzyme that removes conjugated ubiquitin from specific proteins to regulate different cellular processes that may include cell proliferation, progression through the cell cycle, apoptosis, cell migration, and the cellular response to viral infection
MCL	6	Medium Slate Blue (6)	12	USP17L12	9606.ENSP00000389443	Ubiquitin carboxyl-terminal hydrolase 17-like protein 12; Deubiquitinating enzyme that removes conjugated ubiquitin from specific proteins to regulate different cellular processes that may include cell proliferation, progression through the cell cycle, apoptosis, cell migration, and the cellular response to viral infection
MCL	7	Medium Purple (8)	10	SMAD1	9606.ENSP00000426568	Mothers against decapentaplegic homolog 1; Transcriptional modulator activated by BMP (bone morphogenetic proteins) type 1 receptor kinase. SMAD1 is a receptor-regulated SMAD (R-SMAD). SMAD1/OAZ1/PSMB4 complex mediates the degradation of the CREBBP/EP300 repressor SNIP1. May act synergistically with SMAD4 and YY1 in bone morphogenetic protein (BMP)-mediated cardiac-specific gene expression; Belon…
MCL	7	Medium Purple (8)	10	ACVR1C	9606.ENSP00000243349	Activin receptor type-1C; Serine/threonine protein kinase which forms a receptor complex on ligand binding. The receptor complex consisting of 2 type II and 2 type I transmembrane serine/threonine kinases. Type II receptors phosphorylate and activate type I receptors which autophosphorylate, then bind and activate SMAD transcriptional regulators, SMAD2 and SMAD3. Receptor for activin AB, activin …
MCL	7	Medium Purple (8)	10	ACVR2A	9606.ENSP00000241416	Activin receptor type-2A; On ligand binding, forms a receptor complex consisting of two type II and two type I transmembrane serine/threonine kinases. Type II receptors phosphorylate and activate type I receptors which autophosphorylate, then bind and activate SMAD transcriptional regulators. Receptor for activin A, activin B and inhibin A. Mediates induction of adipogenesis by GDF6 (By similarit…
MCL	7	Medium Purple (8)	10	SMAD6	9606.ENSP00000288840	Mothers against decapentaplegic homolog 6; Acts as a mediator of TGF-beta and BMP antiflammatory activity. Suppresses IL1R-TLR signaling through its direct interaction with PEL1, preventing NF-kappa-B activation, nuclear transport and NF-kappa-B-mediated expression of proinflammatory genes. May block the BMP-SMAD1 signaling pathway by competing with SMAD4 for receptor-activated SMAD1-binding. Bin…
MCL	7	Medium Purple (8)	10	SMAD9	9606.ENSP00000369154	Mothers against decapentaplegic homolog 9; Transcriptional modulator activated by BMP (bone morphogenetic proteins) type 1 receptor kinase. SMAD9 is a receptor-regulated SMAD (R-SMAD); Belongs to the dwarfin/SMAD family
MCL	7	Medium Purple (8)	10	ACVR1	9606.ENSP00000263640	Activin receptor type-1; On ligand binding, forms a receptor complex consisting of two type II and two type I transmembrane serine/threonine kinases. Type II receptors phosphorylate and activate type I receptors which autophosphorylate, then bind and activate SMAD transcriptional regulators. Receptor for activin. May be involved for left-right pattern formation during embryogenesis (By similarity)
MCL	7	Medium Purple (8)	10	RUNX2	9606.ENSP00000360493	Runt-related transcription factor 2; Transcription factor involved in osteoblastic differentiation and skeletal morphogenesis. Essential for the maturation of osteoblasts and both intramembranous and endochondral ossification. CBF binds to the core site, 5'-PYGPYGGT-3', of a number of enhancers and promoters, including murine leukemia virus, polyomavirus enhancer, T-cell receptor enhancers, osteo…
MCL	7	Medium Purple (8)	10	INHBC	9606.ENSP00000308716	Inhibin beta C chain; Inhibins and activins inhibit and activate, respectively, the secretion of follitropin by the pituitary gland. Inhibins/activins are involved in regulating a number of diverse functions such as hypothalamic and pituitary hormone secretion, gonadal hormone secretion, germ cell development and maturation, erythroid differentiation, insulin secretion, nerve cell survival, embry…
MCL	7	Medium Purple (8)	10	USP15	9606.ENSP00000280377	Ubiquitin carboxyl-terminal hydrolase 15; Hydrolase that removes conjugated ubiquitin from target proteins and regulates various pathways such as the TGF-beta receptor signaling, NF-kappa-B and RNF41/NRDP1-PRKN pathways. Acts as a key regulator of TGF-beta receptor signaling pathway, but the precise mechanism is still unclear: according to a report, acts by promoting deubiquitination of monoubiqu…
MCL	7	Medium Purple (8)	10	SMAD3	9606.ENSP00000332973	Mothers against decapentaplegic homolog 3; Receptor-regulated SMAD (R-SMAD) that is an intracellular signal transducer and transcriptional modulator activated by TGF-beta (transforming growth factor) and activin type 1 receptor kinases. Binds the TRE element in the promoter region of many genes that are regulated by TGF-beta and, on formation of the SMAD3/SMAD4 complex, activates transcription. A…
